# Supplementary material for: Quantitative Temporal Proteomic Analysis of Vaccinia Virus Infection Reveals Regulation of Histone Deacetylases by an Interferon Antagonist
Source: Cell Rep. 2019 May 7;27(6):1920–1933.e7. doi: 10.1016/j.celrep.2019.04.042 (PMC6518873; doi:10.1016/j.celrep.2019.04.042)
Supplement: Table S1. Interactive Spreadsheet of All Data in the Manuscript, Related to Figures 1, 2, 3, 4, 5, and 6 — The “Plotter” worksheet enables generation of graphs for all of the human and viral proteins quantified and easy visualization of statistics. The “Data” worksheet shows minimally annotated protein data, with only formatting and normalization modifying the raw data. The “Time course stats” and “MG132 and C6 stats” worksheets shows all derived p values. [file mmc2.xlsx]

## Sheet: Data
							Number of peptides					VACV WCL1											VACV WCL2											VACV WCL3											VACV MG132 and dC6
Protein Id	sptr	Uniprot-L	Uniprot-S	Species	Gene Symbol	Description	WCL1	WCL2	WCL3	MG C6	Isoforms	0h Mock	6h Mock	18h Mock	2h VACV	4h VACV	6h VACV	8h VACV	12h VACV	18h VACV	6h Mock + AraC	6h VACV + AraC	0h Mock	6h Mock	18h Mock	2h VACV	4h VACV	6h VACV	8h VACV	12h VACV	18h VACV	6h Mock + AraC	6h VACV + AraC	0h Mock	6h Mock	18h Mock	2h VACV	4h VACV	6h VACV	8h VACV	12h VACV	18h VACV	6h Mock + AraC	6h VACV + AraC	Mock	Mock + MG132	WT 1	WT 2	WT 3
sp|P07610|VLTF2_VACCW	sp	P07610	P07610	VACCW	A1	VLTF2_Viral late gene transcription factor 2	13	14	15	32	1	394.759	419.404	552.947	379.141	742.317	4317.67	8891.65	11877.8	15284.7	446.222	685.294	287.715	286.75	406.112	301.463	441.155	3133.59	6904.43	9805.27	11921.6	296.318	572.698	325.305	370.814	462.022	329.932	663.621	3799.04	6866.23	10453.1	12589.1	383.006	644.837	2110.05	1874.25	15265.3	15499.6	15870
sp|P16715|P4A_VACCW	sp	P16715	P16715	VACCW	A10	VACWR129_Major core protein 4a precursor	128	126	106	292	1	3281.89	3154.35	3981.16	6560.07	7859.97	13515.3	28764.9	68662.4	99398.6	3500.69	10013.2	2984.55	2977.88	3576.14	6045.63	6874.39	12494	35263.9	82628.6	131896	3170.37	9308.04	1928.48	1888.05	2445.12	3886.56	4821.22	9522.58	27302.6	65097.1	95699.7	2264.15	6932.89	8998.08	8503.4	74231	77712.8	78064.8
sp|Q80HV8|A11_VACCW	sp	Q80HV8	Q80HV8	VACCW	A11	VACWR130_Protein A11	8	13	14	19	1	557.482	607.839	649.743	614.417	560.861	816.006	1322.3	3029.62	5449.31	548.258	592.632	282.43	327.592	398.472	372.197	366.497	1212.23	4048.59	9936.81	18611	318.267	536.749	282.183	297.885	360.157	306.797	370.064	1295.24	3620.11	11157.8	21184.5	298.64	544.532	959.189	852.681	15342.6	14796.6	15100.6
sp|Q80HV7|A12_VACCW	sp	Q80HV7	Q80HV7	VACCW	A12	VACWR131_25 kDa core protein A12L	56	38	31	113	1	1696.81	1690.34	2135.04	2095.84	2458.7	7118.78	15724	27779.1	33474.6	1753.64	2877.73	1515.31	1619.46	1996.37	1860.67	2110.75	7434.49	20924.3	36170.7	41013.5	1625.73	2637.25	700.676	820.453	1015.09	912.625	1228.27	5579.09	14312.2	24061.8	26352.2	874.669	1608.33	4564.61	4328.71	41861.7	43680.1	43869.8
sp|Q76ZQ4|A13_VACCW	sp	Q76ZQ4	Q76ZQ4	VACCW	A13	VACWR132_Virion membrane protein A13	4	3	1	4	1	200.038	193.639	236.222	236.115	318.482	449.719	1264.86	3404.1	3654.37	244.467	329.778	26.303	27.129	94.9946	150.866	128.84	595.522	2450.02	4253.55	6112.86	36.1881	236.533	18.9984	18.805	33.9801	33.0035	38.7555	134.441	492.48	833.787	997.384	28.4402	51.9419	52.9714	48.2514	2292.46	3271.5	2094.15
sp|P68718|A15_VACCW	sp	P68718	P68718	VACCW	A15	VACWR135_Core protein A15	1	2	2	7	1	9.93986	16.2463	16.7799	38.5852	71.5289	120.83	225.772	533.162	1039.4	9.58973	84.0263	155.512	198.584	193.53	198.188	218.473	324.651	559.924	1208.96	2134.52	182.666	242.063	5.30115	6.14499	11.6282	29.3279	47.8265	134.085	340.21	943.524	1690.05	10.4381	69.7823	42.7956	44.9775	708.374	684.038	705.198
sp|P16710|A16_VACCW	sp	P16710	P16710	VACCW	A16	VACWR136_Virion membrane protein A16	5	6	5	12	1	157.136	167.968	148.459	179.205	224.2	288.563	466.929	1252.51	1931.05	163.694	205.667	312.902	382.983	384.47	341.472	422.662	554.211	822.801	1556.42	2364.17	387.388	458.01	85.6734	85.7992	110.209	83.3911	99.4213	268.598	444.122	872.98	1185.76	128.239	126.348	271.148	262.393	4579.08	5685.03	4055.54
sp|P68593|A17_VACCW	sp	P68593	P68593	VACCW	A17	VACWR137_Virion membrane protein A17 precursor	21	22	19	35	1	682.792	641.493	849.177	1001.65	1111	2137.19	4419.81	12046.6	13936.3	718.096	1190.79	768.33	732.74	908.786	1368.98	1397.72	3487.84	11485.1	22717.8	31045.6	840.081	2030.21	520.987	487.257	623.269	614.981	924.4	2095.03	6997.26	14358.5	16561.8	511.626	1078.48	1174.06	1157.8	6469.88	11737	6226.2
sp|P16712|A18_VACCW	sp	P16712	P16712	VACCW	A18	VACWR138_Transcript termination protein A18	18	25	21	49	1	1210.48	1372.98	1489.67	1232.38	2050.51	5340.58	8567.76	11343.9	14555.1	1387.54	2186.83	552.525	579.434	721.68	635.124	1319.58	5837.27	10248	14153.8	17607	603.228	1728.72	402.981	374.953	490.759	382.616	1070.53	4297.1	6861.62	9004.96	10780.6	432.824	1136.13	2663.48	2382.77	20334.5	19850.6	21528.2
sp|P68714|A19_VACCW	sp	P68714	P68714	VACCW	A19	VACWR139_Protein A19	19	14	11	37	1	379.864	381.882	505.609	431.784	429.277	1484.26	4711.21	9547.09	10634.4	389.111	549.445	161.371	177.615	237.675	195.389	183.692	1142.98	4759	10301.7	11361.7	190.221	414.799	235.635	251.656	328.378	234.602	279.513	1360.5	4467.27	9624.76	10180.9	293.728	455.132	1183.86	890.349	12607.7	13051.6	13777.2
sp|P68319|VLTF3_VACCW	sp	P68319	P68319	VACCW	A2	VLTF3_Viral late gene transcription factor 3	2	1	5	15	1	41.9693	45.9076	53.7061	48.579	101.547	437.806	754.418	691.954	645.197	47.2616	65.6962	4.99756	7.09996	6.62454	6.76468	19.2236	238.681	446.335	317.622	222.884	2.87859	12.7224	95.0325	100.941	125.231	109.163	188.601	966.915	1360.25	1247.81	960.591	105.029	136.296	404.509	341.843	2697.28	2711.22	2964.45
sp|P07608|A25_VACCW	sp	P07608	P07608	VACCW	A2.5	VACWR121_Protein A2.5	6	2	2	14	1	354.192	347.689	366.351	456.399	472.324	690.276	1194.63	2671.56	4436.13	376.849	541.776	24.5069	21.2918	57.2748	67.4242	68.7304	178.679	497.983	1199.44	1911.04	46.829	113.769	98.5986	102.16	119.656	156.295	162.08	436.446	1118.42	2418.21	3732.94	102.164	230.861	1085.87	952.307	4158.57	4625.41	4560.01
sp|P68710|A20_VACCW	sp	P68710	P68710	VACCW	A20	VACWR141_DNA polymerase processivity factor component A20	7	12	7	15	1	548.321	689.054	763.58	572.794	1280.22	2577.32	3130.9	2786.94	3044.41	719.725	2331.19	236.321	300.17	372.046	325.339	1527.39	3924.36	5098.72	5929.55	6618.01	317.165	4132.23	62.8854	62.3026	68.2896	89.638	684.52	1491.26	1828.32	2255.31	2412.1	88.0949	1785.07	612.334	598.123	3473.45	3347.45	3609.33
sp|P68712|A21_VACCW	sp	P68712	P68712	VACCW	A21	VACWR140_Virion membrane protein A21	3	3	1	9	1	28.5412	30.6817	38.3515	98.2951	133.3	225.486	543.441	2344.51	3246.48	34.5609	167.94	51.0326	59.515	56.2579	76.765	75.7291	137.063	360.189	847.074	1503.32	56.9736	110.981	19.3966	11.7042	10.0861	24.271	24.4214	53.6419	163.325	450.967	500.838	15.0643	35.9581	304.718	284.892	2743.96	2931.07	2556.04
sp|Q80HV3|RUVV_VACCW	sp	Q80HV3	Q80HV3	VACCW	A22	VACWR142_Resolvase A22	0	1	1	5	1	0	0	0	0	0	0	0	0	0	0	0	13.1748	9.59172	7.41511	27.7233	22.6707	49.6193	87.2113	198.118	492.305	11.2481	27.6575	50.7076	35.7289	40.1745	42.7094	224.966	44.9734	86.2186	167.226	348.73	40.4994	47.1399	170.59	191.046	776.605	776.883	797.757
sp|Q80HV2|VITF3_VACCW	sp	Q80HV2	Q80HV2	VACCW	A23	VITF3L_Intermediate transcription factor 3 large subunit	25	23	17	22	1	796.64	806.54	856.986	979.58	3620.21	7340.97	9283.29	8735.47	7256.9	887.597	6582.12	479.749	556.902	686.654	665.762	3689.04	8628.77	10456.4	10021.4	8449.71	591.294	7739.25	405.685	450.385	506.536	620.837	2921.84	5371.26	6228.09	6722.69	5778.02	513.668	5181.58	1540.62	1235.33	8207.3	8855.25	8372.73
sp|Q76ZP7|RP132_VACCW	sp	Q76ZP7	Q76ZP7	VACCW	A24	RPO132_DNA-directed RNA polymerase 133 kDa polypeptide	47	32	43	76	1	1652.99	1733.08	2061.58	2239.42	4757.98	12702.1	18883.1	23305.5	31008.7	1818.97	7795.88	818.901	944.573	1143.6	1159.22	2771.72	7731.28	12227.2	17808.4	24473.7	1007.8	5408.42	1093.27	1148.12	1447.44	1419.24	4221.19	11597.1	16535.5	23349.6	30417.1	1299.63	7884.33	3062.87	2682.84	22037	21959.9	22671.2
sp|P24759|ATI_VACCW	sp	P24759	P24759	VACCW	A25	VACWR148_A-type inclusion protein A25	69	61	63	161	1	2064.84	1837.92	2208.79	1933.39	2028.5	3042.41	7499.69	24055.5	66589.9	2002.08	2256.07	1331.4	1333.55	1507.49	1451.43	1445.71	3103.47	13137.1	44961.2	111915	1358.17	2109.76	1444.55	1431.03	1706.04	1483.35	1442.63	3526.19	11860.1	41986.8	95117.5	1586.67	2197.27	7074.4	6419.21	53855.4	55165.5	57777.2
sp|P24758|A26_VACCW	sp	P24758	P24758	VACCW	A26	VACWR149_Protein A26	7	10	7	22	1	340.416	502.72	404.279	1261.13	1308.69	1873.87	2166.97	2058.05	3537.8	315.511	1468.27	509.052	562.588	617.979	1578.11	2111.83	2441.74	2680.58	4540.91	8242.28	570.719	2506.4	99.4857	89.05	113.643	936.698	497.556	1364.73	1840.22	1222.71	1710.86	108.59	791.265	1211.65	948.387	3013.06	3109.15	3586.79
sp|P11258|A27_VACCW	sp	P11258	P11258	VACCW	A27	VACWR150_Protein A27	20	11	10	29	1	1393.67	1290.53	1574.15	2037.42	2779.12	3044.67	6417.96	17705	31076.6	1312.69	2579.47	485.753	436.096	520.632	690.464	794.876	1290.04	4117.76	10003.3	17428.5	507.01	997.29	205.161	225.593	292.02	434.91	461.578	1134.21	3586.56	9730.66	14663.2	244.567	748.519	1272.03	1233.2	8990.35	11029	9692.59
sp|P68633|A28_VACCW	sp	P68633	P68633	VACCW	A28	VACWR151_Envelope protein A28	2	1	1	4	1	224.847	96.8541	192.975	260.102	318.247	257.938	468.798	2196.24	2928.82	148.879	288.432	33.2954	33.2418	33.9755	54.1485	54.4577	107.773	335.784	697.292	1126.28	27.4025	75.0211	15.4645	9.43358	17.2748	24.3046	47.5801	62.9414	237.595	724.373	1005.26	14.8663	44.6289	96.6646	96.2977	2015.62	2716.96	1818.58
sp|P24757|RP35_VACCW	sp	P24757	P24757	VACCW	A29	RPO35_DNA-directed RNA polymerase 35 kDa subunit	10	11	7	14	1	373.564	478.311	512.27	529.915	1657.97	3794.79	5307.43	5369.63	6251.13	475.983	3209.68	408.421	340.309	359.41	521.832	1281.6	2158.51	3052.98	4898.32	6008.09	430.561	2433.12	114.821	138.121	171.876	190.442	622.531	1340.92	2043.31	3169.7	3949.48	143.267	1170.93	573.789	569.734	5953.21	5732.32	5869
sp|P06440|P4B_VACCW	sp	P06440	P06440	VACCW	A3	VACWR122_Major core protein 4b	54	77	74	172	1	2318.48	2252.62	2530.84	3174.13	3736.97	5572.17	11337.8	28920.9	38875	2727.56	4419.56	1205.88	1253.07	1629.62	2561.38	2629.7	5127.37	15163.1	36754.1	56407	1322.52	3639	1204.91	1175.5	1430.63	2020.63	2554.21	5100.23	14512.2	36772.8	51116.5	1383.77	3350.3	5149.38	4644.35	33528.2	35882	34272.8
sp|P68596|A30_VACCW	sp	P68596	P68596	VACCW	A30	VACWR153_Protein A30	0	1	2	3	1	0	0	0	0	0	0	0	0	0	0	0	5.6679	7.26478	5.63419	7.2525	22.9839	19.6431	60.1264	122.215	154.134	5.71204	11.7681	37.3342	78.1413	53.5733	89.2241	44.0366	163.162	275.286	496.156	622.155	35.6399	79.9657	84.1438	80.7051	538.782	573.645	609.375
sp|P0CK19|A305_VACCW	sp	P0CK19	P0CK19	VACCW	A30.5	VACWR153.5_Uncharacterized protein A30.5	1	0	1	0	1	18.615	18.8064	24.0763	14.8294	51.5841	294.342	474.028	876.376	867.364	23.3915	29.626	0	0	0	0	0	0	0	0	0	0	0	441.674	491.332	486.657	413.985	448.024	440.502	465.82	474.474	504.392	451.121	465.275	0	0	0	0	0
sp|P24760|A31_VACCW	sp	P24760	P24760	VACCW	A31	VACWR154_Protein A31	4	7	9	10	1	29.4603	38.7559	35.6989	77.767	512.728	863.81	1040.91	1073.98	1156.25	47.3544	908.405	356.339	376.91	435.463	465.026	1119.42	2129.7	2546.34	2957.98	3007.53	404.731	1947.89	130.283	151.351	170.872	248.466	1103.61	2089.79	2407.94	3047.44	3245.71	167.434	2006.55	508.256	455.088	3617.39	3753.57	3758.09
sp|P68615|A32_VACCW	sp	P68615	P68615	VACCW	A32	VACWR155_Protein A32	5	3	5	10	1	223.286	223.638	252.62	208.566	234.329	421.737	691.933	1014.31	1758.38	205.546	215.592	9.79759	14.2008	20.4321	14.8363	39.7327	339.758	933.581	1704.5	2795.94	11.5925	47.1189	109.067	106.082	133.67	100.715	125.39	395.678	757.389	1391.97	1758.77	112.446	135.448	484.856	447.302	3836.51	3629.85	3613.89
sp|P68617|A33_VACCW	sp	P68617	P68617	VACCW	A33	VACWR156_Protein A33	12	7	5	12	1	535.12	475.233	563.951	542.121	664.829	959.853	2040.66	5345.23	8426.36	464.353	822.253	142.335	162.905	184.472	218.436	343.319	670.982	1600.59	3736.34	6382.18	153.86	501.204	114.718	139.925	167.464	242.489	469.468	931.513	2195.8	4995.77	7478.39	144.085	804.997	186.659	203.228	4798.3	6750.44	4807.46
sp|P24761|A34_VACCW	sp	P24761	P24761	VACCW	A34	VACWR157_Protein A34	11	9	7	27	1	205.654	183.819	266.367	222.33	200.172	757.837	2696.78	6213.31	10737.2	214.778	293.342	278.161	304.535	435.28	355.859	325.179	999.385	4120.98	9897.45	16093.8	332.425	535.395	86.6882	98.1868	152.105	116.605	128.309	887.284	3073.62	7852.88	11382.4	113.826	284.519	1327.48	1180.49	11888.9	12251.6	12272
sp|Q01232|A35_VACCW	sp	Q01232	Q01232	VACCW	A35	VACWR158_Protein A35	2	1	1	2	1	54.507	62.2435	70.1931	572.754	888.288	793.274	677.068	740.39	674.813	73.1571	716.709	19.9538	21.0353	24.4757	77.0124	141.979	146.446	118.025	114.088	113.545	24.3114	130.046	7.37284	5.82296	8.77014	122.677	193.937	165.803	146.795	139.812	137.706	4.78919	138.543	32.7845	34.7328	166.907	180.509	154.02
sp|P68619|A36_VACCW	sp	P68619	P68619	VACCW	A36	VACWR159_Protein A36	5	8	6	7	1	163.775	207.007	181.753	221.97	583.208	1001.44	1349.03	1859.56	2632.81	177.792	859.454	108.014	115.449	142.996	236.81	1105.7	2660.7	3993.88	5759.96	8300.93	134.935	2135.25	223.642	227.183	254.159	340.442	977.098	1847.16	2461.53	3472.09	4622.23	220.39	1544.1	418.404	388.84	2822.9	3106.06	2679.89
sp|P24762|A37_VACCW	sp	P24762	P24762	VACCW	A37	VACWR160_Protein A37	15	11	6	13	1	360.605	357.108	510.623	1045.98	3966.79	6086.64	5694.26	4149.91	3284.39	531.807	5672.35	465.879	524.874	544.218	877.114	3117.96	4351.94	4370.32	4030.49	3394.38	528.237	4347.27	96.5951	128.386	130.102	860.524	3748.12	5008.97	4631.18	4341.5	3787.34	132.425	4666.28	866.217	810.964	3508.79	3638.6	3582.49
sp|P24763|A38_VACCW	sp	P24763	P24763	VACCW	A38	VACWR162_Protein A38	1	2	1	2	1	7.8635	9.11549	7.93513	8.3024	10.1645	79.1987	200.037	431.77	583.624	9.49034	12.5052	24.8145	29.8825	48.8765	28.3702	47.558	364.944	1090.72	1780.87	2525.44	36.5637	86.2144	7.73923	8.32942	32.8254	10.5052	40.2364	438.172	1064.04	2063.63	2792.54	11.9168	38.0798	82.5227	66.1978	1951.22	2061.07	1865.03
sp|P24764|SEMA_VACCW	sp	P24764	P24764	VACCW	A39	VACWR163_Semaphorin-like protein A39	5	4	7	14	1	58.7237	48.1218	97.0727	59.5502	73.7972	307.54	1057.82	2382.98	4806.04	75.3867	97.3395	90.0899	88.9693	117.878	77.9278	88.4401	277.618	1050.84	2848.13	5328.97	100.143	156.671	112.975	123.773	166.906	112.805	136.274	755.059	2307.12	6606.39	11061.2	125.576	260.036	911.521	791.226	5857.3	6017.91	5911.27
sp|P29191|A4_VACCW	sp	P29191	P29191	VACCW	A4	VACWR123_39kDa core protein	29	31	31	103	1	1042.19	1114.03	1349	1785.03	2425.48	3352.45	5885.05	14343.7	23572.6	1142.41	2982.16	581.8	636.689	790.095	1488.25	1911.31	3627.9	10189.5	22263.3	37126.4	678.43	2951.82	452.086	464.702	553.567	1117.74	1537.9	3322.02	8126.33	17966.6	27621.1	523.056	2548.6	3268.26	3283.76	22603	23286	23995.8
sp|P24765|A40_VACCW	sp	P24765	P24765	VACCW	A40	VACWR165_Protein A40	5	7	4	11	1	108.464	101.499	121.842	152.2	727.578	1355.97	1527.27	1369.56	1260.15	142.491	1825.25	234.319	249.953	260.519	337.704	1723.22	3199.24	3076.3	3436.64	3072.62	280.038	4003.32	149.134	159.352	165.304	184.393	429.659	654.928	669.372	591.429	527.201	159.249	715.741	573.607	491.368	4594.09	4726.14	4509.38
sp|P24766|A41_VACCW	sp	P24766	P24766	VACCW	A41	VACWR166_Protein A41	1	2	1	1	1	73.6947	70.6724	70.2069	97.7675	314.563	305.368	269.451	227.221	164.25	82.5725	502.501	21.2782	29.7077	26.6452	40.7583	228.776	248.835	253.403	186.256	167.84	30.8075	393.045	7.05091	5.32461	7.87729	12.473	98.1347	109.944	84.6122	79.2686	56.948	6.24033	167.569	45.8155	40.2503	328.019	324.718	326.866
sp|Q76ZN5|PROF_VACCW	sp	Q76ZN5	Q76ZN5	VACCW	A42	VACWR167_Profilin	5	3	6	13	1	174.371	223.823	253.323	189.866	241.332	443.963	885.322	2168.26	6298.9	217.938	255.655	72.0825	70.6009	82.4834	72.7952	95.8575	198.874	473.619	1933.73	5407.98	78.6709	92.0575	139.274	144.179	163.441	142.912	166.67	339.04	754.8	2429.65	6468.54	138.539	192.261	525.187	458.246	3722.2	3994.82	4023.34
sp|P26671|A43_VACCW	sp	P26671	P26671	VACCW	A43	VACWR168_Protein A43	1	0	1	2	1	20.2116	16.3819	31.7625	23.6187	32.3356	108.474	158.788	129.24	109.166	16.9983	34.5041	0	0	0	0	0	0	0	0	0	0	0	2.56607	1.75392	1.15367	10.9214	23.1578	97.0502	153.833	139.661	126.059	2.3407	24.436	34.3927	53.4392	281.587	298.24	277.156
sp|P26670|3BHS_VACCW	sp	P26670	P26670	VACCW	A44	VACWR170_3 beta-hydroxysteroid dehydrogenase/Delta 5-->4-isomerase	13	11	17	21	1	528.425	505.488	676.063	1039.64	3598.77	4375.93	4468.56	5318.31	5298.3	573.424	4549.16	630.48	673.348	761.723	1172.6	4126.43	6113.42	6381.68	6545.67	6237.5	720.202	5483.8	717.547	733.652	774.979	1621.51	4528.97	6345.78	6543.36	6229.21	6323.71	771.195	5457.81	780.169	773.914	5987.47	5877.83	5911.42
sp|P26669|SODL_VACCW	sp	P26669	P26669	VACCW	A45	VACWR171_Cu-Zn superoxide dismutase-like protein A45R	4	4	5	11	1	67.9657	38.2861	74.527	162.143	204.139	394.715	860.023	1830.95	2575.67	57.1654	237.202	180.011	184.914	220.616	233.074	265.472	496.95	1036.13	2318.07	3596.55	212.823	340.889	110.918	119.302	173.602	216.842	257.413	537.674	1304.3	2931.13	4362.8	131.443	324.708	200.554	171.162	2620.49	2613.33	2745.94
sp|P26672|A46_VACCW	sp	P26672	P26672	VACCW	A46	VACWR172_Protein A46	24	16	17	32	1	995.812	1043.55	1178.98	1192.06	4239.23	7582.67	9387.78	10956.4	10867.6	1171.2	9054.2	216.801	276.579	308.981	325.243	1703.39	3379.23	4242.05	5817.61	6160.05	311.099	4240.24	379.171	385.099	388.109	455.629	1604.51	2763.44	3480.25	4275.93	4183.87	440.621	3572.92	1305.91	1130.74	8577.07	8763.37	9171.85
sp|P26673|A47_VACCW	sp	P26673	P26673	VACCW	A47	VACWR173_Protein A47	5	3	3	7	1	237.128	202.496	252.444	964.926	1861.9	1634.99	1587.99	1831.42	1685.22	240.345	1562.82	49.7752	55.0159	57.1692	346.687	765.375	696.251	739.238	709.161	726.719	57.3162	585.032	148.208	169.148	178.241	621.938	1258.8	1000.85	1055.55	1195.6	993.857	201.993	927.31	200.377	225.439	1162.49	1395.82	1056.44
sp|Q80HT9|KTHY_VACCW	sp	Q80HT9	Q80HT9	VACCW	A48	TMK_Thymidylate kinase	7	17	16	20	1	189.964	209.96	200.934	300.618	1782.89	2124.88	1721.99	1161.02	815.058	252.706	3182.43	571.193	653.515	726.548	930.191	5392.11	8141.93	7288.41	5532.66	3613.35	746.479	10222.9	513.952	555.131	560.685	931.84	4975.44	6710.12	6029.21	4144.88	2984.48	650.657	8676.92	1310.42	1116.74	3350.88	3582.59	3481.93
sp|P31037|A49R_VACCW	sp	P31037	P31037	VACCW	A49	VACWR175_Protein A49R	2	3	5	8	1	85.9598	89.3383	113.639	103.57	133.853	270.37	418.84	433.918	484.916	84.9105	183.603	67.2053	44.8845	77.7511	88.7869	543.582	1398.24	2656.34	3632.08	4462.43	58.0085	1190.19	42.1311	60.1849	74.5394	89.8458	454.87	1069.09	1897.21	2751.11	3151.49	70.883	871.363	396.881	335.648	3808.78	3579.61	3821.59
sp|P68611|RP19_VACCW	sp	P68611	P68611	VACCW	A5	RPO19_DNA-directed RNA polymerase 19 kDa subunit	5	3	4	9	1	69.7138	79.6686	105.019	162.33	462.038	1362	2073.13	2028.48	3094.46	99.9004	955.642	78.0686	95.5092	95.7673	96.2354	251.763	620.172	999.231	1407.66	2056.36	80.0216	558.205	87.3859	76.1152	98.7552	104.012	267.55	626.268	963.607	1397.66	2122.46	83.0403	557.73	376.763	376.104	1974.31	2054.43	2164.43
sp|P16272|DNLI_VACCW	sp	P16272	P16272	VACCW	A50	LIG_DNA ligase	30	26	29	53	1	724.813	826.766	1278.04	801.861	2449.21	6971.04	10345.2	11984.2	13298.2	1146.84	5531.42	418.239	497.568	636.7	518.731	1927.96	6585.69	10167.9	13190.3	15598.5	514.55	5397.67	1217.32	1253.84	1315.86	1229.59	2989.49	7468.3	10367.6	13573.2	15595.2	1258.2	6412.91	1537.73	1520.42	14007.5	14065	14765.7
sp|Q01219|A51_VACCW	sp	Q01219	Q01219	VACCW	A51	VACWR177_Protein A51	22	27	27	40	1	549.091	588.719	682.261	788.24	2749.54	5469.48	6574.84	5631.57	6437.86	742.105	5766.11	1161.18	1235.69	1439.76	1470.53	5665.6	11942.2	14593.9	14972.4	15533.1	1379.33	12878.9	666.385	750.583	823.275	1100.9	4984.33	9834.53	11259.1	11933.8	12370.3	787.095	11133.7	2332.2	2120.89	11973.7	12071.2	12652.3
sp|Q01220|A52_VACCW	sp	Q01220	Q01220	VACCW	A52	VACWR178_Protein A52	5	2	3	6	1	270.519	365.693	361.899	456.307	1518.47	2231.47	1856.98	1632.16	1264.16	354.051	2304.1	14.7344	24.3223	21.8896	64.125	519.735	682.339	589.651	598.772	458.923	22.618	808.307	94.1256	80.2205	94.1562	184.628	934.622	950.186	843.733	728.663	655.773	95.6797	1183.83	304.516	282.351	1664.19	1593.7	1743.82
sp|P24768|KBTB1_VACCW	sp	P24768	P24768	VACCW	A55	KBTB1_Kelch repeat and BTB domain-containing protein A55	12	8	5	22	1	610.273	785.572	678.5	750.531	1417.77	2198.28	2426.49	2753.28	3073.35	751.162	1793.3	291.513	242.114	247.101	302.253	659.621	1262.58	1612.94	2178.69	2532.97	324.575	1127.12	128.69	111.422	145.28	132.105	379.019	637.052	812.813	1281.09	1452.47	115.278	577.708	1187.91	1109.63	5751.6	5436.13	5688.57
sp|Q01218|HEMA_VACCW	sp	Q01218	Q01218	VACCW	A56	HA_Protein A56	2	3	5	6	1	33.0387	33.4629	46.169	34.539	38.3328	111.263	320.374	870.675	1739.67	38.937	78.4002	27.5903	33.0198	45.835	42.8101	61.3233	203.625	681.085	1571.02	2898.52	31.5917	112.277	199.495	280.02	272.14	247.429	268.858	609.492	1184.74	2566.24	4192.61	228.075	376.977	138.848	129.947	2535.57	2580.01	2476.45
sp|Q01230|A57_VACCW	sp	Q01230	Q01230	VACCW	A57	VACWR182_Guanylate kinase homolog	0	0	0	2	1	0	0	0	0	0	0	0	0	0	0	0	0	0	0	0	0	0	0	0	0	0	0	0	0	0	0	0	0	0	0	0	0	0	72.0426	79.3949	184.899	168.89	137.958
sp|P29192|A6_VACCW	sp	P29192	P29192	VACCW	A6	VACWR125_Protein A6	27	45	33	115	1	547.495	530.751	724.168	516.267	834.294	4665.55	9589.73	12997.7	15491.2	538.821	830.258	1263.18	1374.39	1582.71	1364.17	1669.14	7266.97	15348.1	24459.7	32445	1347.57	1764.2	443.342	474.994	662.682	432.745	917.588	6248.83	12185.9	19579.9	25790	518.961	907.285	2216.21	2095.79	26534.2	26775.4	27191.7
sp|P20636|ETF2_VACCW	sp	P20636	P20636	VACCW	A7	VETFL_Early transcription factor 82 kDa subunit	19	17	15	40	1	662.484	722.374	870.17	1028.93	1247.61	2658.01	4366.5	8486.78	12971.4	750.59	1408.96	204.838	220.012	300.792	427.763	504.926	1632.14	3843.79	7916.77	13072.1	227.88	704.25	269.39	269.925	311.058	404.386	533.074	1536.14	3302.46	6997.02	10607.6	281.58	691.67	1609.01	1511.53	13903.4	13676.1	14449.9
sp|P68720|VTF3S_VACCW	sp	P68720	P68720	VACCW	A8	VITF3S_Intermediate transcription factor 3 small subunit	3	4	4	5	1	715.894	891.981	888.372	717.871	1054.83	1439.31	1533.9	1397.84	1281.92	869.377	1377.19	86.0179	92.8508	118.377	114.601	661.879	1395.7	1773.36	1695.12	1380.69	107.209	1365.16	388.203	385.248	356.891	426.092	583.038	841.16	898.89	818.735	745.298	373.491	841.144	621.261	575.67	1278.41	1321.24	1353.81
sp|Q85320|A9_VACCW	sp	Q85320	Q85320	VACCW	A9	VACWR128_Virion membrane protein A9	1	3	1	5	1	18.9507	22.9202	15.337	31.9852	34.221	83.0127	195.379	329.669	474.732	20.917	42.2454	12.5851	12.3352	31.2686	62.8044	70.8607	213.275	769.404	2247.47	3586.06	19.2984	120.812	5.47853	6.92953	9.01226	8.94856	13.8909	21.4502	64.1701	144.425	170.794	5.61353	14.0078	132.578	134.249	856.053	1192.08	776.812
sp|P16913|VPK1_VACCW	sp	P16913	P16913	VACCW	B1	VPK1_Serine/threonine-protein kinase 1	14	16	14	19	1	679.227	635.347	719.553	749.517	2387.81	5038.85	6533.03	6494.08	6944.4	808.829	4504.71	344.595	360.375	506.768	558.632	2822.87	6281.5	8551.57	10846.9	12423.5	445.928	6279.95	666.146	728.008	793.169	921.553	2952.6	5485.42	7048.11	9102.42	10560.3	767.36	5496.78	1702.67	1291.14	7017.97	6813.94	7031.08
sp|Q01229|B11_VACCW	sp	Q01229	Q01229	VACCW	B11	VACWR193_Protein B11	2	2	2	0	1	121.963	69.4156	99.5565	160.736	377.546	607.072	605.567	449.194	401.609	94.0031	521.728	69.17	63.5376	69.049	133.38	434.176	735.084	814.02	605.936	552.882	83.575	609.46	56.8818	68.7253	77.8746	269.693	816.536	1961.94	1770.39	1039.64	929.702	67.6179	1188.86	0	0	0	0	0
sp|P24362|KRB2_VACCW	sp	P24362	P24362	VACCW	B12	VACWR194_Probable serine/threonine-protein kinase B12	2	10	7	9	1	36.0326	29.0427	38.3854	69.4022	381.372	630.361	666.739	603.415	519.368	33.0843	654.576	391.489	400.418	463.312	487.189	1608.4	3034.64	3404.71	3297.33	2849.99	478.481	3090.8	106.238	137.925	147.05	322.611	2096.01	3603.46	3799.5	3811.72	3401.82	153.69	4032.12	220.82	209.612	1828.14	1861.62	1935.26
sp|P15059|SPI2_VACCW	sp	P15059	P15059	VACCW	B13	SPI-2_Serine proteinase inhibitor 2	19	34	28	35	1	403.898	420.141	475.463	619.071	2908.99	4687.69	5306.24	6351.41	5727.33	468.853	5408.29	506.916	587.173	727.727	843.361	5256.2	11217.6	13803	15408.2	15355.2	646.565	11310.7	510.073	590.15	683.581	1129.58	7154.4	13727.7	15526.3	17012	17931.3	604.26	14207.8	544.797	552.303	10673.2	10027.1	10810.7
sp|P24772|B14_VACCW	sp	P24772	P24772	VACCW	B15	VACWR196_Protein B14	1	3	2	3	1	66.0584	55.6761	60.9679	220.788	512.289	541.8	497.344	301.909	302.666	69.4563	476.933	70.804	173.429	153.693	941.755	2963.17	2816.06	2716.96	2665.89	2507.51	104.584	2836.87	24.3847	26.904	25.8834	211.032	543.329	554.311	431.263	458.554	466.776	15.1709	456.768	86.6165	106.072	909.782	871.826	926.974
sp|P25212|IL1BP_VACCW	sp	P25212	P25212	VACCW	B16	VACWR197_Interleukin-1-binding protein	6	9	4	10	1	65.6056	74.6272	125.03	75.8449	90.598	541.437	1820.27	4140.12	4164.91	87.7417	157.111	292.247	293.729	332.314	301.23	370.409	1127.92	3494.03	5625.35	6840.45	290.211	602.572	35.4466	30.9171	47.6909	31.8677	44.413	343.896	1174.14	2191.69	2723.52	38.0421	73.9973	402.387	337.109	3539.14	3447.04	3651.57
sp|Q01221|B17_VACCW	sp	Q01221	Q01221	VACCW	B17	VACWR198_Protein B17	1	3	2	8	1	7.00976	6.08391	16.0401	21.0864	109.365	256.713	340.508	453.314	586.962	11.8573	243.478	70.2608	85.5015	85.7581	98.3208	264.015	592.239	1031.44	1839.33	2599.31	87.6706	501.889	52.1498	16.3337	26.3859	38.6919	112.736	171.652	318.574	528.737	666.662	40.4831	142.636	288.944	278.657	2300.03	2178.71	2298.46
sp|Q01222|B19_VACCW	sp	Q01222	Q01222	VACCW	B18	VACWR199_Ankyrin repeat protein B19	1	1	0	3	1	92.3112	136.233	108.55	212.061	572.377	680.688	714.031	943.69	853.777	114.951	716.452	34.5473	49.1911	46.382	50.4949	67.9081	104.883	105.63	136.403	126.086	43.8495	76.7757	0	0	0	0	0	0	0	0	0	0	0	55.3845	39.5699	506.571	402.056	498.7
sp|P25213|B18_VACCW	sp	P25213	P25213	VACCW	B19	VACWR200_Soluble interferon alpha/beta receptor B18	18	29	23	39	1	430.865	465.598	589.064	606.722	2692.73	5136.35	6417.4	7572.11	4913.95	642.569	5918.6	1138.01	1190.7	1404.74	1391.42	5518.64	11527.8	13190.2	12874.6	10744.5	1362.59	12160.6	679.354	734.598	833.299	1008.06	4300.55	7620.98	9038.22	7972.77	6690.97	839.129	8291.23	2015.33	1818.09	9781.2	10566.5	10515.9
sp|Q01225|B2_VACCW	sp	Q01225	Q01225	VACCW	B2	VACWR184_Protein B2	11	11	9	14	1	397.087	424.477	497.367	701.522	2713.96	4098.89	4797.41	5910.95	7813.57	544.437	4370.49	194.717	268.524	285.897	624.899	4771.09	8548.01	10331.6	11892.6	14508.4	268.517	8991.39	167.431	213.232	230.464	600.096	3289.3	4969.4	5886.46	6973.3	8736.56	239.912	5416.64	725.694	654.869	8987.33	9007.71	8908.88
sp|Q01227|B5_VACCW	sp	Q01227	Q01227	VACCW	B5	PS/HR_Plaque-size/host range protein	12	17	8	27	1	342.545	312.404	408.326	358.883	409.848	914.523	2184	5041.47	7710.59	359.53	639.377	214.254	226.508	298.335	255.87	387.779	1144.33	3672.94	8833.63	14620.1	260.85	661.616	220.834	234.4	282.961	236.547	365.95	924.367	2462.28	6043.77	9425.21	254.459	567.313	1051.09	897.426	7757.91	8470.33	7519.34
sp|P68442|B6_VACCW	sp	P68442	P68442	VACCW	B6	VACWR188_Protein B6	4	3	4	4	1	93.5149	91.4511	83.6271	117.921	559.076	1493.62	1979.7	1394.92	1391.11	129.487	1404.27	42.4499	55.2725	67.8252	82.9468	600.071	1362.15	1790.55	1941.17	1917.33	57.2145	1590.84	238.095	334.868	361.847	294.762	731.724	1199.85	1412.54	1733.11	1709.88	318.502	1461.91	137.407	129.012	1219.08	1203.93	1035.27
sp|P68444|B7_VACCW	sp	P68444	P68444	VACCW	B7	VACWR189_Protein B7	3	5	6	8	1	16.8691	13.8611	23.8529	29.7625	31.151	112.491	347.711	1196.03	2937.6	12.0611	53.0561	71.1809	68.5474	88.0896	119.323	145.726	303.939	877.397	2718.58	6078.08	73.7369	174.144	49.7366	54.5453	102.252	151.119	161.215	559.91	1808.56	4340.17	9352.53	86.3059	249.842	262.702	225.669	2055.5	1921.64	2145.37
sp|P24770|B8_VACCW	sp	P24770	P24770	VACCW	B8	VACWR190_Soluble interferon gamma receptor B8	8	15	13	15	1	437.034	328.843	476.35	502.88	1081.33	1497.31	1315.35	1048.1	955.713	369.764	1961.78	842.661	1028.08	1026.03	1101.07	3505.28	5082.94	4531.69	4820.3	3897.64	942.547	7143.97	325.45	359.127	397.915	487.048	2746.68	3519.61	3091.84	2854.33	2591.1	390.245	5517.63	550.872	476.525	4662.88	4896.07	4566.38
sp|P17368|C1_VACCW	sp	P17368	P17368	VACCW	C1	VACWR027_Protein C1	5	4	3	7	1	151.528	143.973	165.704	228.425	1064.23	1753.23	1865.51	2040	1780.66	207.989	2476.46	71.912	82.2803	90.3808	105.945	442.873	919.655	1198.02	1231.95	1218.14	87.5245	987.792	50.7616	60.9075	72.6848	103.083	510.511	1002.44	1252.6	1163.55	1151.96	68.9735	1107.68	252.833	228.361	1291.42	1653.9	1386.89
sp|P03296|C10_VACCW	sp	P03296	P03296	VACCW	C10	VACWR010_Protein C10	9	20	17	28	1	334.055	264.387	342.702	313.305	735.089	1540.45	2149.04	3485.33	5939.85	290.434	1507.79	493.051	583.282	665.05	582.132	1556.84	3980.15	6515.49	9369.96	14334	587.898	3668.09	204.468	214.706	281.016	290.82	1503.63	3693.75	5649.82	9202.48	14228.3	256.677	3614.15	1360.49	879.885	11193.4	11345.9	11272.7
sp|P01136|VGF_VACCW	sp	P01136	P01136	VACCW	C11	VGF-1_Pro-vaccinia growth factor	8	6	4	4	1	918.382	801.036	867.089	1132.49	2945.45	3857.53	2724.53	2012.55	1723.79	945.547	5360.43	214.899	221.178	215.92	377.466	1414.41	1682.54	1163.37	869.835	652.371	228.909	2513.35	191.545	142.228	142.837	336.16	1349.63	1251.96	837.744	559.394	465.595	157.408	2081.91	42.2519	43.0458	346.525	366.334	363.994
sp|P15058|SPI1_VACCW	sp	P15058	P15058	VACCW	C12	SPI-1_Serine proteinase inhibitor 1	7	5	4	8	1	374.948	388.652	439.71	429.564	1009.05	1856.42	2424.87	3420.53	4049.9	392.721	1744.76	157.809	162.701	180.632	204.023	627.683	1479.66	2112.91	2828.63	3618.26	172.192	1356.99	267.999	187.207	208.305	187	540.358	1041.48	1328.41	1949.35	2296.56	204.733	971.677	158.862	149.562	3877.54	3638.17	3775.82
sp|P17365|C13_VACCW	sp	P17365	P17365	VACCW	C13	VACWR206_Protein C13	0	3	4	3	1	0	0	0	0	0	0	0	0	0	0	0	39.4737	56.1505	64.9427	52.5206	125.221	813.368	1189.27	1187.41	1072.75	46.265	121.337	259.89	230.329	272.191	213.032	496.752	1772.88	2309.08	2375.15	2338.77	278.948	419.575	197.982	187.697	770.624	723.992	696.871
sp|P17371|C2_VACCW	sp	P17371	P17371	VACCW	C2	VACWR026_Kelch repeat protein C2	3	6	6	5	1	197.856	218.495	201.375	208.331	390.352	555.222	726.166	964.186	1359.21	187.309	535.284	200.401	200.932	215.482	254.287	818.57	1232.68	1365.19	1813.85	2235.33	200.037	1169.42	100.112	91.7568	119.58	152.103	650.094	923.363	1026.71	1261.2	1617.76	118.114	832.051	163.732	158.473	1261.26	1223.76	1261.87
sp|Q76ZJ3|C22L_VACCW	sp	Q76ZJ3	Q76ZJ3	VACCW	C22/B28	C22L_Truncated CrmB protein	1	3	2	2	1	27.0347	24.3892	23.4454	26.5675	30.5298	59.5861	119.726	131.716	315.961	32.0323	40.8602	17.3841	19.0001	43.7867	32.4227	47.2744	170.645	590.96	1439.18	2739.74	19.519	88.2352	40.1062	34.5848	39.5196	38.0995	81.0425	245.979	544.508	1146.68	1687.82	33.8581	110.487	75.3447	78.0381	734.509	736.877	776.762
sp|Q805H7|C23L_VACCW	sp	Q805H7	Q805H7	VACCW	C23/B29	C23L_Inactive chemokine-binding protein	3	2	2	7	1	67.39	61.2507	87.4144	90.5834	233.342	416.101	564.063	836.45	1562.85	75.4351	427.265	19.9545	23.1787	30.9263	35.5506	86.981	144.359	238.167	400.013	523.159	29.6658	119.134	35.3739	39.2279	37.8102	35.9607	90.1287	117.864	209.441	425.107	413.141	35.4456	151.767	161.067	203.227	2087.46	2010.59	2044.81
sp|P68638|VCP_VACCW	sp	P68638	P68638	VACCW	C3	VACWR025_Complement control protein C3	18	7	6	16	1	708.549	570.048	750.114	657.722	670.31	1898.42	4406.45	8021.66	9584.02	572.595	797.975	313.072	287.988	369.582	353.386	343.649	1481.17	4985.87	7881.31	9535.37	327.576	481.948	112.546	127.177	221.397	133.956	171.896	1511.47	4287.93	6035.44	6921.41	141.855	265.551	546.348	449.149	8079.99	8420.74	8634.28
sp|P17370|C4_VACCW	sp	P17370	P17370	VACCW	C4	VACWR024_Protein C4	5	10	11	14	1	205.818	228.004	231.757	283.327	858.01	1290.53	1467.66	1416.7	1285.48	252.483	1387.49	306.79	327.383	340.531	418.073	1606.75	2372.9	2545.33	3092.42	2918.85	330.716	2755.88	349.61	363.315	377.38	471.525	1773.57	2306.64	2368.26	2814.77	2821.21	404.931	2553.49	710.867	632.648	3008.97	2958.63	3112.51
sp|P17367|C5_VACCW	sp	P17367	P17367	VACCW	C5	VACWR023_Protein C5	8	6	8	10	1	172.058	210.699	224.302	253.596	914.145	1935.02	2094.91	1483.04	1485.72	242.831	2007.33	54.5284	83.3667	136.498	136.601	1924.46	3717.08	3883.58	4008.89	3872.5	112.303	4474.63	80.944	87.7063	127.323	179.003	1445.02	2692.72	2565.55	2668.31	2607.52	129.586	3204.84	298.733	289.283	2307.67	2225.05	2614.52
sp|P17362|C6_VACCW	sp	P17362	P17362	VACCW	C6	VACWR022_Protein C6	4	9	8	9	1	35.4346	42.4448	47.5718	98.7157	525.508	941.773	1077.54	1152.37	1037.13	65.4851	1088.25	397.717	408.898	427.833	509.453	1676.56	3148.87	3385.27	3535.28	3695.45	420.13	3367.94	322.152	473.037	534.452	567.535	1421.72	2286.16	2382.28	2303.9	2444.48	369.495	2431.91	233.713	197.265	4042.89	4131.71	4368.07
sp|P68600|C7_VACCW	sp	P68600	P68600	VACCW	C7	VACWR021_Interferon antagonist C7	9	13	10	7	1	131.932	129.855	176.788	273.861	1240.94	1878.68	2253.28	2513.87	1844.41	204.284	1991.91	316.459	356.928	409.547	592.9	2447.3	4568.92	4906.81	4479.68	3850.76	388.059	3968.13	199.668	206.721	250.205	481.889	1915.02	3169.73	3418.47	2891.27	2374.58	231.588	2724.04	229.012	204.224	3328.49	3280.26	3257.11
sp|P17364|C8_VACCW	sp	P17364	P17364	VACCW	C8	VACWR020_Protein C8	1	2	2	7	1	47.3131	60.8223	59.6928	52.0827	56.2232	136.592	541.052	1952.12	1269.67	49.4569	70.2238	188.194	171.359	189.524	186.827	187.22	473.515	1460.28	2052.62	1755.31	181.072	216.103	51.1514	58.5847	80.0739	64.2489	60.326	371.284	1244.08	2325.87	2487.74	67.7302	123.52	371.392	315.659	4513.06	4454.6	4411.06
sp|P17372|C9L_VACCW	sp	P17372	P17372	VACCW	C9	VACWR019_Ankyrin repeat protein C9L	5	7	4	13	1	151.238	142.069	172.158	208.505	691.602	1076.65	1125.52	863.132	703.809	170.612	1423.91	418.578	456.711	449.1	422.475	819.996	1234.26	1331.4	1251.87	1183.48	416.134	1342.31	94.559	89.3766	95.4481	128.495	538.89	915.441	899.901	885.746	880.615	107.196	988.764	194.267	209.557	2082.41	1829.97	2066.74
sp|P04298|MCEL_VACCW	sp	P04298	P04298	VACCW	D1	VACWR106_mRNA-capping enzyme catalytic subunit	51	45	41	78	1	1623.49	1623.18	1838.35	1966.88	4911	10306.6	13616.1	16546.2	19207.8	1837.6	10300.3	925.989	980.577	1238.5	1324.76	4851.54	11806.5	16646.1	22620.1	28075.6	1108.46	12653.2	886.786	893.521	1117.98	1155.07	4168.83	9158.25	11943	16016.2	18769.4	988.741	9911.2	3218.53	2908.52	22214.9	22747.3	23162.8
sp|P04312|D10_VACCW	sp	P04312	P04312	VACCW	D10	VACWR115_mRNA-decapping protein D10	0	1	2	4	1	0	0	0	0	0	0	0	0	0	0	0	4.07305	9.54115	6.01481	5.60586	11.5833	112.199	210.482	223.097	179.572	6.14606	10.5585	252.836	331.156	320.102	306.929	284.429	528.074	650.788	718.383	602.079	268.728	274.73	106.851	120.598	1127.58	1039.36	1066.67
sp|P05807|NTP1_VACCW	sp	P05807	P05807	VACCW	D11	NPH1_Nucleoside triphosphatase I	14	14	11	27	1	502.272	438.92	515.408	596.018	734.589	1496.56	2768.58	5126.1	7097.34	469.433	801.183	370.18	373.825	447.248	510.879	564.819	1565.09	3445.66	7032.27	10353.3	401.703	731.806	166.904	170.809	213.147	245.377	342.291	1107.93	2307	4493.9	6363.19	188.252	413.298	1394.78	1482.03	8074.78	8277.54	8420.09
sp|P04318|MCES_VACCW	sp	P04318	P04318	VACCW	D12	VACWR117_mRNA-capping enzyme regulatory subunit	13	13	13	36	1	423.992	424.406	462.875	587.566	2106.52	3502.16	4227.78	6890.62	7930.04	517.202	4328.52	310.488	304.88	404.041	466.38	1646.44	3859.64	4905.24	6042.07	7218.2	365.054	3926.8	266.938	304.103	384.151	573.939	2741.64	6396.82	7649.52	8538.7	10099.7	339.407	6413.44	1398.98	1263.9	7217.85	8093.54	7752.75
sp|P68440|D13_VACCW	sp	P68440	P68440	VACCW	D13	VACWR118_Scaffold protein D13	43	50	39	99	1	759.028	817.437	1049.29	763.366	975.095	3687.21	10886	25261.5	45083.7	857.962	1220.78	2686.96	2497.9	3103.18	2528.39	2805.54	8029.77	25020	52920.7	89139.1	2703.42	3499.31	487.049	524.489	805.523	430.349	811.707	6237.35	19131.4	43922.4	69352.3	638.265	1352.48	2920.77	2885.44	46127.9	48332.8	47578.7
sp|P04300|D2_VACCW	sp	P04300	P04300	VACCW	D2	VACWR107_Core protein D2	1	8	4	16	1	7.61759	10.9958	12.5603	31.8133	53.2007	96.7395	232.411	513.71	808.556	8.53989	66.144	111.558	123.921	195.052	287.304	344.422	911.743	2513.14	5795.46	9880.33	121.852	465.999	80.9342	85.0816	100.792	139.104	147.566	399.849	869.515	1801.7	2928.35	95.3436	190.74	497.04	435.457	4670.73	4626.54	4880.42
sp|P04302|D3_VACCW	sp	P04302	P04302	VACCW	D3	VACWR108_Core protein D3	4	3	4	9	1	138.405	143.317	234.896	181.424	221.576	339.023	666.257	1547.22	2060.49	192.341	227.617	277.095	346.321	365.671	328.281	363.219	422.444	871.203	1835.74	3005.55	322.9	385.479	36.366	45.2422	52.9335	66.1794	74.5284	191.463	559.338	1477.3	2260.45	45.4968	95.8153	334.479	333.366	1484.04	1995.06	1576.94
sp|P04303|UNG_VACCW	sp	P04303	P04303	VACCW	D4	UNG_Uracil-DNA glycosylase	7	7	6	10	1	344.813	366.871	352.517	337.274	1038.73	1830.09	2044.51	2129.16	2213.65	374.957	2245.33	281.585	333.841	355.746	302.831	1569.06	3683.57	4162.16	4220.48	4109.08	354.141	4133.46	218.887	245.477	273.349	282.05	1181.98	2337.77	2411.19	2219.49	2165.97	292.953	2681.92	164.2	160.066	1558.67	1585.22	1644.04
sp|P04305|D5_VACCW	sp	P04305	P04305	VACCW	D5	VACWR110_Primase D5	32	40	32	47	1	1386.05	1279.24	1449.76	1315.31	3299.31	7603.29	10291.4	10343.1	12236.8	1457.54	6321.35	881.978	1059.82	1187.71	1126.58	4309.27	12006.8	17132.3	22193	27576	1043.03	10548.9	1387.06	1368.17	1497.03	1682.74	5038.85	11887.7	14576.4	18628.6	22757.1	1657.09	10456.3	2360	2015	15162.1	13937.8	15373.9
sp|P04308|ETF1_VACCW	sp	P04308	P04308	VACCW	D6	VETFS_Early transcription factor 70 kDa subunit	5	9	6	17	1	120.901	112.472	125.376	179.53	211.578	551.826	1000.43	1738.22	2335.78	139.175	267.463	447.15	451.217	458.658	515.528	579.244	1426.91	2764.25	4804.04	7183.12	450.731	703.839	77.7426	89.8234	118.575	152.946	237.225	890.437	1819.63	3585.08	5111.27	88.0839	305.629	648.984	581.145	5485.49	5259.23	5515.29
sp|P04310|RP18_VACCW	sp	P04310	P04310	VACCW	D7	RPO18_DNA-directed RNA polymerase 18 kDa subunit	9	9	8	7	1	315.019	333.834	390.197	392.419	659.426	1194.7	1454.55	1552.38	1784.69	392.99	1135.68	505.11	509.282	534.692	607.2	2037.97	4353.86	5629.59	7422.56	8434.11	529.009	4291.86	351.775	366.165	423.502	422.731	1235.87	2278.71	2936.92	3958.02	4646.85	394.438	2302.15	776.141	618.089	2342.38	2210.01	2408.72
sp|P04195|CAHH_VACCW	sp	P04195	P04195	VACCW	D8	VACWR113_Cell surface-binding protein	22	22	21	38	1	469.105	442.643	607.349	570.34	657.578	1685.7	5896.61	16601.8	23377.4	487.201	895.491	482.736	516.067	714.256	857.911	824.794	2216.1	8228.17	18936.4	26562.1	542.889	1298.86	671.398	692.013	851.474	833.978	1015.96	2603.54	8420.75	18821.3	21459.1	743.976	1244.1	1173.18	1079.88	12588.2	16339.1	11930.8
sp|P04311|D9_VACCW	sp	P04311	P04311	VACCW	D9	VACWR114_mRNA-decapping protein D9	0	2	1	3	1	0	0	0	0	0	0	0	0	0	0	0	173.133	146.785	127.334	244.456	437.437	579.244	622.328	652.182	704.917	150.54	450.223	0	2.40816	6.25433	23.9648	79.718	139.495	129.847	153.643	154.497	7.54272	88.0148	55.4671	56.6368	226.62	210.92	215.076
sp|P23371|PAP1_VACCW	sp	P23371	P23371	VACCW	E1	PAPL_Poly(A) polymerase catalytic subunit	13	6	8	26	1	592.021	580.217	661.701	652.359	1338.75	2498.26	3219.92	4128.21	5193.88	642.813	2209.81	183.788	182.973	233.286	296.913	751.629	1990.76	2678.25	3543.88	4599.48	210.4	1594.29	142.685	160.779	187.82	240.279	768.725	1877.4	2329.62	3067.61	3766.6	162.546	1458.72	1176.61	1195.87	7678.45	7300.89	7931.32
sp|P23373|E10_VACCW	sp	P23373	P23373	VACCW	E10	VACWR066_Probable FAD-linked sulfhydryl oxidase E10	3	3	1	8	1	63.9666	60.2999	107.378	159.202	182.464	343.545	738.951	1497.79	2416.48	91.3979	194.035	27.6754	26.3148	56.6596	109.615	148.177	418.292	1440.44	3499.38	6098.32	36.9739	240.989	0	2.89847	3.52747	7.05519	9.38032	34.8754	98.1439	188.37	283.045	3.20209	18.6779	577.48	461.002	2333.19	2604.16	2314.64
sp|P68448|E11_VACCW	sp	P68448	P68448	VACCW	E11	VACWR067_Core protein E11	2	4	5	7	1	136.259	128.037	169.903	179.522	216.64	437.888	895.572	1241.5	1560.79	147.494	202.96	39.2296	31.8514	52.9539	88.8303	122.728	657.441	1675.52	3356.81	5176.9	40.342	188.769	69.2638	61.949	96.1248	99.7035	132.826	573.991	1246.85	2383.78	3512.59	61.5517	166.889	379.606	340.802	1616.68	1489.62	1612.47
sp|P21604|E2_VACCW	sp	P21604	P21604	VACCW	E2	VACWR058_Protein E2	6	10	7	22	1	88.2298	112.817	150.465	174.153	549.959	1147.19	1944.12	3572.08	6486.68	119.717	922.238	327.572	371.935	393.714	431.925	747.532	1408.58	2410.9	4392.27	7680.64	363.876	1150.48	69.5008	67.7246	73.3131	106.994	279.627	527.189	903.788	2055.48	3653.52	80.701	410.035	992.88	1084.89	7927.13	7653.95	7818.23
sp|P21605|E3_VACCW	sp	P21605	P21605	VACCW	E3	VACWR059_Protein E3	27	39	40	61	1	682.916	731.632	795.625	809.652	2312.69	4569.87	5745.86	6686.38	8006.39	790.995	5328.76	509.988	628.137	672.085	739.195	3025.2	6133.74	8016.07	10558.4	12358.6	662.293	7747.28	725.315	670.893	812.608	1004.82	3709.05	8122.01	10110.3	11317.9	13665.1	868.244	9335.82	1668.51	1669.77	11651.2	11872.7	12417.2
sp|P21603|RP30_VACCW	sp	P21603	P21603	VACCW	E4	RPO30_DNA-directed RNA polymerase 30 kDa polypeptide	15	14	12	26	1	308.221	364.629	399.007	567.327	2485.84	4115.44	5075.94	6211.84	7719.57	442.046	4755.37	318.907	421.459	484.054	596.155	2928.77	5497.2	7166.47	9757	11908.7	436.758	6163.44	363.085	447.068	450.527	605.58	2128.92	3630.14	4306.86	5818.89	6556.08	433.399	3931.69	1211.91	1088.81	7618.75	8071.41	8067.57
sp|P21606|E5_VACCW	sp	P21606	P21606	VACCW	E5	VACWR061_Protein E5	9	8	10	12	1	629.819	635.335	677.768	1762.41	4712.92	3830	2735.49	1840.9	1463.1	820.114	4146.45	274.354	349.121	365.908	1163.35	5117.2	4257.98	2601.48	1526.59	1054.43	346.623	4813.22	333.251	331.008	319.769	2034	6487.7	4893.34	2724.32	1393.48	986.362	340.866	5000.33	782.184	937.9	1447.14	1450.76	1479.89
sp|P21607|E6_VACCW	sp	P21607	P21607	VACCW	E6	VACWR062_Protein E6	12	12	10	30	1	349.638	346.626	777.199	553.195	706.096	1776.05	3127.31	5111.72	6487.54	598.271	641.448	763.96	824.7	947.701	1044.93	1175.59	2794.47	5323.57	8542.95	12236.5	834.018	1276.07	307.836	278.764	337.962	432.536	769.121	2301.79	4357.31	7683.54	10781.4	349.686	757.604	947.469	849.104	7371.91	7133.29	7971.21
sp|P68446|E7_VACCW	sp	P68446	P68446	VACCW	E7	VACWR063_Protein E7	4	10	6	7	1	143.176	174.525	190.897	173.712	200.032	513.148	815.824	2149.31	2183.19	152.443	174.851	656.467	676.62	753.555	625.401	838.199	3701.8	7634.71	10813.9	11465.4	719.821	917.234	133.937	152.273	182.029	120.957	254.673	1605.64	3199.37	5181.26	5256.64	147.748	237.2	159.731	170.719	1906.18	2716.18	1890.54
sp|P23372|E8_VACCW	sp	P23372	P23372	VACCW	E8	VACWR064_Protein E8	9	10	9	16	1	686.684	661.726	615.425	827.966	921.854	1634.01	2687.17	4048.93	5263.73	696.776	917.005	178.088	205.815	251.533	363.664	469.689	1869.22	3901.89	6274.66	9147.67	212.365	560.904	356.732	350.916	376.635	551.287	673.766	2216.98	3869.07	6219.56	8422.66	360.352	774.672	681.374	655.816	3101.82	3304.36	3437.42
sp|P06856|DPOL_VACCW	sp	P06856	P06856	VACCW	E9	POL_DNA polymerase	35	40	33	73	1	1322.38	1337.42	1284.23	1299.06	3763.69	8292.29	10730	13019.5	15569.9	1326.59	9194.02	1487.68	1490.18	1645.03	1618.48	5034.27	12117.9	16481.2	20946.1	25632.6	1643.26	13316.7	1284.93	1323.07	1535.8	1330.91	4498.37	9713.33	12306.9	16403.3	19685.1	1383.33	11300.6	2823.44	2944.63	19094.9	18413.6	18727.7
sp|P24356|F1_VACCW	sp	P24356	P24356	VACCW	F1	VACWR040_Protein F1	3	3	3	6	1	176.543	193.214	194.96	205.166	424.356	711.918	726.494	919.111	819.83	180.076	398.967	45.6683	58.2761	74.0911	86.4409	547.471	1371.73	1476.61	1467.74	1338.04	58.475	641.633	104.573	84.1638	97.5911	116.03	516.935	835.323	864.854	1025.71	971.871	109.43	478.743	178.331	190.917	479.034	484.259	489.283
sp|Q89121|VPK2_VACCW	sp	Q89121	Q89121	VACCW	F10	VPK2_Serine/threonine-protein kinase 2	4	5	5	15	1	74.495	64.7412	91.2664	184.648	246.16	460.281	1175.38	3507.43	4016.86	60.2026	315.853	53.3746	49.2272	66.8916	119.587	132.299	310.869	784.155	2027.5	3345.82	60.9828	174.965	328.432	329.109	348.717	412.459	433.308	680.03	1202.27	2546.09	3575.23	344.073	482.932	488.152	464.347	3704.35	3491.37	3825.22
sp|Q80HX7|F11_VACCW	sp	Q80HX7	Q80HX7	VACCW	F11	VACWR050_Protein F11	19	13	11	19	1	746.22	762.107	820.951	1649.62	5324.45	6161.51	4706.86	2779.17	1996.03	829.783	6318.85	404.179	584.69	576.09	1250.94	5117.43	6568	5580.27	3264.91	2131.71	447.22	6484.07	362.479	360.528	343.668	1913.92	7227.3	8318.62	6281.79	3287.83	2164.11	377.966	7868.07	499.575	425.599	1764.68	1960.07	1733.37
sp|Q80HX6|F12_VACCW	sp	Q80HX6	Q80HX6	VACCW	F12	VACWR051_Protein F12	10	12	8	16	1	693.531	652.6	806.136	737.491	2045.5	2800.71	2909.77	2889.82	2890.61	782.328	3211.89	351.225	326.531	412.52	586.444	2800.74	5792.43	5906.73	5432.37	5502.59	399.615	5216.81	110.024	165.751	169.632	247.129	1489.02	2302.23	2214.03	2191.38	2336.94	127.948	2434.5	780.806	670.541	3209.13	3247.67	3163.45
sp|P04021|F13_VACCW	sp	P04021	P04021	VACCW	F13	VACWR052_Envelope protein F13	29	37	46	59	1	642.292	650.013	893.62	642.208	717.777	2025.69	6473.18	16142.4	24574.5	658.513	888.244	1309.81	1340.67	1568.85	1427.84	1385.08	3566.14	12869.7	30812	46383	1351.16	1895.57	966.662	1026.96	1211.47	1057.33	1078.42	3852.58	12551.2	31885	43794.8	1068.14	1658.11	2405.99	2166.57	20542.5	25638.1	19005.8
sp|Q80HX4|F15_VACCW	sp	Q80HX4	Q80HX4	VACCW	F15	VACWR054_Protein F15	1	1	2	1	1	82.1631	85.6241	90.5198	108.069	112.605	130.553	118.81	118.406	117.508	83.7508	117.704	67.9464	76.5511	75.4853	104.489	210.661	310.834	275.568	287.449	275.167	78.2254	207.153	36.7107	28.0008	28.2325	68.4498	141.645	193.523	175.408	169.243	161.065	32.2921	106.949	9.04613	9.05213	51.0698	49.2146	50.0829
sp|Q80HX3|F16_VACCW	sp	Q80HX3	Q80HX3	VACCW	F16	VACWR055_Protein F16	9	15	7	9	1	340.841	378.946	373.312	429.781	1389.85	2524.57	2510.08	1849.64	1766.32	425.314	2766.54	391.005	378.503	510.584	495.34	2753.94	5924.13	5959.29	4841.09	4183.6	439.799	6468.75	134.452	169.053	159.967	197.807	1142.47	1895.37	1964.09	1816.85	1857.3	173.696	2358.85	495.852	358.831	1811.14	1787.17	1782.98
sp|P07396|F17_VACCW	sp	P07396	P07396	VACCW	F17	VACWR056_Core phosphoprotein F17	16	14	11	57	1	418.576	421.285	502.481	553.5	690.85	1028.8	2212.21	6992.45	10811.7	461.515	817.58	348.028	317.454	472.251	703.577	726.391	1881.47	6211.65	13390.8	19293.8	356.576	1041.15	173.753	198.768	274.705	253.836	397.334	1224.12	4349.49	9350.08	9877.62	208.94	587.48	2748.82	2708.68	15479.7	19715.7	15214.6
sp|P17374|DUT_VACCW	sp	P17374	P17374	VACCW	F2	DUT_Deoxyuridine 5'-triphosphate nucleotidohydrolase	15	18	16	43	1	537.595	554.894	583.132	612.676	942.668	1950.77	2286.41	2172.95	2749.6	516.254	1794.7	235.254	286.594	395	373.763	2355.63	5129.55	7536.83	11658.2	14687.6	364.882	6868.61	381.121	421.724	509.881	515.932	3037.61	6731.26	9503.18	11087.6	13389.7	494.902	8031.5	1102.98	1122.18	10246.7	9895.91	10028
sp|P24357|F3_VACCW	sp	P24357	P24357	VACCW	F3	VACWR042_Kelch repeat protein F3	3	1	1	3	1	474.737	478.399	444.744	486.989	821.289	963.338	929.92	923.512	933.311	456.517	998.798	2.42961	1.04837	2.73218	5.72808	35.9244	52.3863	77.3406	81.0132	68.054	0.036677	58.4273	23.503	21.1492	24.9199	22.3135	19.8791	19.6484	17.9972	19.2593	18.1725	30.1455	23.2248	82.9881	59.8929	762.352	767.644	751.427
sp|P11158|RIR2_VACCW	sp	P11158	P11158	VACCW	F4	VACWR043_Ribonucleoside-diphosphate reductase small chain	14	19	9	39	1	455.192	446.694	565.27	578.041	1793.88	3780.15	4638.65	4460.39	4190.26	511.782	4179.07	650.666	806.454	910.918	793.956	3264.73	6765.58	8350.73	9905.47	9867.6	814.422	8142.72	151.935	184.205	209.288	197.621	892.726	1794.29	2074.75	2136.84	2113.41	207.887	1991.2	1691.51	1531.59	9126.89	9218.26	9488.7
sp|P24358|F5_VACCW	sp	P24358	P24358	VACCW	F5	VACWR044_36 kDa major membrane protein F5	4	8	6	7	1	191.249	196.896	197.578	223.381	474.952	849.341	1208.01	2216.5	2979.05	194.063	759.707	258.757	244.365	300.9	309.234	773.02	1861.6	3229.78	5031.67	7669.05	256.547	1362.29	116.887	148.286	176.089	196.632	780.619	1830.62	3105.36	5373.05	7314.37	145.147	1330.65	106.169	104.62	2341.17	2636.75	2194.88
sp|P68603|F6_VACCW	sp	P68603	P68603	VACCW	F6	VACWR045_Protein F6	2	1	3	3	1	22.5828	21.6082	17.928	58.5877	244.535	638.575	1364.69	1834.69	1694.35	27.0149	335.258	2.22097	2.31224	5.04985	0	20.9403	62.6684	149.496	205.827	213.47	2.0458	33.1702	56.4952	65.3756	65.307	69.7471	175.528	492.408	1053.02	1354.14	1358.28	57.9952	249.462	36.8398	36.4209	1632.22	1611.54	1674.09
sp|P24359|F7_VACCW	sp	P24359	P24359	VACCW	F7	VACWR046_Protein F7	4	6	11	7	1	62.2897	67.4703	83.345	122.104	485.583	993.882	1114.96	988.477	1018.58	86.8791	854.008	71.2962	74.4493	86.37	118.165	510.684	1191.39	1271.74	1196.88	1068.09	84.0143	996.012	362.879	338.354	378.013	770.237	2297.55	3969.33	4320.48	4249.24	4323.06	386.176	3761.88	297.614	253.368	1815.04	2076.45	1885.22
sp|P24360|F8_VACCW	sp	P24360	P24360	VACCW	F8	VACWR047_Protein F8	6	9	9	17	1	155.349	155.762	258.189	179.674	263.009	421.598	910.338	2447.48	3757.4	224.369	309.208	390.492	398.45	483.133	438.449	603.2	1791.82	5650.2	12242.5	16338.5	412.282	1107.24	610.314	563.445	670.994	621.616	741.978	1683.07	4017.98	8302.3	10659.3	649.798	1074.21	1331.1	1185.86	10519.3	10475.6	11273.7
sp|P24361|F9_VACCW	sp	P24361	P24361	VACCW	F9	VACWR048_Protein F9	2	2	3	4	1	65.3554	50.364	71.2981	77.6193	99.2885	146.213	231.404	803.607	860.96	62.0674	113.796	16.2019	12.849	24.3657	51.1186	49.7395	129.723	475.908	1399.96	2343.71	15.9143	91.894	73.9407	53.365	82.339	99.2853	123.563	205.577	773.343	2058.05	2678.96	66.319	136.082	132.32	129.349	1293.78	1885.41	1147.68
sp|P16713|G1_VACCW	sp	P16713	P16713	VACCW	G1	VACWR078_Metalloendopeptidase G1	11	10	12	18	1	435.242	416.245	534.125	562.108	705.36	1157.12	2420.56	5422.27	7542.28	444.767	746.834	240.646	239.885	289.282	314.064	359.262	1104.09	3252.15	6812.28	9571.04	253.186	499.267	261.507	235.534	250.95	303.325	344.149	984.566	2346.23	5312.28	7444	259.326	441.326	1207.65	1133.26	5873.33	5613.09	5985.76
sp|P68456|G2_VACCW	sp	P68456	P68456	VACCW	G2	VACWR080_Late transcription elongation factor G2	2	6	5	9	1	60.11	63.2014	80.4726	60.9749	165.675	457.358	746.598	970.299	1071.93	80.6314	241.702	32.111	40.1728	64.8576	48.8611	209.671	913.795	1684.45	2581.56	3270.97	45.3537	523.979	54.8215	64.856	65.4931	50.5626	255.777	911.235	1475.08	2388.63	2970.65	64.7399	504.082	241.759	231.788	1975.24	2003.27	1990.48
sp|P68458|G3_VACCW	sp	P68458	P68458	VACCW	G3	VACWR079_Protein G3	0	1	2	5	1	0	0	0	0	0	0	0	0	0	0	0	12.3046	11.843	19.8785	25.955	25.2823	43.0624	128.309	321.876	588.108	19.3432	30.205	93.9661	90.0888	80.6278	94.379	109.011	105.007	138.352	222.263	265.236	94.4771	104.664	291.112	353.418	574.663	824.224	556.167
sp|P68460|GLRX2_VACCW	sp	P68460	P68460	VACCW	G4	VACWR081_Glutaredoxin-2	5	7	7	20	1	16.6626	27.4684	59.4505	31.0465	59.1597	673.495	2211.29	4469.07	7364.75	18.9799	138.011	123.816	131.075	157.063	148.194	156.184	858.58	3387.13	7718.5	12964.3	118.553	300.767	114.021	120.747	180.696	124.186	166.071	809.144	2437.4	6646.89	10875.9	117.465	247.474	1231.94	1143.85	13756.1	13896.8	14699
sp|Q80HX0|G5_VACCW	sp	Q80HX0	Q80HX0	VACCW	G5	VACWR082_Putative nuclease G5	6	10	7	13	1	200.872	287.754	276.156	373.278	1377.07	2397.23	2502.71	2345.13	1857.53	244.65	2724.38	144.455	184.667	256.889	225.083	1570.29	3539.47	4062.27	3920.12	3287.15	200.453	3494.96	103.901	116.375	124.313	170.778	1106.91	2051.85	2351.93	2182.33	1821.19	145.175	2233.36	691.684	627.048	3902.68	3955.51	3909.77
sp|P68317|RP07_VACCW	sp	P68317	P68317	VACCW	G5.5	RPO7_DNA-directed RNA polymerase 7 kDa subunit	5	7	9	14	1	77.9813	78.2925	96.6077	121.813	614.036	1224.62	1862.83	2640.88	3192.25	126.933	1314.79	321.055	323.554	378.27	406.848	960.6	2163.84	3303.06	4817.39	5913.08	338.742	1847.23	504.785	486.485	628.764	606.058	1529.48	3252.45	4797.84	6687.79	7835.89	536.472	3074.9	601.312	485.094	5423.17	5257.35	5527.25
sp|Q80HW9|G6_VACCW	sp	Q80HW9	Q80HW9	VACCW	G6	VACWR084_Uncharacterized protein G6	2	0	1	3	1	116.362	128.383	125.055	111.196	129.377	202.229	394.59	655.371	924.716	123.123	140.158	0	0	0	0	0	0	0	0	0	0	0	44.2244	45.4973	51.9692	41.4133	60.3432	131.719	338.17	938.983	1092.04	41.4711	75.5444	43.8812	48.8058	699.135	650.35	595.75
sp|P68716|G7_VACCW	sp	P68716	P68716	VACCW	G7	VACWR085_Assembly protein G7	14	29	28	66	1	361.781	286.235	405.662	567.104	666.313	1274.98	3196.56	9237.24	11122.4	333.8	849.477	432.423	462.061	636.335	921.522	945.519	2783.31	9866.29	21793.6	29639.9	465.083	1452	482.501	550.201	718.265	798.208	1006.32	3086.67	9597.8	22170.4	27638	563.862	1383.28	2976.01	2762.76	25602	26455.8	26087.9
sp|P68613|VLTF1_VACCW	sp	P68613	P68613	VACCW	G8	VLTF1_Late transcription factor 1	16	23	27	43	1	466.573	417.363	450.102	377.476	736.832	2999.45	7121.03	9353.31	8414.24	398.73	610.642	430.466	500.862	706.081	476.069	798.81	5776.65	11617.3	17455.6	22187	499.021	940.642	821.039	956.105	1061.88	840.06	1269.76	5957.8	9365.5	13357.6	15835.1	906.597	1156.82	1427.09	1345.16	16305.9	16546.3	16548.3
sp|P07611|G9_VACCW	sp	P07611	P07611	VACCW	G9	VACWR087_Myristoylated protein G9	4	2	5	14	1	370.432	344.067	394.631	386.544	463.915	853.714	1569.36	3043.4	4091.64	402.196	515.966	27.3287	26.5724	26.7329	37.1453	39.1993	100.48	263.452	564.488	824.689	29.8269	50.4954	125.882	105.059	111.842	115.384	136.552	354.929	753.871	1599.19	2033.24	117.434	173.607	296.371	300.887	5975.08	6965.62	5401.36
sp|P07239|DUSP_VACCW	sp	P07239	P07239	VACCW	H1	H1L_Dual specificity protein phosphatase H1	10	9	8	16	1	202.348	216.197	275.79	528.927	743.586	1615.12	3988	8280.82	12329.9	231.543	899.304	168.46	171.131	250.877	338.138	385.644	1183.94	3833.79	8559.75	12965.2	163.861	582.016	76.9695	79.6139	131.501	236.681	313.837	1259.75	3915.53	9098.53	13330.9	86.7633	507.9	1112.97	957.051	5440.47	6256.42	5892.37
sp|P08583|H2_VACCW	sp	P08583	P08583	VACCW	H2	VACWR100_Protein H2	2	4	0	6	1	35.2923	46.4673	55.6944	46.8557	59.6801	76.4709	131.53	325.233	424.561	32.1878	58.8769	41.8606	34.2358	79.6729	148.742	158.084	625.29	2048.72	3977.38	6130.62	42.7448	258.501	0	0	0	0	0	0	0	0	0	0	0	90.8356	80.2033	1787.45	2038.48	1712.46
sp|P07240|H3_VACCW	sp	P07240	P07240	VACCW	H3	VACWR101_Envelope protein H3	22	21	16	56	1	1081.5	1143.63	1376.31	1455.05	1903.8	2714.8	6238.9	17836.2	28530.2	1342.6	2006.82	294.3	338.07	480.231	701.16	742.412	1690.96	6023.11	16006.3	27424.6	369.003	1096.94	409.292	423.595	512.304	544.045	709.738	1491.76	4964.97	14349.6	18209.6	443.964	976.225	2455.52	2596.73	24975.1	31011.2	23559.2
sp|P68438|RAP94_VACCW	sp	P68438	P68438	VACCW	H4	RAP94_RNA polymerase-associated transcription-specificity factor RAP94	16	15	15	36	1	774.356	668.719	911.494	980.994	1217.7	2884.85	6222.09	11958.2	16599.5	781.874	1481.23	594.821	499.27	599.812	704.068	903.483	1964.72	4903.36	11544.3	17981	644.792	1093.64	236.019	244.456	267.657	327.781	441.049	1486.21	3476.44	7458.51	11188.2	265.485	611.603	1892.39	1734.92	10443.7	10621.7	11321.9
sp|P07242|H5_VACCW	sp	P07242	P07242	VACCW	H5	VACWR103_Late transcription elongation factor H5	94	47	62	111	1	4492.35	4490.67	5538.59	4960.31	11954.9	24685	34585.4	52640.4	62817.6	5057.8	24003.2	950.746	1121.96	1423.93	1340.63	5622.57	15642.1	23895.3	33483.2	40252.8	1231.18	14909.1	1279.42	1468.66	1823.43	1917.93	7742.98	19652.4	28342	36642.1	44518.3	1727.33	18980.6	2920.9	2788.56	33849.4	37612.2	36440.7
sp|P68698|TOP1_VACCW	sp	P68698	P68698	VACCW	H6	TOP1_DNA topoisomerase 1B	6	4	4	11	1	160.747	140.445	299.46	293.144	418.032	648.401	1141.61	2442.28	3669.18	264.53	416.374	182.049	189.859	163.114	257.439	263.92	640.029	1135.88	2264.27	3566.78	193.644	405.463	127.277	112.376	122.464	179.499	172.451	394.191	694.881	1282.99	1913.64	135.006	255.815	540.489	610.169	3472.8	3383.09	3549.99
sp|P08586|H7_VACCW	sp	P08586	P08586	VACCW	H7	VACWR105_Late protein H7	13	9	6	12	1	304.564	333.83	417.904	323.404	455.154	2367.42	5024.84	6297.94	6467.03	316.829	449.35	149.312	193.166	273.83	177.897	302.007	2650.49	6059.31	9571.81	11506.1	198.429	407.229	40.0316	65.2947	119.976	42.9597	229.557	2404.88	4426.52	6421.33	6875.17	75.178	201.734	331.614	266.003	5879.37	6676.33	6626.55
sp|P16714|I1_VACCW	sp	P16714	P16714	VACCW	I1	VACWR070_Telomere-binding protein I1	90	85	85	218	1	2114.6	2130.4	2744.24	2066.96	3396.04	15310.2	33341	58551.4	77301.4	2306.63	3408.57	1311.6	1409.09	2117.5	1444.8	2134.34	15123.8	38009.6	63122.4	86622.1	1469.54	2780.71	1688.46	1855.74	2527.87	1791.79	3092.4	18327.2	39168.6	65911.6	89182.3	2010.66	3253.77	5759.35	5710.06	71897.6	75550.6	74569.8
sp|P12923|I3_VACCW	sp	P12923	P12923	VACCW	I3	VACWR072_Protein I3	86	48	75	144	1	1862.01	1961.95	2411.17	2148.99	6178.37	12832.8	16399.9	19150	19986.5	2301.47	14545.1	1185.62	1264.46	1432.93	1341.76	4866.65	10687.8	14510	17748.8	19068.2	1364.01	12479.9	1418	1665.87	1966.46	1817.7	8710.32	16445.3	21292.8	26320.6	30114.6	1925.08	20992.3	2923.24	3236.88	24298.8	25132.4	25555
sp|P12848|RIR1_VACCW	sp	P12848	P12848	VACCW	I4	VACWR073_Ribonucleoside-diphosphate reductase large subunit	21	21	18	34	1	577.627	595.022	652.299	689.05	3100.53	5467.98	6366.66	6807.14	7185.34	719.652	6374.18	457.071	585.238	685.646	655.744	4271.4	9051.53	10735.3	12170.1	12034.7	662.89	9649.85	387.843	390.785	449.309	499.115	3299.19	6644.32	7407.08	8001.87	8282.91	436.477	6961.69	892.536	851.659	8893.6	8579.54	8782.62
sp|P68462|I6_VACCW	sp	P68462	P68462	VACCW	I6	VACWR075_Telomere-binding protein I6	2	6	5	5	1	120.055	118.892	116.732	130.221	179.255	486.764	736.155	656.075	781.056	133.981	203.683	86.914	102.834	130.796	103.695	258.337	1134.67	1889.18	2652.24	3028.49	105.149	406.965	127.675	107.115	124.759	138.445	285.833	1036.93	1555.69	1986.39	2070.5	130.007	354.923	262.218	241.722	1580.61	1564.34	1685.6
sp|P12926|I7_VACCW	sp	P12926	P12926	VACCW	I7	VACWR076_Core protease I7	5	7	6	18	1	351.008	469.143	438.235	494.155	459.773	788.628	1348.33	2531.88	3258.85	398.119	521.463	125.619	133.971	140.51	244.56	255.449	641.454	1772.42	4241.17	6315.09	132.834	327.198	92.5842	94.3259	112.535	126.783	158.128	402.762	1163.86	2944.66	3440.16	90.1428	175.867	667.152	635.392	4379.51	4490.59	4540.37
sp|P12927|NPH2_VACCW	sp	P12927	P12927	VACCW	I8	NPH2_RNA helicase NPH-II	7	6	3	20	1	261.317	238.985	327.658	487.971	563.152	1022.63	1640.24	3858.44	5325.19	399.119	675.5	39.8153	47.565	75.1277	173.307	217.869	576.294	1356.53	3039.1	5234.98	58.9821	341.719	36.2084	37.1625	50.9037	77.4857	135.665	282.32	634.064	1578.53	2321.43	46.9844	175.25	996.295	935.681	7119.01	6941.56	7060.8
sp|P07616|J1_VACCW	sp	P07616	P07616	VACCW	J1	VACWR093_Protein J1	5	5	5	8	1	204.633	257.687	262.133	324.632	322.808	650.902	1169.41	1988.02	2844.89	239.459	370.728	94.3036	108.968	164.884	249.975	213.751	920.855	2699.83	4002.2	6329	115.693	306.477	90.6775	93.5633	145.733	208.738	235.891	1004.76	2815.32	5020.77	7655.03	86.4705	346.706	147.076	141.599	4309.68	4502.86	4374.64
sp|P68563|KITH_VACCW	sp	P68563	P68563	VACCW	J2	TK_Thymidine kinase	4	5	6	9	1	125.525	131.307	131.193	177.715	581.748	1157.56	1372.02	1426.11	1544.27	146.753	1285.22	206.449	216.606	243.977	252.406	923.965	1801.13	2138.49	2762.18	2871.19	221.579	2216.24	150.695	156.732	201.103	251.84	1513.19	2824.68	3520.51	3843.49	4221.3	203.976	3298.28	545.002	465.035	4932.08	5100.14	5164.37
sp|P07617|MCE_VACCW	sp	P07617	P07617	VACCW	J3	PAPS_Cap-specific mRNA (nucleoside-2'-O-)-methyltransferase	9	11	7	18	1	520.908	282.686	406.183	522.422	1071.89	2011.26	2826.96	3912.41	4985.52	384.268	2140.84	146.281	165.748	197.023	283.362	1012.68	2559.13	3862.82	5751.22	7866.67	175.21	2513.32	74.8656	87.5029	112.566	181.871	731.913	1671.91	2316.75	3698.94	4937.35	111.849	1757.68	922.649	778.353	4853.65	4872.54	5166.97
sp|P68609|RP22_VACCW	sp	P68609	P68609	VACCW	J4	RPO22_DNA-directed RNA polymerase 22 kDa subunit	5	8	8	10	1	148.459	165.549	290.451	218.374	496.107	1048.02	1329	1337.28	1430.94	250.884	925.659	104.448	115.727	117.745	166.177	586.023	1440.19	2148.63	2879.41	3598.56	131.512	1376.31	188.129	163.657	206.294	255.845	928.358	1971.52	2566.71	3318.37	4072.95	219.858	1849.65	311.621	292.921	1539.36	1480.58	1554.23
sp|P07618|J5_VACCW	sp	P07618	P07618	VACCW	J5	VACWR097_Protein J5	4	5	4	3	1	923.003	965.296	976.54	953.346	911.746	1225.28	1829.85	2976.99	3625.21	893.995	1053.42	248.165	267.456	340.203	302.934	292.019	786.925	2303.98	5254.61	7535.12	249.321	383.35	218.156	215.062	233.68	200.793	244.043	535.36	1289.73	3302.69	4377.46	195.967	272.642	50.4724	53.1217	1558.48	1461.81	1469.86
sp|P07392|RP147_VACCW	sp	P07392	P07392	VACCW	J6	RPO147_DNA-directed RNA polymerase 147 kDa polypeptide	43	58	44	86	1	2060.92	2177.41	2265.41	2395.56	4635.62	9270.67	13045	18393.3	23681.7	2234.71	6983.59	1175.7	1129.66	1464.89	1920.54	5329.49	14738.8	22931.1	32920.3	44344.8	1366.88	10956.4	830.346	905.281	1143.81	1336.03	4904.55	12491.1	17759.2	26349.1	34675.9	998.221	9177.33	3354.48	3143.79	26932	26744	27318.9
sp|P04297|K1_VACCW	sp	P04297	P04297	VACCW	K1	VACWR032_Interferon antagonist K1L	13	12	10	14	1	320.488	328.798	313.277	1115.58	3752.54	4451.38	4646.7	4789.71	4285.73	427.123	4551.52	285.475	302.896	402.281	1243.3	3434.16	5609.79	6210.59	4115.9	3449.48	330.614	4198.31	238.551	281.136	318.751	1356.65	3183.82	4614.73	4790.37	3371.39	2878.28	306.603	3439.89	445.437	422.557	3512.79	3865.34	3528.29
sp|P18384|SPI3_VACCW	sp	P18384	P18384	VACCW	K2	SPI-3_Protein K2	9	6	6	30	1	358.001	351.267	395.407	338.404	567.169	1574.94	2469.81	3258.02	4081.94	414.544	765.667	53.8762	48.549	70.0756	67.2754	194.703	990.741	1720.82	2746.49	3731.66	64.5332	401.209	108.782	115.384	162.283	117.491	446.544	1912.85	2928.69	4173.24	5472.95	120.92	687.502	1496.65	1488	4386.23	4600.9	4329.1
sp|P18378|K3_VACCW	sp	P18378	P18378	VACCW	K3	VACWR034_Protein K3	2	1	2	4	1	75.1801	54.7738	64.1539	101.88	409.558	523.311	735.894	1569.15	1516.47	69.032	379.287	30.411	43.1238	47.2971	89.354	397.582	859.851	1389.92	2086.2	1987.15	40.7906	418.748	40.9632	50.8538	64.4416	189.491	495.605	1449.98	2198.94	2204.72	1871.46	60.2163	465.111	286.388	236.942	2125.91	2140.6	2171.77
sp|P18377|K4_VACCW	sp	P18377	P18377	VACCW	K4	VACWR035_Phospholipase-D-like protein K4	5	5	4	16	1	63.0624	61.1507	97.8237	129.951	300.152	1233.77	2270.59	3729.6	4240.11	73.7545	232.959	360.243	362.142	371.993	344.662	483.296	1392.94	2411.66	3189.28	3793.72	375.64	520.994	260.147	256.969	302.898	307.338	382.103	1283.45	2011.45	2913.2	3375.86	268.679	389.077	647.193	607.391	4816.87	4910.48	5371.18
sp|P68466|K7_VACCW	sp	P68466	P68466	VACCW	K7	VACWR039_Protein K7	6	4	5	8	1	239.988	285.132	297.718	438.453	1113.3	2008.72	2348.78	2212.67	2501.98	300.458	1466.95	35.1259	46.7485	52.3907	124.918	689.044	1183.08	1545.13	2007.47	2223.9	51.5962	1041.56	63.9358	74.668	88.2054	247.982	906.011	1817.46	2001.53	1919.12	1881.16	90.54	1231.42	434.06	395.261	2874.1	2600.81	2940.64
sp|P07612|L1_VACCW	sp	P07612	P07612	VACCW	L1	VACWR088_Protein L1	13	6	8	17	1	465.004	401.713	544.434	800.351	973.847	1074.78	1722.4	6503.22	8554.18	425.162	1046.96	30.7765	29.2087	95.7786	284.104	306.128	625.425	2157.33	5456.33	9224.45	35.0391	460.439	182.163	181.982	240.874	279.075	380.728	603.725	1808.85	4451.22	5899.52	197.051	434.606	948.176	824.295	4273.2	6364.99	4111.82
sp|P07614|L3_VACCW	sp	P07614	P07614	VACCW	L3	VACWR090_Protein L3	7	9	7	19	1	290.757	281.412	327.143	438.996	523.005	990.386	2176.35	4912.88	8111.98	292.306	678.36	145.274	168.151	239.054	387.476	391.719	941.425	3000.32	7707.78	12334.6	177.89	645.162	127.342	118.814	173.032	209.543	286.924	667.193	1821.77	5075.57	7491.41	122.939	388.929	1109.22	959.079	7143.5	7557.94	7143.2
sp|P03295|VP8_VACCW	sp	P03295	P03295	VACCW	L4	VACWR091_Core protein VP8	36	27	27	61	1	1154.03	1120.87	1434.44	2114.61	2630.3	4013.2	7639.51	18178.6	27189	1176.93	2932.99	404.869	419.853	582.007	1132.38	1480.59	3283.68	9908.54	23021.4	37248.4	459.405	2082.62	306.879	362.398	438.806	774.483	1023.53	2458.87	7163.97	15893.1	25121.6	439.829	1609.2	1820.39	1798.99	17150.4	17498.6	18083.6
sp|P68623|L5_VACCW	sp	P68623	P68623	VACCW	L5	VACWR092_Protein L5	4	2	2	5	1	154.064	169.88	183.06	238.609	266.179	366.618	679.008	2041.21	2765.55	174.927	315.596	16.2599	23.2186	32.0515	48.6611	44.0881	75.7774	229.433	634.153	1062.45	25.7436	65.8073	26.2018	26.8271	35.6455	28.9283	48.0971	85.5225	299.499	930.096	1183.36	26.597	59.8206	650.056	725.908	1112.72	1743.58	1105.92
sp|P14356|M1_VACCW	sp	P14356	P14356	VACCW	M1	VACWR030_Ankyrin repeat protein M1	22	20	21	27	1	491.985	512.401	598.705	838.717	2307.09	4443.67	5064.24	4739.12	4397.21	586.546	4611.05	728.67	748.415	889.911	975.417	3897.05	8570.2	10626.2	10812.9	10864.4	856.498	8551.76	541.396	611.221	718.48	895.861	3620.94	7195.52	7882.14	8841.88	9268.24	665.513	7512.94	622.109	690.106	7950.92	8055.27	8821.11
sp|Q80HY2|M2_VACCW	sp	Q80HY2	Q80HY2	VACCW	M2	VACWR031_Protein M2	5	9	4	4	1	255.364	243.005	284.386	378.942	1813.97	2382.95	1740.37	1166.76	886.107	307.927	3400.03	394.468	444.873	509.384	569.319	2363.79	3663.95	2578.21	1863.8	1347.13	477.377	4329.53	76.1961	92.8304	97.9307	284.765	1774.96	1797.41	1891.04	1038.06	670.161	106.324	2424.17	71.9332	74.6072	283.048	467.968	251.892
sp|P17361|N1_VACCW	sp	P17361	P17361	VACCW	N1	VACWR028_Protein N1	21	25	15	42	1	619.609	569.373	794.578	609.64	1286.73	3679.36	6187.71	10331.1	12414.9	655.822	2128.26	596.194	613.738	893.087	646.39	1527.43	5773.46	11724.2	17561.5	23018.4	649.138	2956.73	291.602	301.468	368.238	306.752	809.74	2811.36	4925.42	8080	9949.11	419.336	1353.54	1717.37	1627.56	12827.4	14179.8	13680.9
sp|P14357|N2_VACCW	sp	P14357	P14357	VACCW	N2	VACWR029_Protein N2	3	9	15	23	1	259.044	253.988	303.109	286.719	659.017	731.328	676.025	602.592	455.032	225.064	891.126	213.106	305.511	311.577	654.204	4115.71	5887.17	5111	3880.72	2992.94	282.972	6258.31	639.932	602.811	635.228	1048.79	3950.39	5108.1	4345.89	3371.44	2679.28	687.532	5502.59	510.201	482.121	2364.09	2459.32	2490.02
sp|Q80HX1|O1_VACCW	sp	Q80HX1	Q80HX1	VACCW	O1	VACWR068_Protein O1	38	28	28	48	1	2166.25	2082.87	2246.16	2817.54	6987.47	11324.9	11912.6	10052.6	10055.8	2394.86	11131.7	1055.93	1290.45	1408.1	1820.17	6044.99	10006.7	11115.1	10892	10371.9	1270.82	10408.7	949.52	1071.93	1072.73	1818.94	5927.33	8765.05	9268.83	8871.15	8311.3	1124.99	8944.23	1838.05	1891.66	12797.7	13029.2	12672.3
sp|P68692|GLRX1_VACCW	sp	P68692	P68692	VACCW	O2	VACWR069_Glutaredoxin-1	19	9	7	26	1	506.935	502.534	604.19	656.763	620.377	1309.65	3591.67	8463.92	16930.2	525.164	772.619	338.787	359.593	446.365	381.971	417.35	1000.18	3844.46	7598.36	13647.7	394.163	584.566	171.714	156.559	232.701	186.063	239.492	798.278	2862.1	7876.42	13938.3	203.168	396.832	1034.99	982.432	6398.79	6479.89	6849.33
sp|P17366|P28_VACCW	sp	P17366	P17366	VACCW	VACWR011/VACWR208	p28_Truncated p28 protein	1	2	0	3	1	25.1158	27.5963	26.1776	37.0884	143.635	202.255	215.977	173.196	131.035	31.0124	231.267	73.5946	75.3898	86.688	88.1882	391.145	588.224	569.153	669.944	532.713	70.9454	686.246	0	0	0	0	0	0	0	0	0	0	0	126.857	125.658	267.75	241.18	257.814
sp|Q805K3|P28B_VACCW	sp	Q805K3	Q805K3	VACCW	VACWR012/VACWR207	VACWR012_Zinc finger-containing protein P28b	0	0	0	1	1	0	0	0	0	0	0	0	0	0	0	0	0	0	0	0	0	0	0	0	0	0	0	0	0	0	0	0	0	0	0	0	0	0	32.0037	37.2114	127.751	134.896	130.804
sp|P17357|IL18B_VACCW	sp	P17357	P17357	VACCW	VACWR013	VACWR013_Interleukin-18-binding protein	9	8	7	11	1	134.786	121.983	231.515	277.036	1199.59	1474.83	1738.48	3012.87	3637.78	202.656	2072.8	65.3844	81.8882	108.411	193.488	1476.94	1997.63	2512.18	3670.1	4674.15	103.241	2688.22	94.5027	90.3523	124.48	220.805	1271.61	1122.49	1340.36	2709.87	2746.04	115.147	2085.03	863.583	806.945	2720.02	2651.25	2715.92
sp|P17369|V14_VACCW	sp	P17369	P17369	VACCW	VACWR014	VACWR014_Ankyrin repeat protein 14	0	0	0	1	1	0	0	0	0	0	0	0	0	0	0	0	0	0	0	0	0	0	0	0	0	0	0	0	0	0	0	0	0	0	0	0	0	0	11.7062	14.8868	97.5608	107.679	101.778
sp|P17356|V018_VACCW	sp	P17356	P17356	VACCW	VACWR018	VACWR018_Uncharacterized protein 18	8	4	6	15	1	201.685	174.705	267.823	301.848	1580.34	1896.11	1568.71	1281.4	1378.52	242.185	3222.02	89.913	111.196	135.121	226.189	1355.82	2153.06	1813.35	1602.95	1270.87	119.008	2692.86	270.076	279.776	286.008	465.619	1896.7	2065.73	1930.52	1553.53	1303.06	314.413	3184.32	455.181	504.315	1697.58	1730.21	1657.99
sp|Q80HU0|169_VACCW	sp	Q80HU0	Q80HU0	VACCW	VACWR169	VACWR169_Protein 169	4	5	5	8	1	36.0875	45.8932	65.7519	94.5677	692.721	1663.97	2018.77	1927.11	2023.61	80.2321	1792.73	54.8783	59.8772	81.931	92.8232	499.355	1119.07	1414.52	1672.61	1856.04	69.7755	1379.25	122.071	133.112	152.023	156.836	602.706	1249.16	1570.12	1486.73	1505.96	138.954	1398.04	167.937	136.354	2611.91	2637.91	2820.4
sp|P01023|A2MG_HUMAN	sp	P01023	P01023	HUMAN	A2M	Alpha-2-macroglobulin	11	11	9	10	1	2492.74	1627.28	975.024	2675.16	1795.27	1689.95	1507.44	1118.55	1074.51	1581.41	1539.34	6455.46	3283.21	1938.08	5782.82	4470.12	3116.68	2826.37	2333.25	1992.35	3165.82	3222.01	4036.42	2787.54	1590.62	3710.73	3151.79	2525.64	2584.04	1980.09	1578.75	2779.45	2749.93	2560.38	5026.43	2285.07	2764.23	2407.7
sp|Q9NRG9|AAAS_HUMAN	sp	Q9NRG9	Q9NRG9	HUMAN	AAAS	Aladin	5	7	4	5	1	854.131	778.565	802.699	777.303	825.198	892.286	832.539	779.978	778.484	800.788	765.063	867.94	931.325	892.443	884.675	897.111	898.35	926.136	883.036	881.801	883.902	891.989	548.334	592.517	586.043	577.66	574.332	591.595	571.25	597.404	618.173	559.176	539.31	625.592	746.743	590.345	611.968	596.997
sp|Q86V21|AACS_HUMAN	sp	Q86V21	Q86V21	HUMAN	AACS	Acetoacetyl-CoA synthetase	9	18	11	11	1	1979	1594.95	1613.37	1540.43	1962.51	1393.66	1423.78	1850.74	1732.18	1999.36	1816.35	3826.6	4176.69	4338.45	3964.32	3856.85	3812.71	3880.56	3711.52	3711.33	3878.06	3745.87	1367.19	1428.79	1470.16	1445.61	1403.93	1380.62	1304.63	1220.25	1229.69	1405.97	1288.27	2703.64	2532.25	2617.77	2507.25	2444.22
sp|Q7RTV5|AAED1_HUMAN	sp	Q7RTV5	Q7RTV5	HUMAN	AAED1	Thioredoxin-like protein AAED1	2	3	3	3	1	288.153	224.968	210.068	232.386	288.01	226.742	220.307	282.083	232.216	249.924	269.341	423.115	408.036	385.313	432.461	410.795	433.96	401.909	304.737	250.601	423.238	433.213	436.016	433.63	447.965	443.587	448.552	435.37	405.942	379.084	311.832	455.371	413.898	880.847	1001.09	902.986	963.62	913.202
sp|Q6PD74|AAGAB_HUMAN	sp	Q6PD74	Q6PD74	HUMAN	AAGAB	Alpha- and gamma-adaptin-binding protein p34	5	5	1	3	1	707.355	786.137	734.293	730.774	684.784	735.527	734.414	680.675	663.398	695.658	671.072	814.225	800.067	781.871	780.522	785.89	756.862	700.988	726.097	675.485	812.305	728.347	19.8916	24.659	22.4931	23.7183	22.5481	24.9673	23.6849	17.7994	13.1197	19.2233	24.6613	825.445	913.198	751.799	771.78	780.956
sp|Q2M2I8|AAK1_HUMAN	sp	Q2M2I8	Q2M2I8	HUMAN	AAK1	AP2-associated protein kinase 1	30	23	15	31	1	3790.24	3845.72	3420.3	3398.91	3851.46	3684.48	3810.45	3716.45	3855.91	3712.39	3865.74	3845.75	4089.42	4013.29	3550.85	3762.86	3536.69	3464.9	3592.37	3700.93	3880.15	3757.35	3179.99	3213.31	3182.66	3171.69	3141.65	3222.16	3031.42	3197.48	3317.54	3256.19	3293.61	7140.12	6597.94	7514.85	6812.17	7299.32
sp|Q9H7C9|AAMDC_HUMAN	sp	Q9H7C9	Q9H7C9	HUMAN	AAMDC	Mth938 domain-containing protein	6	4	8	9	1	808.492	880.998	842.237	821.597	853.721	935.696	945.82	1052.96	1145.89	886.33	858.133	1240.95	1279.49	1238.34	1275.3	1218.59	1209.11	1184.55	1125.23	1001.05	1243.49	1171.32	1603.37	1703.35	1775.85	1769.09	1645.2	1754.36	1667.69	1508.35	1337.95	1754.45	1601.16	2778.93	2533.76	2434.7	2347.33	2507.81
sp|Q13685|AAMP_HUMAN	sp	Q13685	Q13685	HUMAN	AAMP	Angio-associated migratory cell protein	5	7	5	5	1	867.472	839.588	876.067	781.025	973.43	837.774	816.468	860.699	965.13	909.948	916.996	1415.89	1357.76	1330.44	1276.69	1401.07	1275.49	1241.15	1246.62	1298.81	1345.47	1322.14	858.259	972.647	871.46	923.787	825.016	843.819	855.83	764.022	789.179	887.348	849.988	1087.99	1651	1166.32	1050.2	1175.22
sp|Q9Y312|AAR2_HUMAN	sp	Q9Y312	Q9Y312	HUMAN	AAR2	Protein AAR2 homolog	8	11	7	4	1	1052.89	1177.04	1158.35	1168.62	1095.12	1230.22	1185.61	1154.17	1049.55	1113.19	1099.18	1393.67	1355.23	1362.65	1297.49	1365.74	1300.63	1215.11	1265.61	1238.32	1378.11	1320.06	871.593	892.696	850.602	873.425	878.473	865.423	777.009	783.364	742.264	923.044	850.292	778.009	840.784	711.972	649.033	757.357
sp|P49588|SYAC_HUMAN	sp	P49588	P49588	HUMAN	AARS	Alanine--tRNA ligase, cytoplasmic	86	119	99	90	1	14574.4	15031.1	14518.4	15061.6	14327	13731.5	13420.9	12812.4	12272.6	14274.8	13903.8	26562.3	26874.5	28815.4	28340	26704.8	25905.7	26469.7	24497.3	23293.1	26721.5	25286.8	20144.7	19206.2	19729	20215.3	19440.9	18947.5	19069.2	17445.7	16713.9	19393.8	18131.3	30600.9	28741.7	26791.6	26330.9	26918.6
sp|Q5JTZ9|SYAM_HUMAN	sp	Q5JTZ9	Q5JTZ9	HUMAN	AARS2	Alanine--tRNA ligase, mitochondrial	4	17	9	9	1	605.34	611.958	695.182	586.326	627.527	671.523	624.568	585.959	649.789	643.48	651.835	2208.77	2034.25	2074.77	2192.93	2147.4	2223.84	2113.58	2123.84	2061.6	2118.83	2239.41	1030.92	960.946	1014.03	959.558	1037.44	967.463	956.344	1065.32	992.602	1044.19	1041.95	841.247	819.91	869.092	857.069	809.549
sp|Q9BTE6-3|AASD1_HUMAN	sp	Q9BTE6-3	Q9BTE6	HUMAN	AARSD1	Isoform 3 of Alanyl-tRNA editing protein Aarsd1	9	11	3	13	2	1436.01	1254.36	1246.38	1277.15	1349.71	1245.44	1203.25	1173.37	1147.33	1359.14	1293.13	1356.69	1365.06	1438.62	1322.34	1378.61	1316.37	1373.32	1294.88	1261.96	1400.01	1351.91	302.571	349.039	345.683	345.776	320.657	342.331	329.876	271.461	303.585	313.415	329.426	3604.75	3529.86	3315.5	3167.65	3336.52
sp|Q9BTE6|AASD1_HUMAN	sp	Q9BTE6	Q9BTE6	HUMAN	AARSD1	Alanyl-tRNA editing protein Aarsd1	2	0	0	1	2	80.4229	75.6862	78.0437	65.3399	95.7455	68.9182	64.6134	86.3434	86.7254	93.5172	86.1477	0	0	0	0	0	0	0	0	0	0	0	0	0	0	0	0	0	0	0	0	0	0	61.3434	57.8382	53.2209	46.9678	62.3139
sp|Q9NRN7|ADPPT_HUMAN	sp	Q9NRN7	Q9NRN7	HUMAN	AASDHPPT	L-aminoadipate-semialdehyde dehydrogenase-phosphopantetheinyl transferase	8	10	14	12	1	1384.38	1292.66	1310.83	1270.32	1365.4	1331.23	1241.44	1280.01	1223.7	1354.99	1273.21	1605.57	1476.37	1513.27	1487.42	1569.85	1470.91	1428.69	1478.51	1469.99	1574.64	1564.46	2905.64	2771.54	2675.12	2796.44	2809.05	2603.25	2702.45	2589.32	2635.86	2801.97	2625.69	3876.06	4077.41	3855.97	3419.1	3802.14
sp|Q9UDR5|AASS_HUMAN	sp	Q9UDR5	Q9UDR5	HUMAN	AASS	Alpha-aminoadipic semialdehyde synthase, mitochondrial	4	7	6	4	1	788.316	920.631	987.432	990.131	760.706	958.162	1073.01	832.568	876.338	809.115	799.906	593.493	610.247	645.196	553.617	579.593	609.896	607.945	641.945	690.977	595.946	603.428	440.349	405.022	479.351	426.449	426.358	445.1	464.045	459.189	471.675	443.118	447.139	572.16	558.437	596.655	662.26	572.576
sp|Q9NY61|AATF_HUMAN	sp	Q9NY61	Q9NY61	HUMAN	AATF	Protein AATF	6	12	8	12	1	1127.47	1161.16	1123.01	1065.03	1137.16	1200.61	1160.29	1241.16	1186.13	1176.43	1144.53	3248.47	3403.38	3437.16	3072.11	3233.26	3236.9	3106.19	3328.28	3423.65	3411	3273.75	1028.94	1059.2	1082.81	1025	1007.79	1072.65	1062.39	1022.74	1088.09	1046.93	1080.94	1768.05	2131.6	1953.87	1840.64	2046.8
sp|P80404|GABT_HUMAN	sp	P80404	P80404	HUMAN	ABAT	4-aminobutyrate aminotransferase, mitochondrial	1	0	0	0	1	51.2669	35.8478	50.4576	43.3324	49.3687	50.6493	44.5977	33.5926	63.7378	49.6713	52.6325	0	0	0	0	0	0	0	0	0	0	0	0	0	0	0	0	0	0	0	0	0	0	0	0	0	0	0
sp|Q86UQ4-4|ABCAD_HUMAN	sp	Q86UQ4-4	Q86UQ4	HUMAN	ABCA13	Isoform 4 of ATP-binding cassette sub-family A member 13	2	0	0	0	1	767.389	782.594	661.88	797.502	774.377	786.454	768.239	624.361	633.089	704.094	729.948	0	0	0	0	0	0	0	0	0	0	0	0	0	0	0	0	0	0	0	0	0	0	0	0	0	0	0
sp|P78363|ABCA4_HUMAN	sp	P78363	P78363	HUMAN	ABCA4	Retinal-specific ATP-binding cassette transporter	1	0	0	0	1	58.4906	48.4113	68.6806	55.7667	51.3597	42.1467	48.9458	78.5213	45.9388	42.9553	61.0429	0	0	0	0	0	0	0	0	0	0	0	0	0	0	0	0	0	0	0	0	0	0	0	0	0	0	0
sp|Q9NRK6|ABCBA_HUMAN	sp	Q9NRK6	Q9NRK6	HUMAN	ABCB10	ATP-binding cassette sub-family B member 10, mitochondrial	4	6	5	7	1	700.948	523.147	563.156	543.949	612.82	679.365	500.001	623.902	608.191	601.569	594.22	944.562	874.932	911.501	931.988	996.932	955.706	965.768	1019.73	1050.01	954.368	974.019	515.231	461.656	474.811	481.025	495.922	467.891	447.906	506.459	501.544	481.022	482.8	727.186	781.327	790.509	756.618	684.261
sp|Q9NP58|ABCB6_HUMAN	sp	Q9NP58	Q9NP58	HUMAN	ABCB6	ATP-binding cassette sub-family B member 6, mitochondrial	6	2	4	11	1	445.917	396.824	460.891	405.349	442.101	444.352	409.949	439.276	423.501	414.245	482.634	218.581	184.643	229.611	251.43	230.725	235.818	240.61	267.159	282.753	213.293	243.631	509.852	468.246	485.825	459.544	531.215	494.404	548.563	496.41	514.69	491.879	488.355	1308.33	1343.26	1375.72	1522.71	1301.86
sp|O75027-2|ABCB7_HUMAN	sp	O75027-2	O75027	HUMAN	ABCB7	Isoform 2 of ATP-binding cassette sub-family B member 7, mitochondrial	6	5	3	10	1	873.294	687.155	753.195	790.946	838.964	733.959	670.848	873.54	810.238	737.291	776.747	653.797	579.921	583.298	679.448	667.449	647.271	646.919	716.304	706.229	664.261	683.438	478.907	480.814	532.159	523.029	498.813	505.332	554.91	478.661	431.066	480.291	470.239	1916.41	1943.15	2032.22	2247.87	1758.07
sp|Q9NUT2|ABCB8_HUMAN	sp	Q9NUT2	Q9NUT2	HUMAN	ABCB8	ATP-binding cassette sub-family B member 8, mitochondrial	1	4	5	1	1	491.631	289.431	492.735	419.061	509.881	417.345	371.308	376.921	630.742	476.304	559.498	204.035	180.934	191.054	197.238	202.941	218.38	205.001	234.332	233.077	206.488	198.921	473.044	471.574	501.529	483.25	458.752	505.28	494.12	500.184	442.41	473.1	436.712	27.8197	41.8005	29.6028	29.1859	28.7951
sp|P33527|MRP1_HUMAN	sp	P33527	P33527	HUMAN	ABCC1	Multidrug resistance-associated protein 1	24	26	18	26	1	3638.1	3244.19	3680.16	3600.73	3716.15	3501.56	3315.29	3431.1	3243.93	3466.62	3529.08	5406.3	5067.73	5146.46	5573.14	5482.48	5541.73	5309.85	5246.24	5261.91	5364.18	5486.33	2617.89	2477.34	2523.66	2599.2	2628.18	2603.12	2502.67	2574.26	2389.01	2615.38	2516.05	5989.46	6370.53	5589.18	5734.81	4576.27
sp|Q5T3U5|MRP7_HUMAN	sp	Q5T3U5	Q5T3U5	HUMAN	ABCC10	Multidrug resistance-associated protein 7	0	1	1	0	1	0	0	0	0	0	0	0	0	0	0	0	30.8491	35.6574	35.904	39.3705	33.9325	34.397	31.191	32.738	28.7605	32.6763	36.6037	31.0058	27.4805	32.0124	32.0901	37.8723	27.8237	27.3487	26.4984	23.3099	26.1566	29.096	0	0	0	0	0
sp|O15438-4|MRP3_HUMAN	sp	O15438-4	O15438	HUMAN	ABCC3	Isoform 4 of Canalicular multispecific organic anion transporter 2	4	6	3	14	1	574.684	513.744	549.742	559.929	550.917	558.291	520.374	558.571	476.485	544.712	585.874	535.17	498.733	542.624	543.433	510.208	541.755	496.591	468.247	468.449	544.336	508.757	573.032	492.526	561.604	565.09	580.002	584.931	521.262	495.868	463.795	576.161	524.109	2140.98	2475.34	1979.18	2013.89	1598.46
sp|O15439|MRP4_HUMAN	sp	O15439	O15439	HUMAN	ABCC4	Multidrug resistance-associated protein 4	21	8	9	12	1	2504.64	2231.34	2514.8	2400.71	2462.66	2475.59	2432.73	2503.45	2442.4	2353.03	2505.51	646.431	626.108	743.078	688.307	741.409	737.724	689.509	725.524	727.306	720.657	757.369	1031.23	1073.73	1234.77	1205.69	1058.61	1261.48	1145.61	1021.41	1025.7	1061.4	1014.5	3071.4	3192.6	2963.31	3186.28	2644.73
sp|O15440|MRP5_HUMAN	sp	O15440	O15440	HUMAN	ABCC5	Multidrug resistance-associated protein 5	2	1	1	2	1	505.298	565.944	550.792	590.714	527.296	609.592	574.41	440.835	456.569	493.681	528.881	45.7661	36.3701	40.1013	53.0951	57.193	54.0878	50.4526	47.8799	51.6296	43.625	49.8275	978.143	867.875	855.435	918.124	1054.34	910.685	968.508	967.707	948.066	969.018	953.184	883.098	871.305	940.242	1001.8	845.096
sp|P33897|ABCD1_HUMAN	sp	P33897	P33897	HUMAN	ABCD1	ATP-binding cassette sub-family D member 1	7	3	2	6	1	803.241	872.492	854.959	771.053	838.019	914.294	896.68	903.828	933.604	853.688	864.219	385.543	424.67	467.327	418.438	416.752	421.646	438.993	438.222	469.576	442.421	432.303	95.2491	90.7922	80.5879	93.1615	80.1554	80.5938	82.5455	88.9567	83.5199	86.2185	86.2045	1362.22	1387.59	1363.32	1402.93	1418.82
sp|P28288|ABCD3_HUMAN	sp	P28288	P28288	HUMAN	ABCD3	ATP-binding cassette sub-family D member 3	18	18	17	13	1	3822.63	3535.64	3618.98	3686.32	3856.16	3762.52	3695.05	3686.93	3900.88	3636.32	3859.09	4033.24	3925.3	3936.39	4158.88	3975.3	4315.81	4323.89	4197.54	4210.55	3930.76	4090.66	3410.65	3189.29	3285.11	3398.42	3489.23	3479.8	3635.99	3487.05	3272.95	3408.63	3464.82	2650.59	2932.5	3045.42	3021.96	2976.7
sp|O14678|ABCD4_HUMAN	sp	O14678	O14678	HUMAN	ABCD4	ATP-binding cassette sub-family D member 4	1	2	0	2	1	240.445	241.039	241.295	246.261	244.4	246.575	236.401	252.977	235.399	220.006	216.93	58.2493	59.4337	62.997	56.0977	66.351	62.1648	53.5077	64.7168	60.931	62.6275	68.3746	0	0	0	0	0	0	0	0	0	0	0	123.543	126.221	125.365	110.335	129.564
sp|P61221|ABCE1_HUMAN	sp	P61221	P61221	HUMAN	ABCE1	ATP-binding cassette sub-family E member 1	38	39	34	35	1	7547.26	7587.77	7527.56	7614.57	7221.07	7251.09	7460.42	7405.08	6984.21	7242.09	7172.21	10759.4	10584.5	9810.73	10624.6	10502.4	10164	10197.6	10173.7	9982.61	10210.8	10301.4	6722.82	6621.38	6425.82	6532.53	6825.9	6309.57	6484.46	6686.28	6631.91	6632.74	6745.09	9559.56	9062.27	9735	9781.49	9705.06
sp|Q8NE71|ABCF1_HUMAN	sp	Q8NE71	Q8NE71	HUMAN	ABCF1	ATP-binding cassette sub-family F member 1	38	35	30	32	1	6577.72	7011.72	7138.87	6983.37	6579.71	6992.81	6978.61	5960.43	6353.45	6900.82	6634.39	6538.42	7152.21	6837.4	7021.08	6633.55	6846.01	7033.98	6369.2	6218.33	6695.99	6625.81	7866.67	7756.91	7506.35	7452.03	7819.19	7409.69	7384.95	7721.16	7786.54	7766.01	7748.39	11237.2	10489.4	11159.9	10664.6	10615.4
sp|Q9UG63-2|ABCF2_HUMAN	sp	Q9UG63-2	Q9UG63	HUMAN	ABCF2	Isoform 2 of ATP-binding cassette sub-family F member 2	38	36	35	25	1	8522	8275.17	7766.4	8014.63	8568.65	7874.82	7799.14	7785.88	7493.38	8522.99	7992.56	10415.9	10338.6	9295.05	10904	10170.8	10271	10336.1	9116.38	8763.99	10023	9720.96	5697.73	5813.38	5584.57	5656.98	5522.59	5493.49	5354.4	5322.84	5079.14	5764.16	5597.07	9549.5	10001.6	9490.8	9440.35	9234.76
sp|Q9NUQ8|ABCF3_HUMAN	sp	Q9NUQ8	Q9NUQ8	HUMAN	ABCF3	ATP-binding cassette sub-family F member 3	9	16	16	13	1	2248.33	2249.14	2102.65	2142.4	2162.87	2129.16	2002.14	1940.79	1730.47	2280.16	2006.65	2854.98	3015.73	3010.16	3054.06	2902.13	2853.78	2831.19	2715.02	2600.04	2915.11	2856.93	4038.15	4201.85	4325.46	4038.36	3838.02	3848.98	3765.75	3439.45	3374.61	4000.87	3752.78	2135.51	2408.52	2115.69	2011.91	1945.25
sp|Q9NUJ1|ABHDA_HUMAN	sp	Q9NUJ1	Q9NUJ1	HUMAN	ABHD10	Mycophenolic acid acyl-glucuronide esterase, mitochondrial	5	6	7	7	1	655.739	658.453	631.673	622.186	625.042	656.173	687.443	632.359	628.131	641.789	610.244	1966	2048.68	2025.61	2028.4	1965.39	2107.38	2138.73	2004.45	1973.98	2009.79	2009.07	1547.24	1474.47	1514.82	1466.51	1523.2	1507.1	1542.2	1641.07	1775.22	1520.96	1566.53	809.367	772.915	848.603	914.028	955.689
sp|Q8NFV4|ABHDB_HUMAN	sp	Q8NFV4	Q8NFV4	HUMAN	ABHD11	Protein ABHD11	5	4	3	3	1	810.339	746.615	674.027	774.301	775.498	751.458	749.458	723.35	700.934	768.538	776.063	745.566	671.811	718.769	712.166	721.352	764.982	708.314	768.764	761.358	751.886	754.791	483.237	478.099	476.069	451.561	477.738	474.682	509.158	508.574	522.107	482.768	453.808	634.916	661.443	718.802	686.687	704.247
sp|Q8N2K0-2|ABD12_HUMAN	sp	Q8N2K0-2	Q8N2K0	HUMAN	ABHD12	Isoform 2 of Monoacylglycerol lipase ABHD12	7	12	11	12	1	1071.1	1001.89	1086.19	1062.08	1101.73	1087.84	1014.74	1028.01	1233.81	1123.05	1100.86	3108.15	2650.55	2693.44	3018.7	3183.82	2921.74	3084.21	3196.54	3219.78	3174.02	3163.22	2175.61	2288.48	2257.22	2213.5	2197.83	2279.12	2216.27	2234.15	2364.26	2183.9	2263.3	3320.78	3225.81	3496.42	3362.14	3481.18
sp|Q7L211|ABHDD_HUMAN	sp	Q7L211	Q7L211	HUMAN	ABHD13	Protein ABHD13	1	2	2	0	1	154.668	296.805	286.179	300.42	214.382	362.655	354.781	167.238	213.137	230.028	235.014	501.718	674.062	666.954	693.398	519.515	718.229	682.578	497.507	489.116	525.491	526.915	431.3	515.828	479.61	500.904	428.492	538.976	475.405	403.057	378.13	422.839	445.556	0	0	0	0	0
sp|Q96IU4|ABHEB_HUMAN	sp	Q96IU4	Q96IU4	HUMAN	ABHD14B	Protein ABHD14B	10	4	4	7	1	1558.8	1732.31	1772.01	1612.73	1576.44	1558.93	1599.32	1560.88	1285.97	1591.3	1489.72	972.061	956.014	1026.82	918.533	899.778	791.585	871.377	855.238	870.058	934.079	933.414	313.317	357.171	358.311	348.274	308.897	369.577	357.963	317.176	340.797	293.45	269.395	1755.85	1528.29	1578.98	1551.17	1640.48
sp|O95870|ABHGA_HUMAN	sp	O95870	O95870	HUMAN	ABHD16A	Protein ABHD16A	5	12	7	7	1	508.942	422.108	529.573	513.59	470.006	441.167	415.948	457.121	393.585	415.334	445.766	1739.09	1865.33	1936.21	1934	1854.7	1940.1	1941.6	1939.11	1935.3	1834.74	2015.78	708.653	647.417	730.809	622.866	673.062	694.866	645.518	743.518	629.111	675.756	701.623	1373.78	1357.94	1572.37	1512.02	1301.63
sp|Q96GS6-2|AB17A_HUMAN	sp	Q96GS6-2	Q96GS6	HUMAN	ABHD17A	Isoform 2 of Protein ABHD17A	0	1	0	0	1	0	0	0	0	0	0	0	0	0	0	0	388.055	319.123	355.618	363.172	385.909	343.135	358.174	364.858	372.763	375.162	376.963	0	0	0	0	0	0	0	0	0	0	0	0	0	0	0	0
sp|Q5VST6-2|AB17B_HUMAN	sp	Q5VST6-2	Q5VST6	HUMAN	ABHD17B	Isoform 2 of Protein ABHD17B	0	0	0	1	1	0	0	0	0	0	0	0	0	0	0	0	0	0	0	0	0	0	0	0	0	0	0	0	0	0	0	0	0	0	0	0	0	0	341.157	270.991	237.519	261.815	253.888
sp|P08910|ABHD2_HUMAN	sp	P08910	P08910	HUMAN	ABHD2	Monoacylglycerol lipase ABHD2	1	1	3	4	1	133.877	138.913	122.599	120.009	123.954	140.404	114.336	89.4628	92.7256	168.056	137.027	126.883	156.593	199.432	132.047	146.908	154.944	125.72	104.609	83.9293	165.231	143.185	154.23	154.592	174.592	172.19	165.004	149.153	138.535	124.813	108.6	171.429	152.97	403.404	753.447	270.377	274.772	253.08
sp|Q8TB40|ABHD4_HUMAN	sp	Q8TB40	Q8TB40	HUMAN	ABHD4	Protein ABHD4	1	2	0	1	1	353.343	216.83	285.662	213.055	347.415	214.911	221.493	397.1	317.89	347.746	318.459	156.92	168.327	179.146	173.344	162.325	154.127	147.998	130.487	122.699	164.211	142.985	0	0	0	0	0	0	0	0	0	0	0	87.9992	239.86	54.6014	51.5912	49.6844
sp|Q8WTS1|ABHD5_HUMAN	sp	Q8WTS1	Q8WTS1	HUMAN	ABHD5	1-acylglycerol-3-phosphate O-acyltransferase ABHD5	0	0	1	1	1	0	0	0	0	0	0	0	0	0	0	0	0	0	0	0	0	0	0	0	0	0	0	88.791	100.217	84.0597	100.205	92.124	101.971	88.7653	77.2781	67.8375	109.055	108.426	82.1253	205.71	87.7248	87.2364	89.5607
sp|Q9BV23|ABHD6_HUMAN	sp	Q9BV23	Q9BV23	HUMAN	ABHD6	Monoacylglycerol lipase ABHD6	1	4	4	3	1	53.8049	61.885	58.9415	61.8091	61.8419	56.6975	48.5371	59.5406	47.8713	65.3585	67.4179	284.292	293.11	290.509	311.496	358.547	348.243	349.643	390.039	419.931	317.211	380.558	170.091	168.666	158.422	169.574	188.421	171.735	146.603	196.592	195.209	187.082	185.753	326.067	363.727	326.379	340.128	340.101
sp|Q8IZP0|ABI1_HUMAN	sp	Q8IZP0	Q8IZP0	HUMAN	ABI1	Abl interactor 1	11	10	9	7	1	1426.21	1669.35	1450.19	1389.93	1490.72	1526.36	1619.16	1322.63	1286.96	1450.43	1528.42	2536.78	2672.14	2746.21	2591.17	2518.34	2558.19	2626.11	2337.1	2313.91	2546.21	2558.99	1554.21	1553.2	1543.95	1634.05	1527.69	1550.35	1568.72	1432.51	1493.43	1528.55	1567.3	1707.82	1535.23	1541.24	1633.07	1526.17
sp|Q9NYB9|ABI2_HUMAN	sp	Q9NYB9	Q9NYB9	HUMAN	ABI2	Abl interactor 2	4	11	7	4	1	904.891	807.359	763.798	743.72	859.543	740.699	706.991	818.523	704.69	892.228	816.696	2694.83	2820.19	2704.21	2640.84	2597.67	2412.09	2359.94	2521.24	2663.28	2769.78	2465.28	1151.52	1173.93	1106.66	1152.64	1027.49	942.702	910.813	899.791	776.156	1118.51	992.273	1024.1	942.812	796.226	766.194	807.355
sp|P00519-2|ABL1_HUMAN	sp	P00519-2	P00519	HUMAN	ABL1	Isoform IB of Tyrosine-protein kinase ABL1	9	8	7	7	1	1837.1	1704.87	1915.44	1837.69	1749.45	1654.82	1655.05	1503.19	1612.15	1848.27	1720.17	898.586	844.21	935.657	843.507	860.67	815.067	806.204	801.828	811.419	912.479	824.53	637.97	616.787	678.301	615.622	619.375	578.904	551.459	621.089	458.801	619.34	583.853	1233.04	1345.07	1130.06	1091.79	1119.13
sp|P42684|ABL2_HUMAN	sp	P42684	P42684	HUMAN	ABL2	Abelson tyrosine-protein kinase 2	4	4	4	2	1	430.368	391.29	405.374	422.111	402.22	376.735	379.524	448.025	403.753	419.142	411.254	717.341	687.145	692.039	751.723	703.432	708.629	648.236	722.94	699.859	734.123	686.01	399.55	367.828	345.888	374.047	380.49	326.56	337.935	394.065	318.145	379.854	392.732	376.041	670.452	361.205	375.186	352.864
sp|O14639|ABLM1_HUMAN	sp	O14639	O14639	HUMAN	ABLIM1	Actin-binding LIM protein 1	8	1	3	5	1	1060.56	1060.39	1116.08	1059.92	1008.34	1021.24	1056.13	945.263	977.62	922.231	1025.44	6.06904	4.31092	8.73578	14.2919	15.42	31.2945	79.429	202.109	323.32	3.48944	19.6158	113.968	118.026	114.249	117.112	129.106	135.184	155.977	218.453	251.774	113.972	121.587	820.342	837.802	871.354	814.954	851.313
sp|O94929-3|ABLM3_HUMAN	sp	O94929-3	O94929	HUMAN	ABLIM3	Isoform 3 of Actin-binding LIM protein 3	12	15	12	10	1	1786.03	1736.38	1646.24	1580.46	1736.21	1688.39	1619.29	1511.32	1483.83	1820.18	1704.83	2989.78	3002.4	3009.82	2860.51	2823.14	2721.74	2600.19	2632.57	2470.61	3073.07	2788.7	2737.68	2798.11	2681.91	2637.04	2583.54	2600.71	2619.25	2445.67	2227	2710.12	2608.47	1633.64	1746.41	1553.64	1527.7	1530.42
sp|Q12979|ABR_HUMAN	sp	Q12979	Q12979	HUMAN	ABR	Active breakpoint cluster region-related protein	16	17	16	21	1	2355.82	2358.7	2249.04	2221.63	2323.29	2124.49	2122.44	2053.94	1994.34	2355.87	2222.39	4765.68	5260.7	5182.32	4731.56	4720.58	4564.77	4428.03	4440.34	4446.99	4817.61	4662.05	3806.62	3894.77	3938.2	3810.42	3738.1	3498.57	3264.2	3367.99	3274.74	3834.7	3626.63	5018.89	4756.74	4822.79	4583.11	4584.73
sp|Q9P1F3|ABRAL_HUMAN	sp	Q9P1F3	Q9P1F3	HUMAN	ABRACL	Costars family protein ABRACL	1	1	2	0	1	267.729	273.039	236.252	266.883	248.381	244.125	236.041	187.143	234.553	247.18	273.452	84.464	72.6677	86.5675	71.2647	74.9242	73.6845	71.8257	85.2229	97.689	89.5155	69.133	138.835	158.433	157.539	127.687	134.526	145.011	152.705	153.33	174.327	142.862	133.649	0	0	0	0	0
sp|Q9ULW3|ABT1_HUMAN	sp	Q9ULW3	Q9ULW3	HUMAN	ABT1	Activator of basal transcription 1	1	5	2	4	1	84.5696	79.3182	81.5568	65.6199	90.9789	92.0431	85.0761	69.9787	62.5437	86.5674	85.6125	1120.41	1116.65	1128.16	996.637	1087.08	1040.21	994.888	1074.02	1018.09	1182.05	1096.53	248.442	243.895	297.706	250.092	256.814	250.528	212.99	239.765	241.886	274.326	243.839	552.484	614.86	494.23	492.255	495.071
sp|Q969K4|ABTB1_HUMAN	sp	Q969K4	Q969K4	HUMAN	ABTB1	Ankyrin repeat and BTB/POZ domain-containing protein 1	1	1	2	1	1	75.6927	83.3484	87.7196	74.894	63.6931	73.6156	63.2336	76.6105	55.6199	78.2039	64.4903	41.8352	39.5295	51.0275	49.3162	39.6187	42.6794	37.0457	31.5131	35.0171	38.8722	44.0516	171.301	176.754	199.191	186.563	172.646	175.503	156.283	142.08	127.286	172.002	170.765	49.6163	64.8758	39.9903	40.5868	42.4408
sp|P09110|THIK_HUMAN	sp	P09110	P09110	HUMAN	ACAA1	3-ketoacyl-CoA thiolase, peroxisomal	30	8	10	21	1	5073.44	5136.55	5022.09	4973.91	4947	5158.7	5131.23	4920.27	5110.45	4948.6	5142.53	1514.23	1545.95	1723.73	1443.18	1541.12	1590.69	1557.93	1592.05	1613.18	1624.37	1555.97	1904.19	1940.64	2021.42	1851.2	1883	1984.01	1822.1	1865.01	1979.39	1982.42	1954.12	4239.25	3694.32	4355.07	4449.75	4651.19
sp|P42765|THIM_HUMAN	sp	P42765	P42765	HUMAN	ACAA2	3-ketoacyl-CoA thiolase, mitochondrial	46	40	36	35	1	5892.53	5897.8	5941.59	5827.18	5755.08	6221.57	6061.94	5792.03	5913.79	5640	6079.94	8015.7	7918.71	7795.72	7805.61	8046.13	8027.69	7997.71	8396.63	8327.68	7980.46	8198.82	7129.78	7069.16	6857.9	6967.99	7119.41	7141.09	7172.26	7367.17	7447.77	7041.58	7315.95	6200.95	5715.36	6572.7	6518.29	6712.89
sp|Q13085-4|ACACA_HUMAN	sp	Q13085-4	Q13085	HUMAN	ACACA	Isoform 4 of Acetyl-CoA carboxylase 1	21	42	35	32	1	3438.39	3404.36	3327.61	3399.45	3313.6	3410.58	3243.58	3135.44	3054.13	3290.61	3300.04	6095.52	5880.92	6514.7	6291.74	5913.52	6163.89	6006.18	5735.12	5476.45	6098.62	5914.2	5866.25	5494.27	6361.91	5717.85	5693.78	5603.38	5664.64	5375.34	5411.22	5770.06	5461.67	6567.65	6522.62	6086.89	5936.11	5781.22
sp|O00763|ACACB_HUMAN	sp	O00763	O00763	HUMAN	ACACB	Acetyl-CoA carboxylase 2	5	5	3	3	1	779.965	655.686	804.571	762.753	693.699	680.919	703.348	743.994	561.06	741.12	690.929	848.37	787.347	870.837	831.666	852.653	815.484	781.616	844.429	782.044	834.46	814.816	351.745	345.65	365.803	339.252	316.871	333.22	312.645	315.36	277.264	301.283	303.657	912.74	851.758	724.656	803.84	792.791
sp|Q6JQN1-5|ACD10_HUMAN	sp	Q6JQN1-5	Q6JQN1	HUMAN	ACAD10	Isoform 5 of Acyl-CoA dehydrogenase family member 10	3	2	1	1	1	301.17	284.573	251.278	313.235	304.754	340.827	295.671	279.64	252.609	284.32	303.292	198.451	211.208	219.63	198.236	206.827	211.009	208.694	224.169	219.597	203.303	224.426	101.685	93.2911	107.518	98.603	97.6534	94.5495	109.781	83.728	87.2565	96.7151	96.3062	137.304	130.546	170.375	152.988	160.378
sp|Q709F0|ACD11_HUMAN	sp	Q709F0	Q709F0	HUMAN	ACAD11	Acyl-CoA dehydrogenase family member 11	7	5	6	6	1	690.491	773.967	714.815	741.137	723.461	799.568	797.508	714.442	774.883	737.031	702.543	681.188	697.438	760.15	725.035	723.494	751.368	781.234	771.609	787.731	742.169	752.755	515.833	504.679	518.914	509.833	505.293	542.33	494.488	542.939	538.372	518.971	528.56	1103.01	1068.86	1201.99	1280.64	1254.73
sp|Q9UKU7|ACAD8_HUMAN	sp	Q9UKU7	Q9UKU7	HUMAN	ACAD8	Isobutyryl-CoA dehydrogenase, mitochondrial	4	1	2	3	1	597.335	535.155	467.135	567.75	563.846	523.648	583.658	562.612	509.802	518.593	513.289	35.7292	25.1495	31.7053	32.5219	30.146	33.2877	31.7894	28.3864	34.9483	28.3892	30.4252	141.671	137.601	162.297	146.343	143.495	155.266	155.751	157.974	167.52	150.487	149.694	418.835	338.11	352.215	365.338	361.426
sp|Q9H845|ACAD9_HUMAN	sp	Q9H845	Q9H845	HUMAN	ACAD9	Acyl-CoA dehydrogenase family member 9, mitochondrial	19	13	17	17	1	2683.77	2387.53	2506.71	2401.85	2711.53	2371.58	2416.41	2779.39	2785.67	2628.06	2713.18	3322.54	3087.67	3185.31	3110.62	3265.87	3275.35	3153.07	3446.49	3451	3301.37	3301.66	3759.1	3270.18	3537.15	3451.42	3874.51	3404.38	3469.96	3940.23	4010.42	3811.43	3862.54	5470.46	5023.59	5886.66	5667.29	5372.55
sp|P11310-2|ACADM_HUMAN	sp	P11310-2	P11310	HUMAN	ACADM	Isoform 2 of Medium-chain specific acyl-CoA dehydrogenase, mitochondrial	20	18	14	21	1	4498.81	4531.72	4425.26	4670.24	4475.06	4635.04	4670.38	4452.42	4731.53	4715.27	4564.25	6176.12	6136.7	6136.33	6120.71	6214.13	6217.25	6229.12	6332.47	6353.13	6138.54	6365.42	2174.7	2192.01	2232.46	2203.61	2226.49	2189.64	2241.23	2285	2293.37	2253.04	2276.37	6506.26	5800.23	6744.75	6746.39	6626.89
sp|P16219|ACADS_HUMAN	sp	P16219	P16219	HUMAN	ACADS	Short-chain specific acyl-CoA dehydrogenase, mitochondrial	6	4	9	7	1	1159.34	1045.59	1033.05	1073.34	1113.27	1068.5	1046.39	1174.67	1146.62	1127	1123.7	695.493	736.421	808.701	729.76	711.978	729.013	735.113	741.069	756.134	739.011	735.199	1101.62	1119.34	1217.97	1131.49	1145.55	1304.54	1201.66	1292.19	1262.29	1179.15	1197.55	1251.62	1321.49	1279.71	1305.1	1293.11
sp|P45954|ACDSB_HUMAN	sp	P45954	P45954	HUMAN	ACADSB	Short/branched chain specific acyl-CoA dehydrogenase, mitochondrial	7	7	6	7	1	1183.58	1079.9	999.183	1025.18	1125.81	1083.74	1088.13	1209.74	1208.18	1149.8	1151.9	1446.71	1531.69	1678.78	1514.56	1433.64	1601.08	1520.92	1533.67	1478.54	1562.86	1500.31	997.017	1021.45	1096.84	1005.31	1040	1075.9	1019.99	1017.34	1062.37	1054.12	1062.19	1667.99	1523.78	1839.5	1831.26	1803.99
sp|P49748-3|ACADV_HUMAN	sp	P49748-3	P49748	HUMAN	ACADVL	Isoform 3 of Very long-chain specific acyl-CoA dehydrogenase, mitochondrial	62	63	48	49	1	8338.23	8565.14	8383.46	8330.99	8209.47	8345.45	8472.78	8187.51	7337.81	8363.95	8115.14	12986	13163	12887.3	12709.8	12914.5	12979.5	12597.9	12896.8	12517.9	13209.2	12932.8	10057.7	9660.03	9666.04	10026.8	9983.17	9981.46	10016	9807.35	10142.1	10168.7	10036.9	12081	10577.5	11887.1	11873.3	11735.4
sp|P16112|PGCA_HUMAN	sp	P16112	P16112	HUMAN	ACAN	Aggrecan core protein	19	25	18	18	2	3174.38	3616.08	2845.25	3220.1	3083.52	3000	2708.55	1812.11	1766.84	3269.36	2956.76	6160.66	6681.02	6490.38	5788.43	5905.54	5308.65	4694.08	3611.44	3182.29	6706.31	5778.93	4086.18	4031.56	3225.07	3861.15	3570.33	3287.89	2750.19	2396.67	2239.62	4064.9	3464.75	7466.73	6393.74	4492.8	4195.74	4412.21
sp|P16112-2|PGCA_HUMAN	sp	P16112-2	P16112	HUMAN	ACAN	Isoform 2 of Aggrecan core protein	1	1	1	1	2	216.58	182.599	124.931	139.419	214.461	128.783	109.43	105.596	87.0656	256.354	170.572	795.932	940.305	866.624	620.123	769.438	620.28	458.798	401.362	327.009	932.633	723.223	370.867	309.121	258.717	278.816	334.934	265.144	253.78	233.676	175.888	393.574	303.906	181.906	207.695	76.5217	99.0347	86.6373
sp|Q15057|ACAP2_HUMAN	sp	Q15057	Q15057	HUMAN	ACAP2	Arf-GAP with coiled-coil, ANK repeat and PH domain-containing protein 2	26	25	25	25	1	3771.45	4134.68	4221.96	4060.98	3747.48	4005.61	4050.69	3490.29	3429.7	3904.03	3867.12	4921.65	4751.19	4974.73	4688.68	4825.42	4674.16	4565.21	4716.38	4639.27	4950.58	4854.54	3224.02	3283.62	3217.52	3098.23	3164.92	3074.33	3108.88	3241.77	3026.92	3188.2	3238.79	6657.47	7758.74	6576.04	6498.46	6366.66
sp|Q96P50|ACAP3_HUMAN	sp	Q96P50	Q96P50	HUMAN	ACAP3	Arf-GAP with coiled-coil, ANK repeat and PH domain-containing protein 3	6	3	1	4	1	1210.97	1264.99	1684.53	1271.3	1291.95	1213.44	1179.17	1341.29	957.611	1451.51	1138.64	1066.2	1137.11	1072.33	1157.25	1024.67	1105.49	1088.87	1012.48	973.228	1065.08	1044.15	224.279	239.751	232.698	231.535	212.027	232.721	202.348	207.876	195.897	223.711	232.551	591.289	793.11	548.732	648.564	592.116
sp|P24752|THIL_HUMAN	sp	P24752	P24752	HUMAN	ACAT1	Acetyl-CoA acetyltransferase, mitochondrial	33	23	24	24	1	4189.65	4251.3	4093.34	4158	4155.06	4443.75	4519.29	4406.41	4371.97	4090.35	4261.52	5256.66	5371.94	5398.24	5192.43	5308.97	5481.65	5322.44	5501.39	5446.83	5461.77	5431.29	5815.45	5843.88	6290.37	5967.73	5737.36	6082.64	5844.46	6001.68	5938.87	6073.01	6147.97	7688.71	6976.15	7964.84	8303.34	8077.28
sp|Q9BWD1-2|THIC_HUMAN	sp	Q9BWD1-2	Q9BWD1	HUMAN	ACAT2	Isoform 2 of Acetyl-CoA acetyltransferase, cytosolic	28	18	17	16	1	3091.14	3025.74	2852.1	2835.08	2881.33	2956.37	2812.95	2737.56	2554.86	2727.68	2810.12	2776.57	2859.68	3822.18	2699.47	2720.36	2685.11	2570.7	2626.47	2558.29	2906.74	2716.31	2052.01	2099.52	2845.75	2018.91	2012.76	2048.38	1997.85	1920.45	1950.56	2091.76	1968.2	3600.45	3062.34	2868.5	2851.81	3052.73
sp|Q9H3P7|GCP60_HUMAN	sp	Q9H3P7	Q9H3P7	HUMAN	ACBD3	Golgi resident protein GCP60	19	24	15	28	1	2832.58	2688.24	2617.7	2710.08	2827.86	2903.15	2831.57	2807.52	2825.14	2736.82	2798	3742.85	3761.9	3556.82	3696.17	3732.34	3803.77	3805.87	3862.14	3781.91	3924.09	3986.78	2535.35	2381.74	2422.46	2407.5	2659.79	2549.03	2991.41	2714.01	2703.16	2616.33	2601.54	6536.11	6720.36	7236.35	7259.17	7467.47
sp|Q5T8D3-3|ACBD5_HUMAN	sp	Q5T8D3-3	Q5T8D3	HUMAN	ACBD5	Isoform 3 of Acyl-CoA-binding domain-containing protein 5	7	14	11	12	1	865.747	918.519	900.397	866.145	935.833	1009.94	985.994	875.594	1025.25	878.423	1001.27	2332.25	2223.89	2249.47	2277.49	2383.41	2375.83	2368.9	2404.36	2442.92	2347.59	2414.5	1224.93	1120.11	1120.05	1131.87	1236.16	1201.64	1234.65	1298.87	1275.64	1205.66	1251.99	2008.07	2063.01	2354.25	2280.04	2190.48
sp|Q9BR61|ACBD6_HUMAN	sp	Q9BR61	Q9BR61	HUMAN	ACBD6	Acyl-CoA-binding domain-containing protein 6	4	3	1	2	1	538.144	467.687	364.721	441.925	441.035	427.567	400.495	357.469	429.48	412.641	451.884	603.352	627.181	648.816	581.594	559.258	535.535	551.231	483.107	464.507	559.566	503.11	99.2346	124.415	118.569	105.749	106.082	83.8329	96.2721	88.0291	80.2695	95.0083	80.7847	645.788	724.337	560.116	538.254	539.96
sp|Q8N6N7|ACBD7_HUMAN	sp	Q8N6N7	Q8N6N7	HUMAN	ACBD7	Acyl-CoA-binding domain-containing protein 7	1	1	1	2	1	59.7495	51.5532	55.8464	50.855	62.6503	59.3995	51.5274	58.2428	65.3287	69.7186	56.7493	197.931	203.437	233.293	197.98	198.654	194.641	184.043	185.666	166.359	213.375	200.134	22.9027	20.1443	26.5324	23.5521	21.384	23.7925	21.8707	24.1538	22.2028	25.3917	21.0297	618.244	459.049	565.321	501.018	563.898
sp|Q96AP0|ACD_HUMAN	sp	Q96AP0	Q96AP0	HUMAN	ACD	Adrenocortical dysplasia protein homolog	0	2	4	0	1	0	0	0	0	0	0	0	0	0	0	0	807.319	776.972	828.688	748.53	726.383	635.54	577.498	538.568	539.567	812.13	641.278	529.866	523.921	565.915	521.135	483.598	440.673	366.776	327.779	349.987	552.769	409.386	0	0	0	0	0
sp|Q9UKV3|ACINU_HUMAN	sp	Q9UKV3	Q9UKV3	HUMAN	ACIN1	Apoptotic chromatin condensation inducer in the nucleus	54	47	46	54	1	8773.81	8871.59	8801.51	8337.4	8835.44	9073.29	9317.57	8781.88	9858.97	9242.72	9293.68	11441.9	11919.1	11707.7	11075.2	11364	11226.2	11173.3	11440	11736.3	11662.1	11837.8	9944.12	10713.7	10669.5	10326.5	10426.2	10597.9	10148.3	10432.6	10419.1	10466.1	10834.2	12107.5	12191.1	12797.2	12573.2	13210.9
sp|P53396|ACLY_HUMAN	sp	P53396	P53396	HUMAN	ACLY	ATP-citrate synthase	122	110	91	119	2	24048	27041.2	24962.5	25545.2	23663	24901.7	25697.8	21823.6	21654.4	24081	23477.4	26309.5	26557.7	28228.2	26333.4	26104.4	25885.4	25903.2	24850.3	23801	26063.5	25203.5	18952.6	18387.9	19859.4	18139.2	18426.9	17914.3	17852.2	17605.3	17241.9	18633.9	18106.5	40136.9	38449.9	37032.6	36618.4	37381.8
sp|P53396-2|ACLY_HUMAN	sp	P53396-2	P53396	HUMAN	ACLY	Isoform 2 of ATP-citrate synthase	2	2	2	2	2	897.055	1072.05	944.959	1031.17	765.367	913.387	1002.69	685.777	614.364	741.036	808.351	778.143	796.454	840.288	732.583	737.091	748.33	692.397	708.404	679.103	779.62	697.067	786.893	788.657	818.044	797.167	741.592	719.289	674.343	679.471	682.764	718.453	730.729	1094.3	1161.42	1031.86	1027.85	959.311
sp|P21399|ACOC_HUMAN	sp	P21399	P21399	HUMAN	ACO1	Cytoplasmic aconitate hydratase	25	33	40	26	1	4061.76	3995.82	3668.17	3854.99	3852.74	3985.11	3697.86	3340.48	2972.88	3819.22	3586.3	8079.75	7613.12	7650.56	7384.39	8093.95	6818.65	6946.59	7371.75	6902.57	8067.72	7636.98	8983.24	9076.61	9274.05	8816.16	8969.98	8298.61	8220.63	8091.76	7587.63	9137	8649.02	8703.88	7771.48	8042.68	7237.39	7787.84
sp|Q99798|ACON_HUMAN	sp	Q99798	Q99798	HUMAN	ACO2	Aconitate hydratase, mitochondrial	34	40	30	41	1	5982.88	6194.49	5936.16	5858.23	5712.92	6128.26	6480.43	6034.44	5957.68	6043.2	6090.78	7155.22	7526.46	7560.11	7191.37	7253.48	7594.06	7428.48	7341.01	7351.99	7426.78	7419.15	6135.01	6427.12	6626.5	6421.16	6357.54	6587.37	6547.31	6376.4	6701.59	6329.47	6453.79	7848.21	7163.61	8189.73	8005.61	7677.03
sp|Q8WXI4|ACO11_HUMAN	sp	Q8WXI4	Q8WXI4	HUMAN	ACOT11	Acyl-coenzyme A thioesterase 11	0	4	2	3	1	0	0	0	0	0	0	0	0	0	0	0	345.75	300.654	309.239	302.979	296.095	287.437	268.839	275.914	267.259	313.715	264.912	115.409	123.852	135.753	121.32	114.283	116.591	105.575	127.887	108.018	113.098	120.633	318.71	338.396	288.149	341.18	320.827
sp|Q9NPJ3|ACO13_HUMAN	sp	Q9NPJ3	Q9NPJ3	HUMAN	ACOT13	Acyl-coenzyme A thioesterase 13	2	3	3	3	1	644.015	644.341	587.943	637.805	617.216	636.937	628.326	591.054	602.833	617.374	649.567	388.813	361.8	397.085	377.978	387.118	382.289	421.198	384.114	394.43	355.409	416.963	1193.15	1192.65	1178.98	1210.3	1191.68	1192.63	1214.05	1179.44	1204.99	1185.33	1170.18	757.554	801.911	869.136	873.49	880.747
sp|P49753|ACOT2_HUMAN	sp	P49753	P49753	HUMAN	ACOT2	Acyl-coenzyme A thioesterase 2, mitochondrial	19	13	12	19	1	3122.89	3000.24	3102.06	2858.14	3082.28	2997.91	3028.96	3195.39	3032.96	2980.83	3029.01	3358.58	3469.68	3638.99	3376.48	3403.85	3431.86	3357.99	3424.47	3393.93	3430.94	3415.13	1825.02	1673.31	1758.25	1633.13	1877.1	1703.1	1670.09	1946.92	2018.24	1902.54	1904.96	4238.98	3888.43	4352.62	4275.33	4335.84
sp|O00154|BACH_HUMAN	sp	O00154	O00154	HUMAN	ACOT7	Cytosolic acyl coenzyme A thioester hydrolase	35	26	30	25	1	6845.11	6643.87	6690.25	6582.1	6804.72	6428.16	6329.34	6371.53	6193.36	6689.21	6371.71	6431.18	6201.63	6163.81	6714.7	6687.06	6194.98	6400.35	6299.98	6102.67	6395.78	6427.13	6161.35	5639.44	5641.18	5709	5796.34	5517.42	5816.98	5703.42	5389.66	5921.04	5613.84	7465.48	6776.24	7011.61	6863.74	6840.43
sp|O14734|ACOT8_HUMAN	sp	O14734	O14734	HUMAN	ACOT8	Acyl-coenzyme A thioesterase 8	5	2	3	5	1	419.81	374.042	396.971	389.441	401.043	376.32	404.393	417.899	359.491	389.246	385.787	297.456	294.608	312.497	280.043	293.796	298.581	286.484	311.161	349.763	316.178	295.11	283.944	229.391	236.031	234.986	289.647	245.056	233.075	320.535	317.277	318.155	288.854	969.835	920.756	1029.76	1034.47	1001.16
sp|Q9Y305-4|ACOT9_HUMAN	sp	Q9Y305-4	Q9Y305	HUMAN	ACOT9	Isoform 4 of Acyl-coenzyme A thioesterase 9, mitochondrial	26	18	16	26	1	4944.01	4638.01	4582.8	4538.2	4925.5	4857.81	4915.54	5053.5	5045.55	4761.52	5040.13	5210.09	4986.79	4965.04	5209.98	5207.59	5263.31	5205.53	5242.19	5208.75	5101.05	5386.33	3776.7	3808.19	3799.14	3736.17	3689.22	3963.33	3827.46	3848.12	3768.4	3748.77	3912.64	6654.05	6105.04	6939.24	6681	6770.22
sp|Q15067-2|ACOX1_HUMAN	sp	Q15067-2	Q15067	HUMAN	ACOX1	Isoform 2 of Peroxisomal acyl-coenzyme A oxidase 1	8	14	14	20	1	1334.23	1309.74	1322.81	1402.76	1351.42	1219.55	1205.45	1230.19	1035.59	1336.67	1256.92	3648.01	3559.31	3680.71	3645.04	3597.21	3736.53	3594.9	3442.69	3163.32	3666.45	3777.91	2882.22	2833.6	2946.12	2905.63	2904.14	2905.13	2734.56	2674.01	2486.66	3012.26	2937.62	5401.78	4743.76	5484.4	5084.19	5542.29
sp|O15254|ACOX3_HUMAN	sp	O15254	O15254	HUMAN	ACOX3	Peroxisomal acyl-coenzyme A oxidase 3	11	14	9	15	1	1344.39	1447.11	1419.86	1352.54	1390.82	1387.91	1446.01	1435.8	1419.89	1552.05	1434.3	2002.11	1880.36	2031.89	1870.88	1995.75	1997.86	1967.56	2158.09	2238.67	2080.29	2034.12	1308.91	1328.05	1310.1	1305.01	1284.95	1365.12	1324.47	1279.73	1267.79	1288.56	1284.62	2543.57	2568.61	2830.45	2849.05	2712.17
sp|P24666-2|PPAC_HUMAN	sp	P24666-2	P24666	HUMAN	ACP1	Isoform 2 of Low molecular weight phosphotyrosine protein phosphatase	6	11	12	9	2	649.082	614.941	605.416	571.394	697.94	706.008	663.556	744.604	686.799	669.965	652.812	2149.37	2475.45	2496.68	2255.13	2138.53	2387.03	2177.18	2138.44	1949.52	2236.88	2088.23	2103.99	2046.83	1978.48	2084.34	2158.09	1969.88	1963.19	1991.91	1925.71	2102.79	2088.8	1793.97	1622.16	1662.56	1605.02	1674.18
sp|P24666|PPAC_HUMAN	sp	P24666	P24666	HUMAN	ACP1	Low molecular weight phosphotyrosine protein phosphatase	7	5	2	1	2	333.368	416.138	379.527	359.748	354.037	405.726	421.361	348.442	321.633	385.51	362.672	1263.26	1212.12	1179.08	1106.17	1273.35	1181.5	1119.2	1225.85	1200.33	1287.03	1260.81	155.309	129.629	138.006	154.671	160.997	143.811	135.459	167.318	145.692	154.395	163.486	314.064	296.679	294.612	312.738	306.342
sp|P11117|PPAL_HUMAN	sp	P11117	P11117	HUMAN	ACP2	Lysosomal acid phosphatase	9	6	5	9	1	1138.76	1132.59	1220.75	1141.83	1135.2	1256.11	1212	1139.22	1098.39	1114.06	1141.95	988.782	974.335	1038.06	1055.22	1035.76	1094.96	1064.78	1065.35	1116.64	1046.12	1110.7	730.821	621.812	659.489	658.054	736.627	711.25	717.661	741.268	786.717	745.967	704.012	989.592	986.116	1012.3	1050.3	997.238
sp|P13686|PPA5_HUMAN	sp	P13686	P13686	HUMAN	ACP5	Tartrate-resistant acid phosphatase type 5	2	0	0	0	1	143.621	119.453	118.967	132.338	137.765	127.59	112.722	101.16	89.7777	116.835	126.761	0	0	0	0	0	0	0	0	0	0	0	0	0	0	0	0	0	0	0	0	0	0	0	0	0	0	0
sp|Q9NPH0|PPA6_HUMAN	sp	Q9NPH0	Q9NPH0	HUMAN	ACP6	Lysophosphatidic acid phosphatase type 6	1	0	1	1	1	22.004	38.2025	42.4637	27.927	41.3058	39.4167	45.9843	36.6838	32.8743	39.743	38.1885	0	0	0	0	0	0	0	0	0	0	0	35.2198	31.5435	34.3398	27.5845	30.239	33.2071	27.9166	34.4105	43.8931	36.46	29.846	94.5407	98.5307	109.328	112.395	105.614
sp|P15309-2|PPAP_HUMAN	sp	P15309-2	P15309	HUMAN	ACPP	Isoform 2 of Prostatic acid phosphatase	0	0	1	0	1	0	0	0	0	0	0	0	0	0	0	0	0	0	0	0	0	0	0	0	0	0	0	65.3656	76.0442	72.3975	59.0557	64.0835	63.5251	64.0532	66.0586	67.331	56.5514	70.0893	0	0	0	0	0
sp|Q96CM8-2|ACSF2_HUMAN	sp	Q96CM8-2	Q96CM8	HUMAN	ACSF2	Isoform 2 of Acyl-CoA synthetase family member 2, mitochondrial	7	10	10	10	1	781.372	817.265	865.37	747.005	824.165	839.31	834.77	836.175	773.345	859.531	788.044	2033.82	2084.05	2402.55	2106.15	2181.66	2201.94	2189.66	2273.87	2333.1	2206.95	2223.98	1617.13	1638.04	1678.99	1698.57	1630.41	1689.49	1642.08	1701.27	1590.91	1578.85	1661.94	2765.82	2744.52	3062.53	3096.2	2835.05
sp|Q4G176|ACSF3_HUMAN	sp	Q4G176	Q4G176	HUMAN	ACSF3	Acyl-CoA synthetase family member 3, mitochondrial	1	8	7	6	1	70.8767	73.0125	66.7338	59.0814	76.9786	90.3504	75.7902	53.5375	57.9899	72.6031	72.7397	1170.92	1183.58	1201.63	1260.05	1173.69	1297.74	1260.93	1227.96	1179.3	1203.51	1247.83	657.832	615.504	652.087	647.755	666.435	667.322	665.43	651.759	672.587	658.948	619.175	798.544	805.831	849.908	883.306	788.872
sp|P33121|ACSL1_HUMAN	sp	P33121	P33121	HUMAN	ACSL1	Long-chain-fatty-acid--CoA ligase 1	10	14	11	9	1	1738.53	1634.91	1495.52	1576.27	1764.76	1606.59	1581.64	1787.93	1762.53	1687.58	1779.27	2170.88	2238.97	2388.58	2037.26	2136.32	2206.59	2034.32	2269.96	2300.82	2230.56	2169.02	1539.22	1632.17	1724.89	1586.17	1608.72	1647.58	1642.21	1652.05	1612.94	1640.13	1646.26	2274.41	2503.96	2379.45	2364.47	2372.97
sp|O95573|ACSL3_HUMAN	sp	O95573	O95573	HUMAN	ACSL3	Long-chain-fatty-acid--CoA ligase 3	43	47	49	50	1	8513.66	8609.83	9017.53	8307.88	8596.49	8430.04	9172.52	9510.26	8766.01	8381.27	8970.18	10331.1	10236.8	9932.81	10359.3	10295.5	10561.3	10392.2	10142	10128.3	10098	10554.2	8171.83	8341.5	8046.8	8483	8418.33	8734.9	8486.77	8289.41	7994.78	8151.04	8549.85	11563.8	11775	12432	11984.7	12904.3
sp|O60488|ACSL4_HUMAN	sp	O60488	O60488	HUMAN	ACSL4	Long-chain-fatty-acid--CoA ligase 4	25	27	29	28	1	4159.19	4126.33	3624.09	4200.38	4092.38	4077.13	4145.81	3973.78	3458.09	3893.67	4079.52	5053.32	4767.26	4520.29	5113.46	4941.58	5167.23	4953.55	4485.44	4150.26	4778.38	5133.28	5071.88	4947.83	4829.25	5036.54	4986.57	5163.74	4889.7	4480.02	4149	5119.91	5074.95	6443.36	8501.64	6446.48	6508.35	6188
sp|Q9ULC5-3|ACSL5_HUMAN	sp	Q9ULC5-3	Q9ULC5	HUMAN	ACSL5	Isoform 2 of Long-chain-fatty-acid--CoA ligase 5	1	1	0	0	1	349.254	314.696	301.28	349.892	300.664	286.391	318.474	324.857	278.052	287.511	312.763	242.168	211.616	219.326	222.719	222.511	226.475	205.352	219.532	203.578	229.432	238.667	0	0	0	0	0	0	0	0	0	0	0	0	0	0	0	0
sp|Q9UKU0-8|ACSL6_HUMAN	sp	Q9UKU0-8	Q9UKU0	HUMAN	ACSL6	Isoform 8 of Long-chain-fatty-acid--CoA ligase 6	0	1	1	1	1	0	0	0	0	0	0	0	0	0	0	0	90.111	94.8672	98.3239	78.7707	92.459	100.258	95.9625	87.7211	91.805	88.6094	91.1783	117.162	126.999	145.409	120.874	127.447	134.966	129.32	128.901	133.543	131.2	132.724	46.8331	60.0619	54.7101	51.689	61.7382
sp|Q9NUB1|ACS2L_HUMAN	sp	Q9NUB1	Q9NUB1	HUMAN	ACSS1	Acetyl-coenzyme A synthetase 2-like, mitochondrial	2	4	3	1	1	228.527	216.432	209.196	206.846	209.508	239.109	211.632	206.254	197.64	210.453	186.26	1055.5	1005.72	1093.66	1104.63	1014.28	1094.45	1044.58	1007.91	970.782	1083	1071.75	310.821	277.4	312.622	307.63	303.067	305.454	337.203	292.995	292.588	297.377	294.807	50.5792	41.5366	53.1923	50.464	56.5691
sp|Q9NR19-2|ACSA_HUMAN	sp	Q9NR19-2	Q9NR19	HUMAN	ACSS2	Isoform 2 of Acetyl-coenzyme A synthetase, cytoplasmic	13	9	10	12	1	1493.39	1529.67	1606.04	1523.62	1498.25	1496.77	1479.56	1432.36	1434.49	1523.14	1420.85	1536.9	1663.27	2391.33	1634.73	1541.44	1640.6	1579.76	1494.83	1471.25	1619.76	1544.24	2029.47	2079.16	2735.88	2102.91	1961.57	2072.61	2047.32	1922.37	1888.18	2018.51	1961.58	1959.73	2104.02	1616.14	1655.67	1654.41
sp|P60709|ACTB_HUMAN	sp	P60709	P60709	HUMAN	ACTB	Actin, cytoplasmic 1	347	265	236	242	1	28769.8	29123.2	33396	29838.9	29249.5	28571	29380.3	31794.3	26000	28520.4	28582.9	33584.8	34795.6	35288	36563.9	34356.3	36837.9	34922.8	31969.1	30757.7	33733.7	33589.4	29034.3	30045.2	28975.2	31120	29309.3	29922.6	30034.3	28122.2	28085.9	29548.5	28381.1	33771.8	31919.1	34038	34589.3	32596.4
sp|Q562R1|ACTBL_HUMAN	sp	Q562R1	Q562R1	HUMAN	ACTBL2	Beta-actin-like protein 2	8	2	2	3	1	1518.94	1499.98	1145.9	1884.47	3304.76	1105.57	964.476	1046.18	1000.12	1170.84	1054.89	910.282	1270.05	1029.96	1130.28	875.169	1023.84	1073.37	728.973	699.136	835.174	818.444	1114.92	1048.59	970.656	945.236	1036.69	955.872	1027.59	1299.26	1327.17	1016.39	1136.79	305.017	291.375	292.062	305.872	311.871
sp|P68032|ACTC_HUMAN	sp	P68032	P68032	HUMAN	ACTC1	Actin, alpha cardiac muscle 1	518	395	328	487	1	101016	102182	105464	117178	98148.8	92069.9	91992.5	98357.6	91810.4	93198.6	94436.7	99565.2	106951	104383	113785	100966	105664	106656	98864.8	98792.5	99264.1	100138	73737.6	70091.2	68502.3	72607.8	76446.4	70428.4	76097.8	71510.2	68902.4	72873.6	69474.3	127358	117961	117006	127402	116697
sp|O96019|ACL6A_HUMAN	sp	O96019	O96019	HUMAN	ACTL6A	Actin-like protein 6A	16	16	11	20	1	1979.12	1716.26	1708.25	1782.74	2011.51	1742.71	1752.77	2370.51	2666.54	1908.44	1935.09	3147.35	2462.78	2408.54	2531.89	3036.5	2490.58	2440.66	3049.84	3009.77	2946.48	2899.94	1219.11	1069.67	1076.72	1143.77	1139.47	1277.68	1121.45	1098.53	1011.86	1205.45	1071.49	3978	3815.37	4324.15	4036.31	4263.55
sp|P12814-4|ACTN1_HUMAN	sp	P12814-4	P12814	HUMAN	ACTN1	Isoform 4 of Alpha-actinin-1	339	268	269	307	3	50851.5	55277.4	55271.1	54115.4	51262.7	52732.1	52772.4	49838.6	48718.3	51626.2	51344.9	54479	55270.2	54206.7	54256.3	54689.3	53901.8	53160.3	52065.6	50607.4	55041.8	54386.4	49893.5	51099.1	49111.9	51994.9	49782.7	51110.7	48357.5	47829.8	48321.5	51436.7	51156.6	73739.8	65394.6	71221.6	70741.1	74087.9
sp|P12814-3|ACTN1_HUMAN	sp	P12814-3	P12814	HUMAN	ACTN1	Isoform 3 of Alpha-actinin-1	10	8	9	9	3	1412.38	1333.9	1596.63	1381.5	1348.49	1374.2	1298.05	1426.79	1523.74	1486.37	1298.94	1320.72	1258.53	1226.48	1454.89	1310.01	1395.8	1469.76	1282.26	1211.46	1299.23	1293.85	1314.51	1164.11	1219.46	1250.34	1277.42	1250.21	1386.02	1320.01	1154.69	1276.45	1216.83	2588.9	2508.37	2535.4	2731.86	2531.84
sp|P12814|ACTN1_HUMAN	sp	P12814	P12814	HUMAN	ACTN1	Alpha-actinin-1	1	1	2	2	3	42.453	26.4427	32.7947	35.7886	31.2803	24.7751	28.1541	40.8198	23.7431	26.3581	31.2084	329.835	294.916	267.096	426.438	308.679	370.287	394.711	283.283	266.386	266.369	304.763	710.001	418.037	472.31	583.939	600.451	519.416	677.088	559.38	467.017	619.618	454.119	315.292	317.403	248.173	317.398	237.852
sp|O43707|ACTN4_HUMAN	sp	O43707	O43707	HUMAN	ACTN4	Alpha-actinin-4	225	144	116	191	1	32679.8	35163	34615.4	35824.4	33354.5	33297.3	33851.1	32930.3	32280.1	33677.1	33721.3	37234.7	36032.3	35890.6	34720.2	37093.3	34877.3	34112.3	35073.3	34249.9	37621.1	36877.9	29226.2	28134	27567.3	28337.6	29235.4	28086.1	27016.9	27938.9	27944.3	29782	29932.7	62218.4	54094.3	57975	58527.5	60854.1
sp|Q9NZ32|ARP10_HUMAN	sp	Q9NZ32	Q9NZ32	HUMAN	ACTR10	Actin-related protein 10	9	10	9	8	1	1217.4	1353.88	1348.42	1372.77	1136.52	1324.4	1277.45	987.753	981.287	1200.42	1125.76	1843.82	1933.23	2055.41	1968.74	1915.15	1907.7	1872.38	1795.58	1776.35	1883.78	1868.76	1762.41	1885.1	1870.01	1792.71	1845.12	1830.26	1746.54	1709.38	1769.08	1733.98	1845.93	2874.18	2667	2395.57	2371.92	2368.68
sp|P61163|ACTZ_HUMAN	sp	P61163	P61163	HUMAN	ACTR1A	Alpha-centractin	13	14	9	18	1	2117.1	2171.96	2449.63	2367.61	2101.75	2009	2072.53	2179.45	1938.89	2124.23	2071.03	3190.83	3166.36	3216.61	3232.05	3202.15	3122.34	3106.38	2955.07	2892.39	3237.89	3273.22	1329.2	1379.71	1375.05	1364.92	1302.4	1265.14	1391.62	1279.98	1216.11	1329.24	1248.1	5411.92	5154.3	5098.77	5426.79	5209.53
sp|P42025|ACTY_HUMAN	sp	P42025	P42025	HUMAN	ACTR1B	Beta-centractin	18	18	17	23	1	3458.22	3325.11	3741.8	3243.09	3481.55	3069.71	3249.54	3753.9	3087.91	3661.23	3418.19	4904.65	4763.67	4837.01	4990.53	4932.44	4886.08	4911.49	4890.12	4913.26	4879.8	4830.7	3334.07	3186.08	3270.82	3228.26	3284.9	3271.17	3397.04	3312.42	3186.6	3243.69	3238.1	6744.69	5951.96	6115.01	6096.53	6158.75
sp|P61160|ARP2_HUMAN	sp	P61160	P61160	HUMAN	ACTR2	Actin-related protein 2	44	35	33	56	1	8060.68	8150.59	7833.21	8033.99	7829.14	7615.1	7896.62	7459.24	7150.93	7678.89	7699.77	9667.05	8827.85	8486.67	9517.52	9614.44	9119.77	9149	8982.92	8597.91	9372.24	9287.79	6088.31	5677.61	5508.54	5878.69	5981.2	5827.5	6086.79	5661.41	5418.84	5879.91	5673.07	15418.3	13996.2	13942.3	13805.1	14534.6
sp|P61158|ARP3_HUMAN	sp	P61158	P61158	HUMAN	ACTR3	Actin-related protein 3	46	46	39	48	1	6506.16	7283.57	6466.76	7617.6	6391.5	6650.81	6617.71	5812.5	6456.56	6222.33	6661.59	11181.9	11774.5	11262.8	11482.4	11735	10990.7	11502.4	10824.9	10669.6	11215.5	11385.2	9311	9106.36	8708.53	8987.44	9167.09	8692.23	8473.52	8283.75	8442.22	9124.78	8962.11	13936.8	12866.3	13078.5	12540.2	12945.1
sp|Q9P1U1|ARP3B_HUMAN	sp	Q9P1U1	Q9P1U1	HUMAN	ACTR3B	Actin-related protein 3B	8	13	9	8	1	1568.52	1381.61	1255.53	1443.1	1373.22	1113.78	1123.51	1315.64	1127.13	1408.46	1217.84	2603.4	2628.2	2798.42	2705.14	2412.86	2700.35	2629.21	2429.55	2428.5	2499.68	2390.3	3007.15	2989.07	2688.61	2926.09	2928.42	2666.32	2673.46	2845.96	2623.68	2916.32	2886.41	2216.66	2097.11	2130.62	2055.11	2177.49
sp|Q9H9F9|ARP5_HUMAN	sp	Q9H9F9	Q9H9F9	HUMAN	ACTR5	Actin-related protein 5	4	5	5	4	1	469.526	389.123	513.499	481.767	453.416	461.83	465.316	459.124	528.844	484.032	527.599	443.571	424.123	465.664	379.348	440.901	415.04	409.309	465.531	484.024	439.795	431.858	232.128	263.224	298.928	251.555	243.221	261.478	259.141	252.511	253.035	250.503	247.972	544.961	590.538	578.859	570.117	577.655
sp|Q9GZN1|ARP6_HUMAN	sp	Q9GZN1	Q9GZN1	HUMAN	ACTR6	Actin-related protein 6	1	5	5	3	1	120.896	122.158	108.68	122.917	126.15	125.024	134.825	114.127	111.541	125.771	128.159	362.309	366.489	358.23	357.205	361.806	372.595	348.528	345.482	334.361	355.665	361.819	296.021	288.734	296.877	282.255	270.873	255.938	264.93	273.296	288.768	280.878	278.829	193.728	267.201	195.588	184.835	211.608
sp|Q9H981|ARP8_HUMAN	sp	Q9H981	Q9H981	HUMAN	ACTR8	Actin-related protein 8	3	3	4	5	1	235.791	280.762	290.057	244.727	227.99	256.361	233.376	204.709	203.303	234.717	235.002	349.732	331.376	336.476	327.167	358.498	348.79	323.842	325.419	339.371	368.025	366.702	377.275	367.273	371.679	368.506	388.748	366.135	341.035	347.222	378.61	402.385	378.003	729.494	970.107	701.694	705.627	723.919
sp|Q04771|ACVR1_HUMAN	sp	Q04771	Q04771	HUMAN	ACVR1	Activin receptor type-1	2	6	4	3	1	323.552	261.989	258.881	255.178	297.627	265.8	249.243	240.718	245.701	289.574	315.604	873.153	754.164	859.101	830.687	849.429	839.734	769.058	724.521	703.352	882.185	861.542	439.6	407.363	445.766	408.21	461.981	442.639	417.395	435.034	403.554	517.767	484.852	283.914	392.988	240.336	254.687	233.218
sp|P36896-4|ACV1B_HUMAN	sp	P36896-4	P36896	HUMAN	ACVR1B	Isoform 4 of Activin receptor type-1B	1	0	1	0	1	345.043	311.393	473.206	342.893	344.023	361.547	397.231	343.992	434.17	385.599	402.473	0	0	0	0	0	0	0	0	0	0	0	209.452	141.916	126.759	158.359	188.53	151.553	145.238	161.201	147.422	194.651	166.886	0	0	0	0	0
sp|Q03154|ACY1_HUMAN	sp	Q03154	Q03154	HUMAN	ACY1	Aminoacylase-1	7	12	8	11	1	829.129	945.344	874.529	1004.78	821.528	893.92	857.164	740.323	654.256	880.31	792.145	1740.08	1587.11	1825.08	1655.29	1762.44	1515.06	1518.3	1705.51	1661.67	1760.85	1655.42	1099.12	1114.7	1221.67	1109.72	1132.37	1130.95	1064.13	1080.96	1140.19	1127.26	1097.47	2520.85	2567.15	2380.39	2386.92	2250.99
sp|P07311|ACYP1_HUMAN	sp	P07311	P07311	HUMAN	ACYP1	Acylphosphatase-1	2	3	5	5	1	152.232	144.645	183.656	183.847	161.505	150.189	154.989	150.339	146.493	173.755	154.525	483.523	514.256	514.185	524.885	485.14	500.915	498.624	440.744	439.405	460.082	467.326	762.104	740.66	781.169	691.613	756.503	678.261	713.103	760.128	718.581	760.783	750.856	1014.69	901.674	962.258	966.198	960.608
sp|P14621|ACYP2_HUMAN	sp	P14621	P14621	HUMAN	ACYP2	Acylphosphatase-2	4	2	2	3	1	871.806	998.379	940.553	916.661	883.126	932.215	944.241	837.636	821.673	897.944	896.587	268.079	279.46	295.792	273.424	292.109	287.323	271.053	310.234	275.769	288.008	311.427	505.856	516.234	610.026	529.223	482.438	566.804	588.847	628.99	693.767	535.598	584.66	624.074	547.627	581.846	567.264	632.974
sp|P00813|ADA_HUMAN	sp	P00813	P00813	HUMAN	ADA	Adenosine deaminase	23	15	13	14	1	4711.45	4176.42	4112.88	3933.09	4447.76	3799.94	3807.46	4065.36	3912.91	4353.33	4256.46	2869.44	3262.64	3588.92	3304.66	2900.65	3166.66	3237.43	2900.59	2885.27	3044.48	2874	2462.71	2603.13	2652.2	2634.91	2427.46	2494.54	2462.68	2291.14	2338.7	2371.03	2320.44	4085.72	3676.78	3758.19	3629.73	3843.21
sp|Q6DHV7|ADAL_HUMAN	sp	Q6DHV7	Q6DHV7	HUMAN	ADAL	Adenosine deaminase-like protein	4	2	2	1	1	794.912	777.649	807.251	772.309	740.268	715.46	702.358	683.602	674.342	779.957	758.171	453.585	464.994	555.695	443.727	451.204	439.696	424.053	444.86	414.476	458.625	417.725	207.979	193.551	191.854	179.507	196.911	182.398	203.351	189.89	165.763	212.14	186.595	260.463	255.522	216.845	216.257	224.201
sp|O14672|ADA10_HUMAN	sp	O14672	O14672	HUMAN	ADAM10	Disintegrin and metalloproteinase domain-containing protein 10	11	20	15	8	1	1217.35	1168.13	1218.92	1130.34	1258.25	1111.06	1094.63	1010.73	998.962	1202.97	1165.79	5010.14	5193.12	5489.21	5150.17	4720.7	4995.31	4418.64	3645.66	3149.32	5085.61	4836.62	2658.12	2720.91	2736.61	2743.19	2619.43	2638.06	2323.91	1924.55	1679.31	2735.64	2545.15	1711.23	1873.18	1364.01	1392.34	1317.84
sp|O43184|ADA12_HUMAN	sp	O43184	O43184	HUMAN	ADAM12	Disintegrin and metalloproteinase domain-containing protein 12	4	4	2	5	1	788.946	849.543	738.445	754.546	823.684	761.072	684.886	553.669	467.105	810.335	801.358	534.425	450.216	432.582	451.286	473.628	424.729	400.342	354.603	330.467	491.063	487.802	235.478	241.374	237.039	230.322	210.804	218.611	198.465	180.48	180.433	241.82	224.424	604.196	1113.02	416.249	405.702	363.333
sp|Q13444|ADA15_HUMAN	sp	Q13444	Q13444	HUMAN	ADAM15	Disintegrin and metalloproteinase domain-containing protein 15	3	1	0	3	1	397.287	309.015	361.324	349.578	416.028	317.992	303.11	366.601	339.009	398.526	379.574	49.1557	51.8155	59.4878	68.4021	60.7171	81.2188	64.3776	56.8436	49.8659	51.2533	49.7453	0	0	0	0	0	0	0	0	0	0	0	493.023	550.083	497.9	625.851	439.28
sp|P78536|ADA17_HUMAN	sp	P78536	P78536	HUMAN	ADAM17	Disintegrin and metalloproteinase domain-containing protein 17	9	8	11	10	1	1883.94	1686	1683.84	1674.09	1800.67	1685.58	1536.7	1496	1488.98	1777.87	1771.97	2603.82	2414.69	2625.28	2527.25	2553.22	2403.46	2106.58	2241.31	2168.45	2526.56	2480.77	2788.6	2363.76	2449.66	2387.31	2625.99	2198.78	2136.86	2216.78	1812.03	2460.08	2454.68	2771.55	3691.14	2440.96	2426.87	2142.25
sp|Q9H013|ADA19_HUMAN	sp	Q9H013	Q9H013	HUMAN	ADAM19	Disintegrin and metalloproteinase domain-containing protein 19	1	1	0	1	1	61.3196	55.715	51.8481	51.5237	54.4842	54.4117	33.7925	48.2635	37.9515	65.3152	47.9086	47.6763	41.0833	30.4344	35.0742	40.769	42.6506	42.0655	29.0423	28.5878	46.0046	45.4864	0	0	0	0	0	0	0	0	0	0	0	59.9883	93.2333	43.6809	73.4266	52.4002
sp|O75077-2|ADA23_HUMAN	sp	O75077-2	O75077	HUMAN	ADAM23	Isoform Beta of Disintegrin and metalloproteinase domain-containing protein 23	1	0	0	0	1	30.6241	36.6409	35.2015	36.2531	42.728	35.3355	32.8672	22.7734	29.6054	44.0715	36.5329	0	0	0	0	0	0	0	0	0	0	0	0	0	0	0	0	0	0	0	0	0	0	0	0	0	0	0
sp|Q13443|ADAM9_HUMAN	sp	Q13443	Q13443	HUMAN	ADAM9	Disintegrin and metalloproteinase domain-containing protein 9	22	18	20	19	1	3295.79	2953.94	3177.81	2982.61	3047.85	2892.89	2666.02	2486.62	2334.23	3143.74	2932.82	6535.31	5698.48	5475.42	5975.54	5885.44	5231.96	4402.18	3617.08	3147.67	5910.17	5353.72	4696.78	4165.63	4045.96	4434.92	4347.11	3838.07	3253.54	2785.11	2402.26	4534.21	3898.35	5111.42	7354.22	3443.76	3462.98	3147.46
sp|Q9UHI8|ATS1_HUMAN	sp	Q9UHI8	Q9UHI8	HUMAN	ADAMTS1	A disintegrin and metalloproteinase with thrombospondin motifs 1	10	5	11	14	1	1497.84	1484.06	1180.3	1441.41	1381.99	1185.58	1134.45	1042.35	1151.03	1424.25	1496.77	914.906	1003.27	901.754	991.375	852.222	792.9	728.038	590.731	574.413	890.314	818.558	1237.23	1655.34	1227.48	1622.03	1361.64	1414.64	1190.25	961.971	937.269	1497.35	1580.35	3364.06	3692.13	2503.35	2248.04	2331.87
sp|P58397|ATS12_HUMAN	sp	P58397	P58397	HUMAN	ADAMTS12	A disintegrin and metalloproteinase with thrombospondin motifs 12	1	0	0	0	1	58.8432	72.87	82.9744	68.843	67.8763	77.8695	85.6658	72.0862	111.879	73.5622	88.4111	0	0	0	0	0	0	0	0	0	0	0	0	0	0	0	0	0	0	0	0	0	0	0	0	0	0	0
sp|Q8WXS8-4|ATS14_HUMAN	sp	Q8WXS8-4	Q8WXS8	HUMAN	ADAMTS14	Isoform D of A disintegrin and metalloproteinase with thrombospondin motifs 14	2	0	0	0	1	159.257	145.011	123.21	158.684	164.764	156.011	126.47	105.976	110.384	159.189	153.319	0	0	0	0	0	0	0	0	0	0	0	0	0	0	0	0	0	0	0	0	0	0	0	0	0	0	0
sp|Q8TE58|ATS15_HUMAN	sp	Q8TE58	Q8TE58	HUMAN	ADAMTS15	A disintegrin and metalloproteinase with thrombospondin motifs 15	1	1	0	1	1	80.5412	73.5546	85.9506	87.2241	73.6095	59.2722	61.4347	56.7614	66.3303	79.8189	68.6566	48.1297	38.6246	49.6642	37.3465	43.2722	36.4109	35.7804	40.7122	33.5537	47.1312	40.4641	0	0	0	0	0	0	0	0	0	0	0	105.926	98.5056	76.3402	101.297	73.6345
sp|Q8TE57|ATS16_HUMAN	sp	Q8TE57	Q8TE57	HUMAN	ADAMTS16	A disintegrin and metalloproteinase with thrombospondin motifs 16	1	1	1	1	1	98.1814	75.5483	64.6531	60.6949	114.263	74.5652	76.6628	91.9463	125.575	110.85	108.246	351.759	419.497	420.809	347.414	364.19	355.2	355.004	379.199	404.355	384.681	365.676	397.724	423.736	434.422	412.338	397.517	406.95	387.057	417.657	467.413	397.04	416.225	32.6808	42.4803	47.5656	54.1593	41.2829
sp|O95450|ATS2_HUMAN	sp	O95450	O95450	HUMAN	ADAMTS2	A disintegrin and metalloproteinase with thrombospondin motifs 2	2	1	0	2	1	191.299	178.139	154.907	207.445	178.711	139.365	99.166	114.185	121.112	228.624	157.584	51.5318	33.0835	44.3226	33.7886	46.5954	29.601	20.8313	22.1657	18.5469	51.1539	42.806	0	0	0	0	0	0	0	0	0	0	0	183.272	217.941	163.475	170.902	140.591
sp|O75173-2|ATS4_HUMAN	sp	O75173-2	O75173	HUMAN	ADAMTS4	Isoform 2 of A disintegrin and metalloproteinase with thrombospondin motifs 4	3	2	2	5	1	173.638	203.55	186.26	194.779	195.654	234.61	231.219	175.6	205.6	247.644	219.233	249.048	261.066	240.854	235.579	260.958	258.351	233.563	254.49	249.217	235.752	256.55	268.264	230.403	236.398	227.031	308.092	236.876	228.38	246.968	221.88	249.302	290.184	456.912	797.427	567.59	571.618	567.724
sp|Q9UNA0|ATS5_HUMAN	sp	Q9UNA0	Q9UNA0	HUMAN	ADAMTS5	A disintegrin and metalloproteinase with thrombospondin motifs 5	5	1	0	0	1	674.259	673.178	1114.36	718.853	719.976	645.227	573.638	597.994	620.141	850.734	727.771	23.8749	30.4492	56.4101	34.8791	27.4885	30.3783	28.2926	27.8352	23.1448	33.1935	28.6754	0	0	0	0	0	0	0	0	0	0	0	0	0	0	0	0
sp|Q9UKP4|ATS7_HUMAN	sp	Q9UKP4	Q9UKP4	HUMAN	ADAMTS7	A disintegrin and metalloproteinase with thrombospondin motifs 7	3	0	1	0	1	800.882	875.506	753.365	886.465	849.39	875.718	835.09	633.229	595.101	867.32	842.569	0	0	0	0	0	0	0	0	0	0	0	92.8976	68.4479	63.2787	71.0367	96.1814	61.8948	69.0765	82.3755	79.6584	84.2438	87.3909	0	0	0	0	0
sp|Q8N6G6|ATL1_HUMAN	sp	Q8N6G6	Q8N6G6	HUMAN	ADAMTSL1	ADAMTS-like protein 1	1	3	2	0	1	151.784	161.969	131.012	148.06	155.045	154.602	182.13	150.959	130.866	158.241	132.872	379.108	400.324	383.555	412.267	493.669	386.99	359.631	339.092	305.321	449.164	408.354	82.7818	57.735	79.901	75.7543	87.9787	70.6065	88.0609	66.9466	71.9853	75.6686	75.9904	0	0	0	0	0
sp|P82987|ATL3_HUMAN	sp	P82987	P82987	HUMAN	ADAMTSL3	ADAMTS-like protein 3	2	0	0	0	1	50.2949	66.5716	181.657	87.3824	107.922	62.5217	82.3105	148.914	58.7272	156.789	57.5156	0	0	0	0	0	0	0	0	0	0	0	0	0	0	0	0	0	0	0	0	0	0	0	0	0	0	0
sp|Q6UY14-3|ATL4_HUMAN	sp	Q6UY14-3	Q6UY14	HUMAN	ADAMTSL4	Isoform 3 of ADAMTS-like protein 4	1	2	1	1	1	228.919	99.7979	174.011	172.947	195.202	138.078	116.952	183.006	156.132	156.368	177.116	116.993	149.56	189.847	141.485	142.247	157.056	163.47	165.632	162.858	155.485	152.205	112.891	94.5576	127.902	112.388	112.391	112.764	122.097	118.744	112.38	109.343	111.61	146.692	119.147	123.41	128.648	120.576
sp|P55265-4|DSRAD_HUMAN	sp	P55265-4	P55265	HUMAN	ADAR	Isoform 4 of Double-stranded RNA-specific adenosine deaminase	51	56	51	52	1	9546.29	9704.42	10245.3	9715.68	9498.48	9693.27	9543.42	8933.38	8974.64	9943.94	9618.86	14247.4	14812.1	15217.6	14228.3	14207.9	14604.9	14025.7	13543.2	12840.7	14572.2	14606.3	10726.5	11429.5	11420.5	10944	10739.7	10772	10284.8	10294.7	10054.7	10978.4	11035.4	14485	14798.5	14073.5	13836	14700.5
sp|P78563-5|RED1_HUMAN	sp	P78563-5	P78563	HUMAN	ADARB1	Isoform 5 of Double-stranded RNA-specific editase 1	2	3	7	2	1	263.902	307.362	282.677	285.396	257.002	316.92	286.477	219.121	183.158	257.771	255.786	122.184	131.858	131.035	114.514	120.199	119.622	115.587	117.351	107.463	123.288	117.842	451.448	502.76	427.761	468.966	455.558	458.888	480.422	415.987	401.181	448.913	456.416	492.249	448.741	543.798	519.356	557.11
sp|Q9BUB4|ADAT1_HUMAN	sp	Q9BUB4	Q9BUB4	HUMAN	ADAT1	tRNA-specific adenosine deaminase 1	4	4	2	2	1	576.55	498.054	504.594	563.089	622.242	451.233	535.003	526.549	600.038	509.711	573.261	422.65	411.336	441.476	410.085	402.935	448.327	414.335	354.944	353.581	431.868	410.291	238.25	248.2	292.02	237.132	242.498	257.751	248.682	272.284	274.023	252.637	259.284	155.218	161.535	157.367	146.284	164.842
sp|Q7Z6V5|ADAT2_HUMAN	sp	Q7Z6V5	Q7Z6V5	HUMAN	ADAT2	tRNA-specific adenosine deaminase 2	3	2	3	1	1	434.118	383.842	359.143	371.748	388.004	349.746	363.473	363.997	416.563	361.324	408.061	125.165	144.415	144.623	135.815	127.576	132.328	133.366	132.345	139.326	148.365	139.501	322.525	278.999	300.386	273.448	272.886	262.514	273.664	306.955	276.118	278.927	296.183	64.1754	66.1648	90.8031	90.2233	98.8235
sp|Q86TW2|ADCK1_HUMAN	sp	Q86TW2	Q86TW2	HUMAN	ADCK1	Uncharacterized aarF domain-containing protein kinase 1	0	1	0	1	1	0	0	0	0	0	0	0	0	0	0	0	66.9105	72.0552	86.3463	68.9413	74.0794	73.8175	78.9889	68.5317	72.8856	74.4272	71.2248	0	0	0	0	0	0	0	0	0	0	0	36.2016	38.148	33.5362	39.0744	33.8352
sp|O60266|ADCY3_HUMAN	sp	O60266	O60266	HUMAN	ADCY3	Adenylate cyclase type 3	3	3	2	2	1	411.947	396.025	402.397	388.186	421.255	359.01	332.381	354.581	301.968	439.032	401.314	334.132	383.867	408.887	398.409	350.454	409.441	364.984	335.406	302.862	370	349.528	109.736	101.411	123.325	104.205	100.794	113.572	102.265	95.4239	84.0045	114.64	82.5169	207.831	265.055	184.058	181.35	146.134
sp|O95622|ADCY5_HUMAN	sp	O95622	O95622	HUMAN	ADCY5	Adenylate cyclase type 5	1	0	0	0	1	83.2539	104.286	96.3908	81.0705	94.5614	91.4646	74.147	103.071	77.7128	88.9345	87.0994	0	0	0	0	0	0	0	0	0	0	0	0	0	0	0	0	0	0	0	0	0	0	0	0	0	0	0
sp|O43306|ADCY6_HUMAN	sp	O43306	O43306	HUMAN	ADCY6	Adenylate cyclase type 6	2	1	2	3	1	92.5271	103.186	108.252	99.3217	102.887	103.934	93.4592	91.7355	89.6377	109.071	101.405	206.456	192.379	219.123	206.694	210.72	196.148	168.504	167.793	158.055	200.472	199.297	240.216	251.337	259.264	269.921	244.514	259.101	224.283	200.881	199.386	247.571	225.696	131.203	194.026	107.892	127.373	91.4156
sp|P51828|ADCY7_HUMAN	sp	P51828	P51828	HUMAN	ADCY7	Adenylate cyclase type 7	0	1	1	1	1	0	0	0	0	0	0	0	0	0	0	0	44.6303	42.6525	40.3067	48.9047	46.8455	37.8966	28.0709	21.6285	17.3332	38.9359	39.0665	34.0546	34.9291	28.3804	29.9163	28.2118	29.77	19.3451	16.4917	19.7054	29.037	23.9439	101.561	135.467	46.3154	62.192	45.7735
sp|O60503|ADCY9_HUMAN	sp	O60503	O60503	HUMAN	ADCY9	Adenylate cyclase type 9	6	6	2	14	1	1199.2	1184.95	1246.61	1156.07	1134.59	1134.98	1038.23	950.024	894.64	1162.77	1101.34	602.546	598.224	690.685	625.303	609.038	576.824	539.335	493.737	436.236	653.017	571.017	134.807	131.53	127.221	135.759	133.514	134.507	112.658	105.811	101.621	130.504	105.641	2224.26	2423.34	1552.4	1743.16	1356.27
sp|P35611-3|ADDA_HUMAN	sp	P35611-3	P35611	HUMAN	ADD1	Isoform 3 of Alpha-adducin	26	24	16	17	2	3776.75	4242.46	4312.65	3694.38	3680.8	3835.7	3748.84	3350.72	3265.43	4066.68	3695.54	3654.39	3976	4590.71	3567.21	3683.47	3548.13	3384.9	3507.32	3501.93	4260.02	3823.4	3170.77	3722.14	4028.33	3428.01	3081.05	3422.03	3190.19	2823.32	2943.16	3322.84	3016.43	5762	5932.49	4954.52	4410.19	4947.68
sp|P35611-4|ADDA_HUMAN	sp	P35611-4	P35611	HUMAN	ADD1	Isoform 4 of Alpha-adducin	0	0	0	2	2	0	0	0	0	0	0	0	0	0	0	0	0	0	0	0	0	0	0	0	0	0	0	0	0	0	0	0	0	0	0	0	0	0	289.46	311.886	262.777	257.498	279.986
sp|Q9UEY8|ADDG_HUMAN	sp	Q9UEY8	Q9UEY8	HUMAN	ADD3	Gamma-adducin	10	26	17	20	1	1673.02	1619.25	1818.12	1542.07	1660.96	1616.4	1607.68	1565.63	1556.49	1732.05	1664.64	5347.24	5856.09	6885.52	5702.49	5647.52	5702.35	5686.56	5520.36	5315.82	6000.12	5745.96	5112.05	5126.23	5597.35	4938.11	5324.08	4967.42	4542.72	4706.22	5002.63	5165.05	5061.04	4300.95	4292.73	3788.75	4339.96	3878.64
sp|Q96PE1|AGRA2_HUMAN	sp	Q96PE1	Q96PE1	HUMAN	ADGRA2	Adhesion G protein-coupled receptor A2	9	4	5	5	1	892.749	1012.56	1010.99	866.701	958.214	992.944	935.708	842.587	798.686	924.75	903.712	547.885	542.11	708.061	585.533	601.048	549.639	590.407	590.024	579.948	600.014	627.06	342.69	336.45	363.147	314.156	365.114	327.859	320.153	331.242	298.647	347.336	353.716	895.283	825.637	682.722	669.994	629.824
sp|Q8IWK6|AGRA3_HUMAN	sp	Q8IWK6	Q8IWK6	HUMAN	ADGRA3	Adhesion G protein-coupled receptor A3	0	1	0	0	1	0	0	0	0	0	0	0	0	0	0	0	22.3492	18.8593	18.5945	26.213	27.2075	21.4197	25.2081	21.2777	18.9468	16.5996	23.5616	0	0	0	0	0	0	0	0	0	0	0	0	0	0	0	0
sp|Q86SQ4-3|AGRG6_HUMAN	sp	Q86SQ4-3	Q86SQ4	HUMAN	ADGRG6	Isoform 3 of Adhesion G-protein coupled receptor G6	0	0	0	1	1	0	0	0	0	0	0	0	0	0	0	0	0	0	0	0	0	0	0	0	0	0	0	0	0	0	0	0	0	0	0	0	0	0	48.5275	44.6167	42.518	44.1642	40.7797
sp|O95490-6|AGRL2_HUMAN	sp	O95490-6	O95490	HUMAN	ADGRL2	Isoform 6 of Adhesion G protein-coupled receptor L2	1	0	0	0	1	166.522	148.711	144.15	165.648	149.24	142.478	140.188	127.164	110.541	137.532	142.326	0	0	0	0	0	0	0	0	0	0	0	0	0	0	0	0	0	0	0	0	0	0	0	0	0	0	0
sp|P00325|ADH1B_HUMAN	sp	P00325	P00325	HUMAN	ADH1B	Alcohol dehydrogenase 1B	9	0	0	0	1	1711.15	1545.25	1496.62	1460.33	1529.33	1525.39	1438.86	1418.38	1476.45	1625.89	1642.05	0	0	0	0	0	0	0	0	0	0	0	0	0	0	0	0	0	0	0	0	0	0	0	0	0	0	0
sp|P11766|ADHX_HUMAN	sp	P11766	P11766	HUMAN	ADH5	Alcohol dehydrogenase class-3	51	32	33	37	1	11234.7	11865.4	10983.5	11646.3	10650.3	10885	10911.9	10332.2	9542.31	10408.2	10413.5	13545.6	13424.5	13638.4	13083.1	13455.5	12431.4	12407.2	12642.3	12235.7	13209.6	12684.6	8782.39	8549.42	8897.84	8599.14	8583.67	8196.94	8903.17	8738.15	8440.04	8580.6	8036.99	16735.3	13780.9	14739.5	14273.3	15031.5
sp|Q9BV57|MTND_HUMAN	sp	Q9BV57	Q9BV57	HUMAN	ADI1	1,2-dihydroxy-3-keto-5-methylthiopentene dioxygenase	5	9	7	4	1	1107.44	927.946	943.419	922.756	1102.72	793.437	803.36	916.063	757.899	1065.49	930.268	2890.37	2754.81	2815.86	2676.64	2784.6	2419.34	2379.81	2256.62	1957.3	2841.31	2598.05	3637.3	3526.37	3648.35	3445.16	3596.51	3053.71	2872.57	2661.94	2367.71	3691.87	3146.84	4188.68	3477.4	3328.61	2691.84	3174.46
sp|Q96A54|ADR1_HUMAN	sp	Q96A54	Q96A54	HUMAN	ADIPOR1	Adiponectin receptor protein 1	2	0	0	0	1	349.059	338.939	324.879	372.722	305.547	312.487	280.205	245.304	230.572	320.31	289.199	0	0	0	0	0	0	0	0	0	0	0	0	0	0	0	0	0	0	0	0	0	0	0	0	0	0	0
sp|Q86V24|ADR2_HUMAN	sp	Q86V24	Q86V24	HUMAN	ADIPOR2	Adiponectin receptor protein 2	0	0	0	1	1	0	0	0	0	0	0	0	0	0	0	0	0	0	0	0	0	0	0	0	0	0	0	0	0	0	0	0	0	0	0	0	0	0	29.6075	408.913	50.828	32.8615	34.9868
sp|Q15847|ADIRF_HUMAN	sp	Q15847	Q15847	HUMAN	ADIRF	Adipogenesis regulatory factor	5	2	4	4	1	1469.36	1393.85	1344.17	1503.76	1435.58	1308.96	1439.02	1354.53	1279.58	1465.63	1415.97	314.428	334.549	376.154	335.858	309.814	330.704	302.585	319.634	301.582	341.57	310.831	433.941	400.25	418.474	410.982	397.789	365.236	391.71	378.677	349.053	384.632	428.09	1177.31	1046.36	1105.89	1057.57	1103.61
sp|P55263|ADK_HUMAN	sp	P55263	P55263	HUMAN	ADK	Adenosine kinase	19	22	29	23	1	3203.97	3059.71	3077.98	3109.5	3092.18	3063.72	3044.11	2980.29	2672.76	2969.99	3034.22	3816.92	3788.34	3908.61	3797.62	3628.64	3762.31	3577.93	3631.85	3474.75	3789.47	3529.01	4003.21	4312.55	4273.22	4277.36	3940.31	4299.41	4035.27	3867.62	3748.02	4135.63	3888.26	6078.25	5686.03	6036.16	5767.09	6171.58
sp|P35318|ADML_HUMAN	sp	P35318	P35318	HUMAN	ADM	ADM	0	4	4	2	1	0	0	0	0	0	0	0	0	0	0	0	908.542	775.546	870.146	901.655	691.742	594.431	544.935	474.948	397.329	786.402	703.761	607.71	584.154	506.608	570.808	440.02	420.21	365.603	286.365	269.202	562.824	543.031	343.548	633.271	186.119	194.632	190.399
sp|Q9H2P0|ADNP_HUMAN	sp	Q9H2P0	Q9H2P0	HUMAN	ADNP	Activity-dependent neuroprotector homeobox protein	20	23	22	16	1	3009.19	3194.35	3048.18	2976.07	3029.77	3164.74	3075.76	2585.45	2754.67	3146.25	3016.96	4891.87	5110.89	5108.31	5054.21	5011.39	5056.6	4793.99	4688.29	4367.22	5069.02	5135.95	5467	5516.19	5515.67	5369.91	5640.59	5417.58	5005.18	5294.8	4717.86	5558.9	5649.36	3395.45	3499.97	3246.92	3079.6	3413.55
sp|Q6IQ32|ADNP2_HUMAN	sp	Q6IQ32	Q6IQ32	HUMAN	ADNP2	ADNP homeobox protein 2	2	1	2	0	1	477.057	484.632	451.685	490.629	492.15	396.025	368.19	374.018	307.259	476.23	409.508	424.711	468.363	464.798	424.653	444.561	399.639	357.802	382.821	370.233	473.159	415.774	257.914	266.989	252.423	264.06	262.824	232.789	224.074	210.527	197.066	282.629	253.276	0	0	0	0	0
sp|Q96SZ5|AEDO_HUMAN	sp	Q96SZ5	Q96SZ5	HUMAN	ADO	2-aminoethanethiol dioxygenase	9	8	4	8	1	1157.6	1409.09	1549.27	1190.58	1251.71	1390.61	1440.51	1562.89	1202.98	1314.54	1292.71	1535.99	1525.12	1507.6	1506.99	1545.19	1461.76	1422.4	1390.92	1383.77	1511.49	1485.4	826.588	845.092	836.512	819.04	791.686	841.002	808.677	731.733	710.903	828.699	787.76	1878.16	1706.7	1815.59	1582.54	1836.86
sp|Q9BRR6|ADPGK_HUMAN	sp	Q9BRR6	Q9BRR6	HUMAN	ADPGK	ADP-dependent glucokinase	4	7	5	6	1	398.844	488.92	476.952	485.485	392.783	510.307	535.546	421.187	388.234	394.936	416.153	1176.94	1140.24	1105.07	1222.89	1220.05	1262.35	1246.64	1238.18	1148.33	1163.29	1172.65	315.181	427.258	426.752	418.75	326.917	457.485	469.249	350.184	354.24	344.876	345.763	1871	1710.6	1983.57	1966.54	1905.62
sp|Q9NX46|ARHL2_HUMAN	sp	Q9NX46	Q9NX46	HUMAN	ADPRHL2	Poly(ADP-ribose) glycohydrolase ARH3	2	7	10	7	1	238.257	229.461	265.763	220.639	262.879	243.843	248.79	245.334	219.109	260.993	258.323	1099.81	1189.69	1223.39	1150.78	1120.64	1127.11	1122.21	1088.46	1064.49	1159.72	1106.19	1746.12	1729.57	1682.97	1707.29	1735.33	1663.12	1638.51	1637.59	1718.63	1712.25	1668.88	1669.85	1648.39	1700.51	1658.48	1648.11
sp|Q16186|ADRM1_HUMAN	sp	Q16186	Q16186	HUMAN	ADRM1	Proteasomal ubiquitin receptor ADRM1	18	9	14	21	1	4814.82	4946.95	5040.91	4994.01	4787.21	4606.72	4572.66	4313	4463.6	4925.87	4812.45	2840.91	2804.4	2825.3	2597.68	2900.29	2657.71	2537.65	2771.55	2769.32	2912.46	2811.87	6137.07	6331.55	5995.66	5786.44	5833.6	5335.57	5259.16	5347.17	4713.45	5861.87	5869.01	6952.92	6585.74	7040.74	6042.19	6613.12
sp|P30566|PUR8_HUMAN	sp	P30566	P30566	HUMAN	ADSL	Adenylosuccinate lyase	15	26	17	22	1	4435.69	4435.84	4985.01	4619.73	4416.6	4504.14	4388.49	3852.89	4233.99	4757.32	4598.69	7392.77	6965.58	7065.89	6772.92	7402.98	6383.95	6421	7109.39	7015.08	7245.42	7030.49	3878.83	3951.29	3841.93	3646.33	3723.13	3624.05	3589.27	3768.77	3223.1	3824.62	3793.57	6577.04	5874.29	6573.49	5707.7	5990.4
sp|P30520|PURA2_HUMAN	sp	P30520	P30520	HUMAN	ADSS	Adenylosuccinate synthetase isozyme 2	23	28	22	27	1	3168.87	3434.91	3075.59	3258.07	3356	3430.13	3226.32	3109.44	2694.41	3420.82	3282.97	4795.81	4953.63	4748.28	4768.67	4761.64	4610.44	4542.21	4407.35	4263.9	4812.61	4479.15	4214.96	4057.31	4028.4	4068.48	4091.38	4105.92	4177.58	3935.31	3789.32	4176.03	3903.89	5263.78	4948.29	4899.31	4642.74	4962.1
sp|Q8N142-2|PURA1_HUMAN	sp	Q8N142-2	Q8N142	HUMAN	ADSSL1	Isoform 2 of Adenylosuccinate synthetase isozyme 1	4	2	2	0	2	443.782	461.736	391.031	385.524	435.562	436.902	442.634	400.704	442.566	415.14	482.126	288.389	291.776	283.795	290.493	288.633	282.985	272.327	253.279	264.288	296.184	260.13	182.661	195.064	191.793	202.117	186.302	189.746	175.609	176.46	179.263	202.611	181.98	0	0	0	0	0
sp|Q8N142|PURA1_HUMAN	sp	Q8N142	Q8N142	HUMAN	ADSSL1	Adenylosuccinate synthetase isozyme 1	2	0	1	0	2	185.476	181.589	181.494	175.358	179.257	186.907	177.67	179.726	175.359	195.541	195.368	0	0	0	0	0	0	0	0	0	0	0	28.038	34.0796	24.7353	24.4693	26.9636	25.323	28.6871	25.7233	19.3998	24.5201	25.1706	0	0	0	0	0
sp|Q8IUX7|AEBP1_HUMAN	sp	Q8IUX7	Q8IUX7	HUMAN	AEBP1	Adipocyte enhancer-binding protein 1	7	6	8	2	1	668.427	656.23	644.734	641.956	679.787	627.73	536.855	506.288	468.01	707.054	669.057	925.624	1002.38	1036.34	834.348	1012.98	937.041	659.247	545.064	457.777	970.12	1016.69	1468.58	1418.51	1546.06	1364.82	1430.15	1389.43	1273.76	1066.61	1181.67	1497.09	1503.18	131.421	198.469	79.5861	82.65	72.2208
sp|Q6ZN18|AEBP2_HUMAN	sp	Q6ZN18	Q6ZN18	HUMAN	AEBP2	Zinc finger protein AEBP2	1	0	1	0	1	82.474	87.7847	68.0875	94.3127	97.8946	91.5164	86.1963	67.4084	61.8495	89.2329	100.39	0	0	0	0	0	0	0	0	0	0	0	144.008	134.185	123.235	144.52	134.987	122.449	131.264	107.832	86.1907	146.297	117.339	0	0	0	0	0
sp|Q08117-2|AES_HUMAN	sp	Q08117-2	Q08117	HUMAN	AES	Isoform 2 of Amino-terminal enhancer of split	2	0	0	3	1	479.278	518.733	505.716	508.245	481.488	479.753	437.078	355.227	363.149	499.001	454.477	0	0	0	0	0	0	0	0	0	0	0	0	0	0	0	0	0	0	0	0	0	0	508.916	917.004	248.423	254.004	265.878
sp|Q8N556-2|AFAP1_HUMAN	sp	Q8N556-2	Q8N556	HUMAN	AFAP1	Isoform 2 of Actin filament-associated protein 1	15	18	15	12	1	1948.38	1924.76	1741.97	1898.53	2027.29	2106.46	2130.81	1828.1	2208.32	1915.85	2071.4	3128.58	3167.43	2997.53	3071.46	3278.75	3376.12	3244.57	3263.45	3415.13	3203.95	3293.02	2020.48	2196.21	1812.46	2149.3	2107.53	2087.29	2096.75	2194.88	2068.71	2072.76	2202.44	2746.38	3175.68	3097.2	2930.45	3024.92
sp|Q8TED9|AF1L1_HUMAN	sp	Q8TED9	Q8TED9	HUMAN	AFAP1L1	Actin filament-associated protein 1-like 1	3	4	0	5	1	396.301	394.298	395.625	383.594	406.937	362.729	339.043	349.907	324.029	392.923	374.805	167.681	168.199	148.202	139.981	134.38	139.012	122.308	124.593	122.235	155.58	135.193	0	0	0	0	0	0	0	0	0	0	0	713.7	991.203	634.105	644.572	605.734
sp|Q8N4X5-4|AF1L2_HUMAN	sp	Q8N4X5-4	Q8N4X5	HUMAN	AFAP1L2	Isoform 4 of Actin filament-associated protein 1-like 2	0	1	0	0	1	0	0	0	0	0	0	0	0	0	0	0	62.0884	67.287	73.252	78.8931	65.7075	65.9237	57.3178	57.6952	65.2572	72.1538	66.2207	0	0	0	0	0	0	0	0	0	0	0	0	0	0	0	0
sp|P55196-5|AFAD_HUMAN	sp	P55196-5	P55196	HUMAN	AFDN	Isoform 5 of Afadin	26	27	31	23	2	3359.12	3232.13	3197.75	3087.31	3515.42	3311.62	3242.18	3377.53	3592.56	3510.21	3507.83	5550.19	5724.9	5821.4	5378.31	5575.14	5419.85	5248.6	5226.01	5296.7	5606.66	5389.65	4807.9	4835.72	4728.02	4845.86	4825.34	4906.11	4609.99	4589.25	4571.73	4881.72	4873.98	5119.85	4994.46	4878.49	4972.31	4837.09
sp|P55196-1|AFAD_HUMAN	sp	P55196-1	P55196	HUMAN	AFDN	Isoform 2 of Afadin	1	0	0	0	2	56.6977	41.3967	43.4381	48.266	44.9074	55.3688	43.2933	41.1618	44.7649	59.6407	47.0727	0	0	0	0	0	0	0	0	0	0	0	0	0	0	0	0	0	0	0	0	0	0	0	0	0	0	0
sp|P51825-2|AFF1_HUMAN	sp	P51825-2	P51825	HUMAN	AFF1	Isoform 2 of AF4/FMR2 family member 1	1	1	4	3	1	386.261	395.206	421.541	410.543	448.472	448.626	421.573	405.082	416.907	444.635	433.19	99.827	88.9297	92.9235	125.937	123.479	130.808	106.813	106.427	109.29	105.907	115.52	329.344	343.48	300.014	307.902	358.397	276.459	266.627	329.219	277.543	325.8	347.726	468.112	775.332	525.89	492.63	463.407
sp|P51826-2|AFF3_HUMAN	sp	P51826-2	P51826	HUMAN	AFF3	Isoform 2 of AF4/FMR2 family member 3	2	4	1	2	1	226.64	191.485	254.044	205.568	234.436	218.687	196.7	223.037	211.497	232.148	237.788	936.765	781.419	777.387	736.365	933.105	725.546	704.558	886.353	947.004	848.235	932.792	553.635	451.546	454.317	344.85	506.721	356.137	350.929	598.393	477.963	509.896	553.388	330.077	547.869	142.223	150.084	128.015
sp|Q9UHB7|AFF4_HUMAN	sp	Q9UHB7	Q9UHB7	HUMAN	AFF4	AF4/FMR2 family member 4	16	10	6	21	1	1985.19	1893.57	1976.11	2003.28	2044.37	2220.14	2245.35	2219.21	2367.88	1923.51	2275.03	2044.85	2095.67	2140.49	2294.2	2312.63	2557.49	2561.96	2363.36	2320.7	2123.64	2499.92	618.659	682.574	692.414	670.819	734.989	760.373	711.163	730.217	725.182	660.508	762.131	3639.03	7990.82	4357.84	4225.56	4555.88
sp|Q9Y4W6|AFG32_HUMAN	sp	Q9Y4W6	Q9Y4W6	HUMAN	AFG3L2	AFG3-like protein 2	28	22	22	20	1	4804.29	4288.66	4631.13	4717.72	4657.57	4572.38	4579.77	4824.37	4368.55	4444.29	4557.65	4354.62	4033.8	4214.31	4589.66	4505.86	4709.6	4774.03	4750.9	4869.77	4351.33	4642.98	4213.59	3700.82	4277.47	4051.56	4321.38	4264.64	4349.04	4581.03	4413.98	4416.05	4282.88	5791.08	5585.01	6032.07	6437.79	4830.42
sp|P02771|FETA_HUMAN	sp	P02771	P02771	HUMAN	AFP	Alpha-fetoprotein	0	2	2	1	1	0	0	0	0	0	0	0	0	0	0	0	314.23	250.09	211.307	321.567	332.715	242.684	260.937	318.081	273.466	218.531	272.475	612.778	407.118	374.926	503.389	410.107	399.087	633.827	931.481	391.469	535.202	512.412	90.4456	151.483	110.522	153.81	113.946
sp|Q6ULP2|AFTIN_HUMAN	sp	Q6ULP2	Q6ULP2	HUMAN	AFTPH	Aftiphilin	7	10	3	8	1	1281.19	1454.28	1473.72	1348.19	1374.3	1305.93	1333.53	1488.73	1402.01	1542.13	1290.84	1065.73	1120.62	1085.01	1014.91	1023.67	1102.11	1038.92	1085.25	1107.02	1159.41	1068.02	233.277	268.078	271.582	227.504	232.691	224.839	231.282	255.259	256.572	248.278	259.414	892.796	933.126	1245.75	1309.26	1319.19
sp|P20933|ASPG_HUMAN	sp	P20933	P20933	HUMAN	AGA	N(4)-(beta-N-acetylglucosaminyl)-L-asparaginase	3	3	5	4	1	776.493	739.174	707.659	732.067	756.296	742.253	669.822	555.622	459.084	684.751	703.378	637.324	637.807	672.99	588.312	593.576	581.687	498.535	448.766	409.505	654.583	651.15	759.826	774.589	858.407	884.881	623.943	672.415	557.744	499.975	562.206	765.167	527.081	588.09	484.013	618.924	676.415	551.139
sp|Q9UPQ3|AGAP1_HUMAN	sp	Q9UPQ3	Q9UPQ3	HUMAN	AGAP1	Arf-GAP with GTPase, ANK repeat and PH domain-containing protein 1	3	0	1	0	1	265.61	271.372	249.329	220.327	271.56	289.677	258.181	314.248	314.027	303.514	296.558	0	0	0	0	0	0	0	0	0	0	0	41.81	41.6849	36.6753	41.5612	39.4297	41.4654	39.5041	25.6945	27.1432	41.4399	36.4027	0	0	0	0	0
sp|Q96P47-4|AGAP3_HUMAN	sp	Q96P47-4	Q96P47	HUMAN	AGAP3	Isoform 4 of Arf-GAP with GTPase, ANK repeat and PH domain-containing protein 3	7	5	3	6	1	732.888	668.295	653.833	693.99	717.75	678.507	632.027	604.69	564.296	706.462	677.767	1246.39	1204.9	1236.65	1267.67	1258.95	1247.36	1194.38	1120.88	1050.41	1248.82	1195.75	392.313	405.341	398.247	400.787	370.789	400.602	374.03	287.509	277.7	374.934	325	916.838	953.672	975.872	974.451	1003.22
sp|P52594-4|AGFG1_HUMAN	sp	P52594-4	P52594	HUMAN	AGFG1	Isoform 4 of Arf-GAP domain and FG repeat-containing protein 1	9	14	14	10	1	1246.62	1228.11	1553.4	1187.15	1299.96	1152.86	1336.69	1738.03	1283.71	1307.06	1320.83	3186.15	3839.67	3686.38	3605.64	3514.76	3540.07	3739.55	3457.69	3335.97	3461.72	3568.01	2972.36	2674.14	2751.22	2582.04	2787.35	2680.9	2601.15	2726.47	2449.05	2766.37	2865.81	2638.02	2657.48	2602.2	2666.93	2785.67
sp|O95081|AGFG2_HUMAN	sp	O95081	O95081	HUMAN	AGFG2	Arf-GAP domain and FG repeat-containing protein 2	7	4	5	7	1	748.59	758.758	766.948	719.496	771.364	750.216	734.948	725.183	728.306	818.382	806.887	611.38	652.228	665.954	651.009	645.086	700.152	656.452	606.277	580.842	608.31	669.365	1403.19	1510.59	1574.09	1495.18	1387.47	1396.28	1195.7	1021.56	887.546	1431.31	1291.02	2799.62	2653.07	2467.9	2462.31	2401.5
sp|Q8N302|AGGF1_HUMAN	sp	Q8N302	Q8N302	HUMAN	AGGF1	Angiogenic factor with G patch and FHA domains 1	2	3	4	4	1	284.282	296.593	310.385	288.927	330.055	318.627	302.409	275.517	313.142	288.744	302.126	277.211	295.876	308.453	310.278	285.848	314.708	290.149	305.853	296.971	319.271	291.092	275.321	367.858	363.511	321.59	273.442	355.055	309.021	279.462	263.138	300.496	312.548	336.787	373.613	382.929	386.309	394.28
sp|Q53H12|AGK_HUMAN	sp	Q53H12	Q53H12	HUMAN	AGK	Acylglycerol kinase, mitochondrial	12	14	13	16	1	2341.48	2091.32	2072.52	2109.63	2226.14	2057.77	2116.6	2240.25	2277.79	2182.45	2222.15	2955.45	3021.13	3075.91	2923.61	2909.97	3022.36	3104.35	2927.15	2933.71	2960.71	3003.94	2771.98	3065.03	3223.39	3021.06	2808.06	3000.9	2886.22	3035.91	3057.2	2911.47	2952.96	4156.14	3570.61	4570.78	4223.3	4339.92
sp|P35573|GDE_HUMAN	sp	P35573	P35573	HUMAN	AGL	Glycogen debranching enzyme	23	27	17	20	1	4202.28	4149.78	4179.37	4128.59	3930.83	4012.08	3911.77	3667.75	3405.18	4036.41	3870.99	3800.34	3993.7	4359.54	3860.6	3897.33	3824.79	3833.35	3868.95	3871.3	3933.76	3822.51	2989.48	3088.21	3148.53	3001.2	3068.42	3022.83	2881.44	2920.95	2884.93	2970.42	2930.93	3579.65	3176.57	3398.58	3348.52	3320.19
sp|Q9UL18|AGO1_HUMAN	sp	Q9UL18	Q9UL18	HUMAN	AGO1	Protein argonaute-1	4	6	3	1	1	693.701	773.035	768.007	678.791	674.644	729.641	771.892	604	600.987	707.966	707.471	847.987	903.757	917.801	899.356	822.036	878.601	893.809	832.212	781.819	806.422	827.396	141.994	152.267	178.77	154.492	151.181	144.863	157.031	153.217	157.726	144.506	169.521	78.5535	63.9469	86.203	82.708	83.57
sp|Q9UKV8|AGO2_HUMAN	sp	Q9UKV8	Q9UKV8	HUMAN	AGO2	Protein argonaute-2	8	16	15	14	1	1864.48	1787.01	1729.8	1684.05	1814.23	1746.44	1825.46	1760.64	1683.05	1860.94	1866.65	3448.74	3456.86	3444.64	3500.77	3497.32	3528.23	3325.42	3373.39	3391.02	3504.91	3544.02	3031.12	3036.71	2808.1	2954.5	3006.62	3046.82	2885.31	2980.92	2958.09	2998.71	3191.24	4161.64	4017.52	4574.85	4337.48	4644.01
sp|Q9H9G7|AGO3_HUMAN	sp	Q9H9G7	Q9H9G7	HUMAN	AGO3	Protein argonaute-3	5	3	5	10	1	440.987	438.588	495.446	485.445	437.794	446.34	444.435	442.986	396.893	443.408	402.177	441.738	391.508	375.034	458.673	465.63	453.977	407.707	413.451	400.848	455.893	479.475	943.653	886.333	916.271	898.294	942.74	914.583	914.067	928.38	908.563	945.407	933.598	1724.75	1798.7	1949.19	1972.45	1978.75
sp|Q9HCK5|AGO4_HUMAN	sp	Q9HCK5	Q9HCK5	HUMAN	AGO4	Protein argonaute-4	6	6	5	6	1	768.419	710.496	768.229	685.579	763.789	821.12	702.138	712.659	698.126	725.075	742.946	1343.61	1408.14	1488.13	1378.28	1299.61	1356.23	1291.5	1288.8	1297.79	1393.22	1368.41	605.491	652.134	629.197	621.846	618.019	609.727	581.104	585.843	567.907	606.109	601.102	1745.51	1698.7	1916.32	1665.51	1900.94
sp|Q99943|PLCA_HUMAN	sp	Q99943	Q99943	HUMAN	AGPAT1	1-acyl-sn-glycerol-3-phosphate acyltransferase alpha	4	6	7	2	1	472.091	492.87	453.677	480.751	505.776	545.917	557.225	459.441	466.065	495.114	499.362	925.414	928.192	926.198	1027.63	907.162	948.089	944.002	873.964	932.158	897.049	914.062	1157.26	1128.76	1120.25	1204.77	1153.67	1170.89	1260.18	1095.33	1037.03	1171.5	1109.27	230.472	232.89	258.448	255.922	211.235
sp|O15120|PLCB_HUMAN	sp	O15120	O15120	HUMAN	AGPAT2	1-acyl-sn-glycerol-3-phosphate acyltransferase beta	4	3	2	3	1	1361.11	1096.4	1019.75	990.636	1180.44	1026.94	1116.11	1397.5	1117.35	1085.26	1174.21	579.575	532.716	563.603	624.556	589.234	628.43	639.719	607.945	610.435	581.56	606.13	245.321	257.146	235.896	229.03	250.347	224.659	255.619	240.1	238.207	253.316	241.62	1423.92	1366.98	1502.67	1575.92	1435.77
sp|Q9NRZ7-3|PLCC_HUMAN	sp	Q9NRZ7-3	Q9NRZ7	HUMAN	AGPAT3	Isoform 3 of 1-acyl-sn-glycerol-3-phosphate acyltransferase gamma	7	4	5	7	1	1559	1593.16	1542.69	1615.93	1491.18	1565.18	1603.32	1602.47	1553.14	1468.85	1490.54	1211.92	1153.85	1216.17	1114.79	1205.92	1156.16	1107.05	1257.87	1261.24	1228.18	1207.35	1023.85	1033.56	1043.28	1040.05	1061.33	1042.88	1038.06	1100.6	1073.21	1042.49	1026.2	2429.76	2316.3	2496.45	2642.45	2300.47
sp|Q9NRZ5|PLCD_HUMAN	sp	Q9NRZ5	Q9NRZ5	HUMAN	AGPAT4	1-acyl-sn-glycerol-3-phosphate acyltransferase delta	2	2	6	4	1	185.92	190.856	305.207	195.064	211.709	219.28	216.518	273.947	167.783	271.157	186.255	363.901	439.397	431.255	429.317	455.453	420.341	449.213	458.352	476.272	408.34	434.585	777.197	846.291	839.061	889.583	869.42	901.939	876.496	878.264	862.39	859.562	849.614	642.064	668.015	789.631	717.403	668.588
sp|Q9NUQ2|PLCE_HUMAN	sp	Q9NUQ2	Q9NUQ2	HUMAN	AGPAT5	1-acyl-sn-glycerol-3-phosphate acyltransferase epsilon	4	8	10	4	1	361.322	337.695	359.884	317.793	360.281	338.167	362.741	387.413	337.802	358.017	364.342	1330.53	1307.56	1296.45	1359.87	1380.3	1432.27	1327.11	1351.8	1359.11	1341.58	1362.04	1332.47	1251.14	1220.3	1286.95	1284.77	1295.42	1362.19	1612.25	1656.44	1289.97	1317.52	334.386	362.621	373.801	385.126	356.017
sp|O00116|ADAS_HUMAN	sp	O00116	O00116	HUMAN	AGPS	Alkyldihydroxyacetonephosphate synthase, peroxisomal	36	26	24	24	1	5336.81	5576.07	5454.53	5233.51	5526.52	5641.33	5794.1	5709.83	5648.47	5472.72	5794.02	4250.37	4268.05	3945.62	4105.09	4242.86	4289.83	4203.98	4233.22	4105.12	4148.32	4394.89	4774.37	4728.83	4692.84	4783.35	4735.31	4896.97	4685.65	4741.75	4746.95	4818.39	4984.47	6286	5460.85	6747.09	6326.38	6919.37
sp|O00468|AGRIN_HUMAN	sp	O00468	O00468	HUMAN	AGRN	Agrin	20	17	14	17	1	2228.85	2206.85	1964.99	2141.53	2216.44	1907.3	1735.01	1393.93	1375.95	2371.61	2101.57	2071.28	2241.46	2587.34	1962.38	1869.36	1817.59	1623.45	1291.53	1088.09	2304.7	1862.54	1423.24	1496.49	1430.29	1297.63	1236.09	1184.58	906.205	796.608	801.686	1425.23	1116.39	2427.25	1566.92	1319.47	1282.81	1352.17
sp|Q9UPW5|CBPC1_HUMAN	sp	Q9UPW5	Q9UPW5	HUMAN	AGTPBP1	Cytosolic carboxypeptidase 1	2	5	3	4	1	321.115	236.901	306.239	286.032	263.759	267.017	243.669	280.736	239.155	261.601	253.749	397.617	373.891	407.501	359.14	374.056	381.067	343.175	349.054	352.716	383.868	369.945	159.363	171.084	162.383	142.365	176.602	155.193	143.818	151.654	148.453	163.914	174.023	412.557	453.172	388.578	399.762	418.645
sp|Q6RW13|ATRAP_HUMAN	sp	Q6RW13	Q6RW13	HUMAN	AGTRAP	Type-1 angiotensin II receptor-associated protein	1	2	2	1	1	48.9028	104.805	68.8787	69.3289	81.2164	109.196	107.501	54.8155	72.2799	82.0023	82.4738	757.116	735.96	794.621	738.208	726.581	772.396	685.278	719.909	699.689	720.988	718.974	470.571	497.094	507.804	416.546	485.361	421.902	429.631	532.744	389.95	466.332	489.998	850.073	842.21	1067.65	936.856	915.151
sp|Q8WYP5-2|ELYS_HUMAN	sp	Q8WYP5-2	Q8WYP5	HUMAN	AHCTF1	Isoform 2 of Protein ELYS	48	50	43	50	1	6467.03	6664.23	6788.78	6583.59	6653.67	6787.93	7078.97	7292.41	6997.78	6723.38	6989.17	14200.5	14129.5	13641.1	13703	14243.1	14393.7	14134.6	14588.2	15216.2	14274.1	14710	7788.71	7717.43	7631.43	7753.92	7934.42	8057.23	7896.19	8184.29	8620.21	7914.43	8169.18	9730.96	10999.3	11405.4	10981.1	11453.9
sp|P23526|SAHH_HUMAN	sp	P23526	P23526	HUMAN	AHCY	Adenosylhomocysteinase	43	43	43	51	1	9117.45	8630.21	9135.08	8502.74	8576.25	8603.22	8572.77	8881.65	8937.74	8581.4	8340.06	9210.45	8412.52	8490.85	8655.24	9157.96	8522.49	8275.7	8745.46	8333.44	9104.01	8764.12	8269.24	8398.15	8443.67	8579.28	8206.31	8302.09	8111.31	7606.97	7291.69	8569.48	7993.11	13032.8	11881	11978.6	12432.6	11878.4
sp|O43865|SAHH2_HUMAN	sp	O43865	O43865	HUMAN	AHCYL1	Adenosylhomocysteinase 2	15	14	14	9	1	3038.34	3032.79	3290.86	3038.31	3081.34	3139.87	3042.4	2984.5	2712.06	3157.28	3021.06	4211.78	3892.17	3877.96	3888.29	4111.04	3815.13	3833.73	3995.6	3878.07	4069.99	4197.81	2298.13	2185.23	2180.75	2233.76	2278.39	2202.83	2304.13	2112.39	2108.06	2243.28	2145.92	2094.06	2023.7	2024.22	1844.92	1986.12
sp|Q96HN2|SAHH3_HUMAN	sp	Q96HN2	Q96HN2	HUMAN	AHCYL2	Adenosylhomocysteinase 3	19	17	16	8	1	3326.36	3202.91	3003.06	3704.02	3759.07	2936.18	2899.93	3069.91	3111	3147.09	3158.94	4651.33	4587.12	4553.44	4792.49	4564.08	4664.36	4670.08	4490.82	4260.29	4694.45	4578.35	3355.59	3104.4	3179.89	3160.06	3374.53	3197.23	3233.68	3359.36	3424.88	3358.93	3397.8	2151.66	2138.8	1881.07	2030.88	2065.21
sp|Q5TGY3|AHDC1_HUMAN	sp	Q5TGY3	Q5TGY3	HUMAN	AHDC1	AT-hook DNA-binding motif-containing protein 1	15	11	6	9	1	1687.06	1699.27	1719.57	1587.23	1838.02	1501.38	1322.29	1295.95	1110.8	1775.65	1515.67	962.252	1024.04	1149.24	1028.19	877.768	889.467	861.867	693.969	624.686	1019.8	845.714	439.171	479.71	557.714	440.812	415.015	404.581	343.028	281.971	287.998	442.257	360.727	1612.51	1784.05	1158.62	1194.14	1156.65
sp|Q8N157|AHI1_HUMAN	sp	Q8N157	Q8N157	HUMAN	AHI1	Jouberin	1	1	0	1	1	132.58	121.521	107.064	138.539	116.247	96.9131	88.9246	96.8584	77.147	122.329	105.02	105.488	100.294	92.2674	110.448	104.099	114.319	93.7299	93.5661	90.8531	93.989	98.7421	0	0	0	0	0	0	0	0	0	0	0	74.0051	98.7839	73.2124	88.5447	79.4618
sp|Q09666|AHNK_HUMAN	sp	Q09666	Q09666	HUMAN	AHNAK	Neuroblast differentiation-associated protein AHNAK	1079	827	761	792	2	267107	265963	264519	286058	259775	252428	252762	255455	240771	252606	263125	277681	280792	277838	284704	282229	282511	281546	268087	256705	283828	278910	242749	241008	239183	248993	245627	244511	246799	229597	228816	241571	241758	316679	281727	284537	300718	289456
sp|Q09666-2|AHNK_HUMAN	sp	Q09666-2	Q09666	HUMAN	AHNAK	Isoform 2 of Neuroblast differentiation-associated protein AHNAK	2	2	3	1	2	96.1581	129.296	98.8012	94.9531	107.045	120.87	121.774	94.3483	95.3715	105.082	115.001	181.97	209.872	275.968	204.756	184.753	207.044	205.522	191.173	187.081	208.727	196.954	276.86	272.748	283.689	272.277	265.403	279.958	263.132	259.139	251.797	287.544	264.944	117.816	160.931	98.4199	168.027	104.019
sp|Q8IVF2|AHNK2_HUMAN	sp	Q8IVF2	Q8IVF2	HUMAN	AHNAK2	Protein AHNAK2	24	12	18	12	1	3094.29	3105.27	3194.37	3154.83	3122.81	3034.74	3036.66	2974.69	2930.05	3235.71	3092.43	1992.13	2125.04	2650.89	2278.77	2128.02	2244.3	2327.5	2183.59	2183.6	2238.35	2073.94	2330.96	2294.59	2782.24	2376.34	2327.9	2389.42	2316.2	2175.14	2207.25	2389.7	2264.5	2537.8	2097.46	2280.03	2230.4	2306.21
sp|P35869|AHR_HUMAN	sp	P35869	P35869	HUMAN	AHR	Aryl hydrocarbon receptor	3	3	1	0	1	548.61	523.371	585.801	520.435	423.626	340.437	290.713	201.724	159.208	455.007	388.244	459.334	406.041	514.352	371.695	325.343	339.848	300.165	244.433	177.2	380.085	379.23	118.429	97.6766	119.775	84.2806	82.1211	80.3508	68.3432	46.0834	50.3691	95.0635	85.3875	0	0	0	0	0
sp|A9YTQ3-2|AHRR_HUMAN	sp	A9YTQ3-2	A9YTQ3	HUMAN	AHRR	Isoform 2 of Aryl hydrocarbon receptor repressor	0	1	1	0	1	0	0	0	0	0	0	0	0	0	0	0	62.7426	95.4416	86.3976	67.4962	61.9448	65.0527	59.6027	47.5587	39.8837	76.7722	56.6824	291.015	364.956	342.282	291.841	318.609	283.987	216.657	211.303	138.17	377.513	264.904	0	0	0	0	0
sp|O95433|AHSA1_HUMAN	sp	O95433	O95433	HUMAN	AHSA1	Activator of 90 kDa heat shock protein ATPase homolog 1	27	25	29	23	1	4393.41	4018.58	4273.17	4125.68	4370.46	4142.98	4018.37	4357.92	4250.67	4363.99	4081.33	6207.84	6391.81	5745.21	6333.81	5920.44	6016.32	5782.34	5392.28	5124.76	5932.61	5842.23	5316.04	5480.13	5386.51	5506.2	5174.28	5390.03	5173.93	4822.46	4613.47	5361.47	5147.2	4968.78	6559.42	4701.53	4930.93	4776.73
sp|Q96BJ3|AIDA_HUMAN	sp	Q96BJ3	Q96BJ3	HUMAN	AIDA	Axin interactor, dorsalization-associated protein	13	10	11	12	1	2048.24	1917.97	2079.3	1802.22	1985.17	1736.63	1788.69	1925.43	1731.81	2059.53	2020.85	2203.08	2065.27	2137.91	2018.34	2195.53	1917.79	1883.15	1907.51	1889.49	2232.6	2095.89	2840.98	2719.54	2779.35	2761.81	2706.8	2564.29	2442.47	2347.54	2338.18	2767.38	2502.15	3050.58	3124.01	2782.9	2989.76	2780.48
sp|O95831|AIFM1_HUMAN	sp	O95831	O95831	HUMAN	AIFM1	Apoptosis-inducing factor 1, mitochondrial	25	21	18	26	1	5507.55	5196.58	4989.7	4821.75	5531.9	5242.31	5532.37	5842.38	5982.77	5262.97	5698.32	5067.38	5073.09	5296.38	4964.63	5126.74	5334.5	5346.26	5498.51	5603.77	5137.98	5279.52	2735.98	2961.02	2995.3	3106.21	2720.69	3171.97	3135.59	2780.44	2876.86	2753.18	2863.73	7762.2	7257.61	8235.95	8575	8394.4
sp|Q9BRQ8|AIFM2_HUMAN	sp	Q9BRQ8	Q9BRQ8	HUMAN	AIFM2	Apoptosis-inducing factor 2	2	3	1	5	1	164.606	138.316	147.211	165.681	148.368	146.872	135.894	143.99	117.62	145.163	143.063	96.7808	108.064	109.395	115.825	104.478	117.01	114.471	109.802	97.3608	104.817	92.3124	56.0609	51.5777	47.0074	48.6895	51.3447	46.2382	55.4256	60.0304	49.2288	51.8249	46.3387	1156.18	1434.72	1027.98	1204.59	1065.75
sp|Q9Y4K1|AIM1_HUMAN	sp	Q9Y4K1	Q9Y4K1	HUMAN	AIM1	Absent in melanoma 1 protein	23	36	34	25	1	4019.76	4282.55	4143.45	4104.73	4181.12	4091.01	4125.29	3730.93	3744.38	4301.02	4158.76	8239.56	7935.08	8891.54	7684.98	8171.27	7693.47	7563.52	7871.08	7708.79	8532.93	8231.8	5150.59	5355.75	6169.64	5296.17	5178.17	5307.56	5165.69	4753.54	4697.26	5257.59	5124.61	8989.98	8741.35	9494.83	9096.67	9582.74
sp|Q12904-2|AIMP1_HUMAN	sp	Q12904-2	Q12904	HUMAN	AIMP1	Isoform 2 of Aminoacyl tRNA synthase complex-interacting multifunctional protein 1	31	28	21	33	1	6655.91	6798.08	6883.08	6644.57	6449.09	6546.68	6610.95	6430.08	6252.5	6709	6450.16	5816.74	5856.08	6083.86	5691.37	5805.39	6013.35	5611.07	5814.58	5672.33	6125.73	5909.25	5888.54	5734.54	5780.94	5657.43	6028.79	5650.57	5466.83	5923.39	5807.93	6046.27	6118.32	9703.48	8883.73	9428.15	9395.44	10010.4
sp|Q13155|AIMP2_HUMAN	sp	Q13155	Q13155	HUMAN	AIMP2	Aminoacyl tRNA synthase complex-interacting multifunctional protein 2	22	19	19	18	1	3348.43	3155.05	3257.28	3007.3	3248.82	3142.85	2901	3307.26	3007.09	3398.39	3177.81	6110.86	5941.79	5727.36	6031.67	5776.31	5777.96	5667.42	5575.91	5614.29	5821.35	5614.19	3845.75	4049.75	4000.43	4072.09	3788.07	3988.89	3754.09	3645.65	3353.33	3870.75	3853.8	4980.9	4196.39	5134.18	4820.99	5335.83
sp|O00170|AIP_HUMAN	sp	O00170	O00170	HUMAN	AIP	AH receptor-interacting protein	11	21	20	17	1	1669.03	1977.69	1661.2	1726.32	1679.95	1738.12	1792.7	1416.4	1440.6	1805.98	1705.57	4499.09	4482.2	4499.01	4395.13	4444.45	4078.3	4005.64	3899.77	3709.83	4412.93	4155.67	3039.73	3170.89	3179.26	3266.48	2989.37	3020.99	2856.23	2721.35	2716.49	3058.93	2934.15	4345.88	4061.1	3881.16	3833.51	4004.72
sp|Q96IF1|AJUBA_HUMAN	sp	Q96IF1	Q96IF1	HUMAN	AJUBA	LIM domain-containing protein ajuba	4	4	7	7	1	942.06	800.176	1081.98	934.364	879.247	909.538	791.566	740.492	855.581	858.494	912.982	916.81	917.867	831.177	870.242	897.001	871.563	773.449	761.148	772.121	912.308	858.479	738.147	868.416	818.752	797.272	882.205	836.434	815.492	901.397	868.701	880.296	892.139	1550.01	1839.42	1115.19	1033.96	1021.95
sp|P00568|KAD1_HUMAN	sp	P00568	P00568	HUMAN	AK1	Adenylate kinase isoenzyme 1	17	19	16	17	1	2349.5	2588.76	2546.32	2606.85	2354.79	2501.3	2598.56	2133.79	2173.62	2378.22	2365.89	2889.99	3161.49	3438.84	3133.11	2889.51	3100.31	3054.29	2899.35	2800.48	3150.49	2855.71	2237.97	2143.77	2270.5	2165.19	2134.85	2112.6	2130.9	2078.28	1973.71	2230.35	2057.9	5440.85	5142.09	5229.65	5152.43	4970.75
sp|P54819|KAD2_HUMAN	sp	P54819	P54819	HUMAN	AK2	Adenylate kinase 2, mitochondrial	20	20	18	25	1	5310.43	4784.58	4927.96	4932.15	5132.9	5273.34	5215.21	5628.21	5709.08	5209.73	5274.83	6484.32	6931.17	6533.44	6443.51	6813.12	6507.34	6609.71	7181.77	7245.74	6755.29	7021.06	4894.3	4691.5	4655.27	4935.23	4862.11	4891.59	5422.27	4891.14	4808.1	4690.98	4766.78	7094.01	6994.74	7536.17	7625.81	7077.96
sp|Q9UIJ7|KAD3_HUMAN	sp	Q9UIJ7	Q9UIJ7	HUMAN	AK3	GTP:AMP phosphotransferase AK3, mitochondrial	11	12	10	11	1	3095.15	2598.76	2661.1	2620.47	2909.39	3120.59	2814.98	2994.73	3052.11	2843.35	3078.42	3507.34	3554.43	3821.18	3565.29	3596.53	3653.55	3613.45	3899	3930.49	3694.64	3722.18	1222.9	1244.92	1351.18	1245.94	1301.94	1344.41	1324.85	1328.85	1376.48	1290.74	1324.67	3544.59	3407.49	3873.33	3905.68	4084.12
sp|P27144|KAD4_HUMAN	sp	P27144	P27144	HUMAN	AK4	Adenylate kinase 4, mitochondrial	6	11	11	12	1	1278.01	1531.36	1379.26	1481.2	1202.23	1477.72	1485.21	1220.03	1234.45	1437.09	1248.93	3339.47	3394.41	3116.26	3463.47	3412.83	3317.17	3398.4	3263.97	3304.16	3352.79	3310.95	2784.06	2839.15	2590.73	2997.21	2871.28	2935.93	3012.24	2883.88	2884.92	2787.73	2863.99	2820.98	3169.24	3170.42	3077.62	3128.4
sp|Q9Y6K8|KAD5_HUMAN	sp	Q9Y6K8	Q9Y6K8	HUMAN	AK5	Adenylate kinase isoenzyme 5	6	5	7	6	1	1384.44	1216.76	1195.22	1290.81	1366.9	1223.03	1139.71	1050.63	1060.63	1371.97	1353.6	728.18	703.792	725.721	732.126	676.267	704.359	678.752	592.047	580.052	655.77	625.894	603.102	595.895	620.762	608.758	583.974	616.118	578.08	550.433	517.312	603.64	561.859	1178.58	1374.53	1124.86	1151.16	1145.15
sp|Q9Y3D8|KAD6_HUMAN	sp	Q9Y3D8	Q9Y3D8	HUMAN	AK6	Adenylate kinase isoenzyme 6	6	4	1	2	1	796.321	714.977	782.282	741.899	790.977	851.566	722.52	849.637	714.213	770.841	715.268	591.795	565.61	518.529	543.162	572.207	561.935	562.059	579.983	579.547	572.19	574.068	790.257	771.165	856.041	817.944	751.934	834.959	768.308	784.579	724.299	842.268	779.156	304.159	253.944	304.477	246.697	314.78
sp|Q92667|AKAP1_HUMAN	sp	Q92667	Q92667	HUMAN	AKAP1	A-kinase anchor protein 1, mitochondrial	9	4	5	5	1	1154.4	1210	1239.03	1160.24	1201.4	1231.83	1268.97	1294.23	1221.35	1272.09	1212.5	475.377	473.639	488.016	440.295	446.409	490.785	439.515	523.544	433.584	479.346	471.081	850.512	885.823	855.186	847.752	875.2	846.461	836.586	885.047	852.893	842.046	871.964	597.536	574.124	568.755	575.379	609.773
sp|O43572|AKA10_HUMAN	sp	O43572	O43572	HUMAN	AKAP10	A-kinase anchor protein 10, mitochondrial	11	5	7	6	1	1710.2	1866.28	1796.98	1748.34	1763.72	1879.05	1761.49	1677.19	1744.12	1888.6	1816.04	640.856	645.005	673.899	606.614	640.815	620.654	606.49	687.11	665.288	664.674	645.895	829.877	910.185	911.106	932.126	853.772	942.493	989.31	847.096	862.087	848.996	828.471	1511.53	1418.17	1141.18	1147.01	1124.64
sp|Q9UKA4|AKA11_HUMAN	sp	Q9UKA4	Q9UKA4	HUMAN	AKAP11	A-kinase anchor protein 11	20	17	15	10	1	3134.67	2929.89	2749.4	3054.03	3304.38	2927.58	2884.91	2975.45	2797.26	3313.88	3282.58	2894.05	2958.81	3034.17	2829.45	2782.18	2792.53	2648.21	2624.6	2593.35	2948.27	2731.78	1739.2	1822.15	1848.95	1796.35	1710.98	1767.34	1556.83	1540.1	1553.88	1862.15	1673.04	1457.62	1593.56	1491.51	1400.69	1556.27
sp|Q02952|AKA12_HUMAN	sp	Q02952	Q02952	HUMAN	AKAP12	A-kinase anchor protein 12	78	37	35	26	1	15259.7	14300.1	16394.2	15261.2	15217	15089.1	15079.9	13873.9	14908	15505.1	16235.9	10013.3	10316	11190.3	9728.11	9996.91	10068	9744.43	9327.79	8828.07	10617.9	10194.7	6813.32	6915.05	6855.04	6784.29	6538.42	6879.86	6409.23	5936.22	5258.63	6836.41	6443.6	6539.89	6422.1	6075.1	5976.03	6015.55
sp|Q12802-2|AKP13_HUMAN	sp	Q12802-2	Q12802	HUMAN	AKAP13	Isoform 2 of A-kinase anchor protein 13	45	52	55	45	2	6126.08	6278.76	5897.33	5794.95	6040.31	5715.11	5774.65	5493.47	5346.8	6146.32	5899.48	9331.42	9856.72	9897.31	9377.01	9101.33	9731.6	9108.38	8917.6	8476.91	9618.87	9239.87	9559.24	10158.4	9702.65	10204.9	9636.68	10089.2	9186.13	8992.17	9119.67	9710.38	9645.14	11079.8	11464	11271.6	10882.4	10997.7
sp|Q12802-4|AKP13_HUMAN	sp	Q12802-4	Q12802	HUMAN	AKAP13	Isoform 3 of A-kinase anchor protein 13	2	0	0	0	2	105.568	132.3	113.873	161.427	158.819	234.471	226.348	149.189	144.361	107.555	185.353	0	0	0	0	0	0	0	0	0	0	0	0	0	0	0	0	0	0	0	0	0	0	0	0	0	0	0
sp|Q02040|AK17A_HUMAN	sp	Q02040	Q02040	HUMAN	AKAP17A	A-kinase anchor protein 17A	7	7	8	8	1	795.174	839.877	945.384	826.917	765.986	849.825	864.678	963.109	913.108	805.156	825.92	1332.35	1406.47	1378.85	1333.11	1378.36	1375.8	1365.06	1465.23	1499.3	1396.02	1402.45	842.1	884.67	918.587	867.874	842.018	872.525	830.505	887.299	908.485	925.285	913.954	1573.86	1936.49	1846.26	1832.46	1917.91
sp|Q9Y2D5-6|AKAP2_HUMAN	sp	Q9Y2D5-6	Q9Y2D5	HUMAN	AKAP2	Isoform 4 of A-kinase anchor protein 2	78	59	59	62	1	10677	11319.2	10676.9	10432.6	10502.1	10834.8	11272.7	10823.2	11121.5	11157.8	10710.5	11554.1	11806.3	11478.2	11164.1	11496.6	11579.6	11594.2	11465.3	11612.1	12011.9	11941.5	11984.5	12374.4	11614.5	12071.7	11855.2	12261.5	12046.7	11958.3	11955.1	12236.1	12370.2	14233.5	12642.5	14362.1	14004.4	14634.2
sp|P24588|AKAP5_HUMAN	sp	P24588	P24588	HUMAN	AKAP5	A-kinase anchor protein 5	0	1	1	1	1	0	0	0	0	0	0	0	0	0	0	0	30.9374	35.2566	32.5373	37.7823	29.8755	33.7982	38.9696	34.3771	34.7844	32.9496	28.8252	22.9606	18.9515	22.3818	18.2185	23.3826	17.6938	16.9062	24.0394	26.2955	21.2416	21.0651	48.6073	55.254	40.0924	45.4126	42.0434
sp|Q13023|AKAP6_HUMAN	sp	Q13023	Q13023	HUMAN	AKAP6	A-kinase anchor protein 6	15	1	0	5	1	2043.27	1988.37	1617.51	2015.83	1980.01	1765.61	1685.78	1537.01	1394.94	1982.27	1823.45	39.1907	48.4174	49.8304	46.2775	50.2507	51.649	42.6763	40.7994	38.4889	45.7032	47.8393	0	0	0	0	0	0	0	0	0	0	0	842.24	1036.05	763.511	728.78	772.367
sp|Q9P0M2|AKA7G_HUMAN	sp	Q9P0M2	Q9P0M2	HUMAN	AKAP7	A-kinase anchor protein 7 isoform gamma	1	0	1	1	1	32.5676	33.3989	43.4513	45.1806	27.0056	39.6458	31.6223	23.5241	26.1892	36.885	28.2471	0	0	0	0	0	0	0	0	0	0	0	186.713	193.781	208.627	217.197	186.846	209.029	211.966	206.194	185.158	197.498	190.203	117.124	90.0484	100.056	92.935	106.888
sp|O43823|AKAP8_HUMAN	sp	O43823	O43823	HUMAN	AKAP8	A-kinase anchor protein 8	15	18	13	14	1	1753.14	1912.49	1842.78	1844.52	1817.41	1819.55	1922.57	2035.35	2077.73	1938.23	1878.09	4329.79	4433.6	4238.16	4221.3	4451.43	4223.58	4245.06	4326.11	4319.03	4419.61	4438.03	1949.93	2056.87	2038.86	1872.78	1920.64	2008.9	1952.48	1992.87	1913.99	2065.3	2139.4	3591.62	3662.63	3820.12	3512.91	3913.96
sp|Q9ULX6|AKP8L_HUMAN	sp	Q9ULX6	Q9ULX6	HUMAN	AKAP8L	A-kinase anchor protein 8-like	12	12	13	20	1	2028.66	1825.06	1939.03	1898.06	1983.75	1878.85	1979.51	2262.94	2455.64	2108.84	1981.55	2168.41	2035.16	1994.49	2074.51	2123.01	2074.87	2025.85	2188.42	2155.49	2150.21	2158.4	1769.31	1923.92	1913.47	1849.37	1808.31	1853.74	1807.12	1715.04	1675.09	1815.35	1826.1	3823.13	4055.79	3739.87	3629.09	3867.55
sp|Q99996-6|AKAP9_HUMAN	sp	Q99996-6	Q99996	HUMAN	AKAP9	Isoform 6 of A-kinase anchor protein 9	47	58	47	67	1	5712	5934.56	6015.35	5736.11	5900.68	6095.58	6010.39	5656.53	5653.9	5983.92	5936.34	8012.33	8287.17	8591.66	8205.67	7917.45	8506.18	8362.24	8132.4	7866.82	8262.37	8301.96	5868.78	5939.01	5995.59	5881.57	5893.33	6142.6	5950.64	5988.16	5932.37	5821.46	6019.58	11755.4	12542.3	12672.6	12376.3	13153.7
sp|Q9H9L7|AKIR1_HUMAN	sp	Q9H9L7	Q9H9L7	HUMAN	AKIRIN1	Akirin-1	0	0	0	3	1	0	0	0	0	0	0	0	0	0	0	0	0	0	0	0	0	0	0	0	0	0	0	0	0	0	0	0	0	0	0	0	0	0	304.116	1253.11	275.274	319.81	221.239
sp|Q53H80|AKIR2_HUMAN	sp	Q53H80	Q53H80	HUMAN	AKIRIN2	Akirin-2	0	0	0	3	1	0	0	0	0	0	0	0	0	0	0	0	0	0	0	0	0	0	0	0	0	0	0	0	0	0	0	0	0	0	0	0	0	0	256.726	2180.99	144.387	144.996	121.426
sp|P14550|AK1A1_HUMAN	sp	P14550	P14550	HUMAN	AKR1A1	Alcohol dehydrogenase [NADP(+)]	31	29	24	32	1	5721.99	5623.14	6013.31	5965.91	5960.35	5767.3	5816.55	6122.23	6094.8	5804.81	6050.43	6048.58	6050.89	6308.7	5770.79	6167.13	5609.27	5563.95	5817.49	5527.09	6309.66	6046.29	4928.33	4946.52	5080.01	4823.61	4940.9	4739.61	4584.25	4603.57	4405.75	4842.56	4771.9	8500.14	7323.38	7788.5	7688.38	8111.92
sp|P15121|ALDR_HUMAN	sp	P15121	P15121	HUMAN	AKR1B1	Aldose reductase	21	54	30	38	1	3859.36	3805.17	3937.81	3707.31	3979.4	3505.27	3627.16	3696.1	3369.97	4144.47	3762.24	13808.9	13458.8	12248.6	14126.7	13425.1	12769.9	12933.4	12181.3	11534.8	13321.3	12897.6	9068.56	8548.26	8238.8	8685.67	8384.07	7894.99	8204.06	8020.94	8135.68	8736.25	8350.24	15812.1	13530.1	14063.3	13528.6	14232.8
sp|Q04828|AK1C1_HUMAN	sp	Q04828	Q04828	HUMAN	AKR1C1	Aldo-keto reductase family 1 member C1	6	6	2	8	1	460.888	471.388	468.664	457.141	425.593	448.427	439.518	439.077	397.693	460.703	451.689	1604.01	1545.32	1445.13	1640.39	1604.84	1498.95	1492.26	1579.59	1532.69	1569.72	1594.24	446.18	424.389	454.7	447.266	400.207	402.103	411.416	390.29	433.53	434.799	408.884	1792.4	2433.21	1773.53	1791.77	1802.86
sp|P42330|AK1C3_HUMAN	sp	P42330	P42330	HUMAN	AKR1C3	Aldo-keto reductase family 1 member C3	4	4	2	2	1	546.92	611.4	621.682	596.475	547.406	675.299	605.11	505.697	504.009	580.061	537.842	488.926	527.415	554.333	561.319	491.453	561.921	557.931	464.384	463.905	512.264	489.905	117.033	113.112	116.397	109.3	110.174	111.569	122.911	102.324	125.285	109.154	110.818	839.964	847.709	708.221	713.14	759.619
sp|P51857|AK1D1_HUMAN	sp	P51857	P51857	HUMAN	AKR1D1	3-oxo-5-beta-steroid 4-dehydrogenase	0	1	1	1	1	0	0	0	0	0	0	0	0	0	0	0	209.499	181.496	175.487	208.441	212.515	192.785	180.596	204.748	191.327	210.564	200.877	137.519	113.24	131.233	109.619	112.5	113.296	111.626	111.145	136.316	118.561	130.827	350.289	390.275	346.335	329.063	333.321
sp|O43488|ARK72_HUMAN	sp	O43488	O43488	HUMAN	AKR7A2	Aflatoxin B1 aldehyde reductase member 2	14	15	11	15	1	1650.95	1836.82	1920.56	1827.04	1728.99	1841.29	1789.28	1671.82	1570.93	1752.33	1685.85	2983.57	3037.7	3027.55	3163.22	2996.29	3133.38	3078.18	2922.92	2848.28	2992.51	2836.93	1690.61	1676.2	1703.37	1697.6	1655.13	1714.41	1620.36	1575.53	1554.78	1726.39	1560.94	3966.45	3613.27	3842.56	3719.81	3785.92
sp|P31749|AKT1_HUMAN	sp	P31749	P31749	HUMAN	AKT1	RAC-alpha serine/threonine-protein kinase	12	14	12	12	1	1931.45	2031.67	1951.19	1887.62	1850.99	1867.91	1768.9	1738.8	1655.72	1965.43	1772.78	3148.45	3020.44	2998.28	3130.71	3027.17	2963.33	3020.54	2871.04	2841.13	3093.2	2981.68	3047.28	2671.32	2647.66	2603.6	2834.67	2481.82	2501.96	2764.77	2606.51	2883.89	2703.68	2928.03	2821.21	2742.74	2747.18	2670.6
sp|Q96B36-3|AKTS1_HUMAN	sp	Q96B36-3	Q96B36	HUMAN	AKT1S1	Isoform 3 of Proline-rich AKT1 substrate 1	4	4	3	5	1	1322.81	1026.27	1031.91	914.839	1381.88	1129.07	1039.53	1104.91	1097	1221.43	1325.22	687.784	842.548	1037.29	636.984	1150.43	1118.74	1142.5	982.668	843.159	849.696	1134.81	289.26	343.864	359.062	331.694	314.464	303.567	294.224	279.369	278.49	335.63	319.092	576.059	590.717	739.384	691.946	769.914
sp|P31751|AKT2_HUMAN	sp	P31751	P31751	HUMAN	AKT2	RAC-beta serine/threonine-protein kinase	14	10	11	9	1	1768.46	1704.86	1746.22	1657.05	1683.95	1576.43	1556.9	1567.65	1380.47	1705.15	1584.34	2768.02	2539.62	2662.1	2575.48	2643.27	2408.94	2420.36	2514.46	2486.86	2730.2	2551.31	2698.48	2632.53	2650.11	2544.22	2657.26	2384.86	2487.73	2362.46	2275.48	2703.72	2487.57	2436.34	2353.76	2282.25	2175.06	2260.28
sp|Q9Y243|AKT3_HUMAN	sp	Q9Y243	Q9Y243	HUMAN	AKT3	RAC-gamma serine/threonine-protein kinase	8	3	8	6	1	1187.8	1121.65	1247.17	1170.06	1123.25	1135.54	1166.52	1135.6	1032.88	1188.19	1135.99	1268.5	1359.15	1177.2	1380.07	1311.42	1272.68	1351.24	1147.84	1137.86	1192.68	1278.53	1415.58	1471.28	1391.93	1398.98	1383.3	1376.32	1396.89	1425.64	1294.33	1374.59	1426.15	1709.61	1605.55	1639.01	1598.56	1611.82
sp|Q9H8T0-2|AKTIP_HUMAN	sp	Q9H8T0-2	Q9H8T0	HUMAN	AKTIP	Isoform 2 of AKT-interacting protein	3	2	0	1	1	765.379	714.904	714.286	716.136	780.925	698.392	673.255	736.49	715.02	764.602	735.246	538.321	452.479	485.489	496.9	542.55	469.755	452.087	509.939	523.695	538.82	552.739	0	0	0	0	0	0	0	0	0	0	0	223.454	181.061	225.216	178.773	237.574
sp|P13716-2|HEM2_HUMAN	sp	P13716-2	P13716	HUMAN	ALAD	Isoform 2 of Delta-aminolevulinic acid dehydratase	15	7	8	5	1	2052.41	2026.68	2083.78	1953.93	1957.23	1845.32	1843.01	1944.58	1740.95	1977.14	1909.46	659.768	681.8	759.249	650.809	669.405	639.577	646.125	659.807	636.742	682.158	628.479	905.45	1112.73	1156.16	1057.91	942.683	1056.21	981.342	908.378	877.085	986.051	928.32	1399.26	1308.29	1297.9	1248.25	1326.23
sp|P13196|HEM1_HUMAN	sp	P13196	P13196	HUMAN	ALAS1	5-aminolevulinate synthase, nonspecific, mitochondrial	2	4	3	1	1	398.312	175.266	280.551	302.38	282.701	205.457	199.071	354.951	294.594	212.873	241.143	469.593	575.468	528.363	521.918	538	588.522	514.707	456.055	444.572	572.776	559.316	180.028	294.17	284.324	208.337	224.425	285.83	243.195	201.456	186.039	297.003	258.547	142.426	258.248	129.822	157.221	123.528
sp|Q13740|CD166_HUMAN	sp	Q13740	Q13740	HUMAN	ALCAM	CD166 antigen	33	52	46	34	1	4986.15	4996.5	5337.71	5690.26	4746.87	5009.57	4731.14	4322.1	3593.09	4544.66	4771.42	11963	11412.5	11458.8	12391	11900	11637.3	11061.9	10372.9	9561.02	11925.5	11671.4	11109.5	10394	10840.7	11163	10340.7	10300.7	10114.7	8707.75	7701.67	10909.7	9857.73	11108.4	9563.95	8630.61	8854.53	8250.77
sp|Q8IZ83|A16A1_HUMAN	sp	Q8IZ83	Q8IZ83	HUMAN	ALDH16A1	Aldehyde dehydrogenase family 16 member A1	19	15	15	20	1	2747.56	2763.19	2694.12	2690.8	2711.25	2493.35	2356.37	2446.55	2334.25	2768.55	2541.29	2167.17	2244.74	2352.53	2055.11	2147.99	2034.32	2030.97	2070.47	2147.95	2244.71	2103.98	1337.71	1409.03	1497.9	1405.56	1409.04	1397.25	1360.85	1339.95	1370.92	1409.01	1378.05	3447.33	3455.31	3553.98	3461.75	3685.43
sp|P54886|P5CS_HUMAN	sp	P54886	P54886	HUMAN	ALDH18A1	Delta-1-pyrroline-5-carboxylate synthase	55	51	50	47	1	8254.54	7967.51	7056.54	7448.58	7659.83	7888.83	7957.76	7645.03	8001.64	7677.24	7932.59	9462.03	9213.14	8859.95	9023.2	9401.6	9236.14	9160.58	9733	9791.26	9616.16	9649.74	8984.07	9132.23	8999.72	9235.7	9216.91	9390.61	9169.71	9249.15	9431.35	9247.42	9463.6	10483.1	9504.46	11141.3	11298.1	11067.3
sp|P00352|AL1A1_HUMAN	sp	P00352	P00352	HUMAN	ALDH1A1	Retinal dehydrogenase 1	4	0	0	10	1	581.685	669.138	641.384	724.343	607.68	636.998	714.83	552.246	531.99	605.785	611.456	0	0	0	0	0	0	0	0	0	0	0	0	0	0	0	0	0	0	0	0	0	0	1867.56	1793.4	1837.62	1846.76	1664.76
sp|O94788|AL1A2_HUMAN	sp	O94788	O94788	HUMAN	ALDH1A2	Retinal dehydrogenase 2	0	2	2	1	1	0	0	0	0	0	0	0	0	0	0	0	511.575	612.677	592.309	563.087	516.588	599.855	596.199	475.628	424.872	517.998	558.864	417.611	427.459	452.048	491.966	441.19	480.315	462.873	389.729	408.656	420.793	419.131	524.25	463.557	540.975	525.3	437.583
sp|P30837|AL1B1_HUMAN	sp	P30837	P30837	HUMAN	ALDH1B1	Aldehyde dehydrogenase X, mitochondrial	14	11	11	13	1	2476.9	2678.82	2654.77	2636.54	2329.54	2821.75	2814.9	2572.41	2371.91	2572.71	2448.76	2063.75	2060.32	2037.96	2038.87	1995.91	2050	2027.88	1960.6	1983.88	2137.91	2053.97	1614.32	1612.71	1623.23	1669.34	1587.77	1685.68	1623.52	1622.49	1678.69	1662.02	1650.46	2056.85	1972.73	2198.5	2238.15	2130.37
sp|Q3SY69|AL1L2_HUMAN	sp	Q3SY69	Q3SY69	HUMAN	ALDH1L2	Mitochondrial 10-formyltetrahydrofolate dehydrogenase	63	58	53	49	1	9483.22	8680.16	8542.84	8902.11	8566.62	8708.53	8889.5	8825.94	8488.71	8363.08	8918.05	11423.3	11934	12525.7	11785.4	11752.7	11945.3	12339.7	12223.1	12385.5	11721.2	12127.2	10175.4	9941.73	9709.88	10260.2	10314	10270.2	10478.9	10182.6	10685.2	9854.74	10452.7	13832.8	12799	14603.4	14493.5	12917.8
sp|P05091|ALDH2_HUMAN	sp	P05091	P05091	HUMAN	ALDH2	Aldehyde dehydrogenase, mitochondrial	39	19	13	18	1	5442.93	5322.8	5109.87	5220.38	5309.99	5376.52	5477.59	4922.23	4704.76	5136.89	5406.5	2569.61	2502.27	2869.71	2441.01	2708.21	2527.56	2472.07	2891.89	2805.79	2876.58	2872.2	1705.87	1664.28	1769.29	1661.14	1764.93	1729.03	1700.21	1681.55	1744.66	1787.26	1777.62	4284.93	3921.43	4410.32	4396.01	4315.89
sp|P51648-2|AL3A2_HUMAN	sp	P51648-2	P51648	HUMAN	ALDH3A2	Isoform 2 of Fatty aldehyde dehydrogenase	11	12	9	10	1	1367.04	1359.5	1535.98	1351.37	1350.43	1610.85	1521.93	1539.99	1624.39	1401.19	1428.04	1712.6	1784.16	1975.92	1823.19	1762.17	1792.08	1830.29	1838.12	1728.82	1770.86	1794.85	1111.36	1192.12	1229.82	1143.23	1155.8	1147.66	1136.73	1173.01	1153.84	1137.81	1141.85	2518.46	2399.98	2454.61	2455.27	2503.51
sp|P43353|AL3B1_HUMAN	sp	P43353	P43353	HUMAN	ALDH3B1	Aldehyde dehydrogenase family 3 member B1	4	2	0	2	1	936.852	1003.89	883.725	942.582	952.274	956.048	875.178	843.435	993.949	913.197	954.074	93.5014	93.6693	121.876	88.7775	89.4976	80.3342	67.8693	66.1975	65.9732	109.405	79.3651	0	0	0	0	0	0	0	0	0	0	0	444.759	533.036	276.398	321.428	254.53
sp|P30038|AL4A1_HUMAN	sp	P30038	P30038	HUMAN	ALDH4A1	Delta-1-pyrroline-5-carboxylate dehydrogenase, mitochondrial	27	22	21	18	1	4648.79	4851.72	5243.6	4986.01	4790.29	5191.13	5227.18	4625.48	5177.34	4910.25	5077.11	5244.53	5409.12	5583.94	5075.77	5236.73	5300.55	5308.86	5356.16	5361.61	5376.18	5373.09	3823.66	3938.24	4094.98	3844.9	3887.58	3937.42	3965.33	4519.88	4809.63	3844.61	3973.13	4640.65	4333.59	5231.63	4898.37	4808.3
sp|Q02252|MMSA_HUMAN	sp	Q02252	Q02252	HUMAN	ALDH6A1	Methylmalonate-semialdehyde dehydrogenase [acylating], mitochondrial	10	8	9	7	1	1402.12	1407.26	1387.85	1293.25	1375.36	1445.94	1444.19	1324.05	1482.83	1398.05	1406.92	1559.03	1603.71	1924.94	1624.02	1590.72	1665.46	1680.9	1786.5	1824.03	1674.64	1687.65	1601.59	1704.32	1855.23	1678.97	1732.27	1725.16	1694.94	1717.97	1841.32	1571.97	1730.39	1912.72	1745.27	2100.81	2025.07	1992.53
sp|P49419|AL7A1_HUMAN	sp	P49419	P49419	HUMAN	ALDH7A1	Alpha-aminoadipic semialdehyde dehydrogenase	32	32	27	28	2	6141.46	6144.51	6092.35	6099.37	5844.53	6017.46	5972.65	5836.78	5443.67	5809.97	5826.16	7029.72	7344.44	7930.32	7116.85	7237.7	7053.01	7063.58	7186.37	7193.77	7305.94	7151.57	5780.61	6081.53	6552.02	6028.29	5976.08	6036.76	5874.83	5927.93	6077.72	6004.46	5913.8	11545.4	10087.7	11370.3	10996.3	11053
sp|P49419-2|AL7A1_HUMAN	sp	P49419-2	P49419	HUMAN	ALDH7A1	Isoform 2 of Alpha-aminoadipic semialdehyde dehydrogenase	3	0	1	0	2	341.13	343.685	341.429	312.398	343.814	343.823	331.365	316.87	340.202	337.75	360.195	0	0	0	0	0	0	0	0	0	0	0	72.5224	74.1087	80.0726	81.9374	71.5863	81.3787	66.4899	79.616	90.6465	75.4684	70.5626	0	0	0	0	0
sp|P49189|AL9A1_HUMAN	sp	P49189	P49189	HUMAN	ALDH9A1	4-trimethylaminobutyraldehyde dehydrogenase	42	22	23	28	1	7829.85	8214.96	7848	7720.52	7848.98	7842.14	7988.15	7369.44	7219.4	7770.99	7719.54	4404.86	4356.73	4400.98	4279.89	4383.85	4307.69	4543.07	4959.52	5353.11	4390.6	4286.36	4578.69	4489.9	4575.2	4424.68	4553.04	4285.25	4165.01	4350.12	4420	4589.68	4405.28	9253.47	8535.43	9193.01	9058.31	9075.13
sp|P04075-2|ALDOA_HUMAN	sp	P04075-2	P04075	HUMAN	ALDOA	Isoform 2 of Fructose-bisphosphate aldolase A	201	179	149	203	2	25647.7	28008	26051.6	30609.9	24589.2	25637.8	25189.7	23631.1	23427.4	25216.1	24736.2	29072.8	30208.2	29420.2	30251.2	29073	27205.6	27949.2	26967.9	27088.7	29191.6	27179.2	25767.4	26809.2	24331.4	27263.5	26037	24544.3	24627.8	24154.4	23850.9	25626	24866.3	46386.3	42096.8	41935.8	41714.3	42556.9
sp|P04075|ALDOA_HUMAN	sp	P04075	P04075	HUMAN	ALDOA	Fructose-bisphosphate aldolase A	1	1	1	0	2	55.1647	50.3486	61.0211	78.4756	56.9899	60.9911	55.8864	55.7609	54.7397	58.1366	60.0538	47.4341	50.1647	35.5414	51.8873	43.504	36.2575	41.7055	41.4238	38.8804	42.7928	37.7901	90.4575	81.81	71.9735	93.6239	89.3105	80.2302	83.0701	74.4532	73.7247	81.6671	86.4008	0	0	0	0	0
sp|P09972|ALDOC_HUMAN	sp	P09972	P09972	HUMAN	ALDOC	Fructose-bisphosphate aldolase C	16	14	13	26	1	1485.37	1442.34	1568.7	1512.84	1434.16	1317.35	1298.97	1673.27	1408.64	1541.49	1412.47	2202.57	2186.73	2176.6	2115.85	2226.52	2028.39	2078.67	2077.64	2057.22	2257.55	2122.96	1972.28	1966.92	1911.5	1963.08	1987.68	1854.4	1815.03	1820.75	1810.63	2037.93	1907.06	5175.72	4582.51	4736.12	4520.33	4761.02
sp|Q9BT22|ALG1_HUMAN	sp	Q9BT22	Q9BT22	HUMAN	ALG1	Chitobiosyldiphosphodolichol beta-mannosyltransferase	5	11	7	6	1	1303.36	1157.72	1199.91	1174.29	1250.41	1218.93	1197.8	1200.43	1138.12	1189.89	1272.23	1823.84	1840.5	1953.8	1872.24	1812.37	2141.68	2385.51	2729.1	3218.34	1903.72	1899.08	1291.58	1289.45	1300.98	1322.92	1331.99	1277.39	1216.41	1244.74	1285.64	1304.67	1256.14	1717.35	1645.37	1844.09	1808.82	1740.96
sp|Q2TAA5|ALG11_HUMAN	sp	Q2TAA5	Q2TAA5	HUMAN	ALG11	GDP-Man:Man(3)GlcNAc(2)-PP-Dol alpha-1,2-mannosyltransferase	8	6	6	4	1	1921.25	1936.99	1891.8	1823.17	1905.52	1978.13	1964.06	1958.96	1956.43	1839.97	1845.69	925.63	846.004	831.369	875.964	973.167	917.856	933.581	1034.95	1080.41	900.001	1017.72	638.762	690.897	678.947	675.527	681.933	731.337	743.615	690.747	770.633	650.415	684.118	949.021	1028.21	1087.96	1009.9	944.201
sp|Q9BV10|ALG12_HUMAN	sp	Q9BV10	Q9BV10	HUMAN	ALG12	Dol-P-Man:Man(7)GlcNAc(2)-PP-Dol alpha-1,6-mannosyltransferase	1	1	0	2	1	81.0466	58.8366	78.2866	84.4763	73.049	81.9312	75.4437	75.4933	57.8765	57.4856	67.0663	103.615	83.279	92.6712	126.015	117.04	125.422	129.466	124.745	110.596	91.8498	114.503	0	0	0	0	0	0	0	0	0	0	0	230.069	250.974	254.28	294.373	212.014
sp|Q9NP73|ALG13_HUMAN	sp	Q9NP73	Q9NP73	HUMAN	ALG13	Putative bifunctional UDP-N-acetylglucosamine transferase and deubiquitinase ALG13	0	3	2	3	1	0	0	0	0	0	0	0	0	0	0	0	637.203	637.764	588.652	644.623	656.223	658.634	701.5	632.098	598.119	657.555	649.658	90.2476	86.5825	89.4592	98.1942	123.126	152.966	231.256	432.376	700.116	88.1263	113.353	1045.24	1183.08	1163.8	1159.59	1246.39
sp|Q9H553|ALG2_HUMAN	sp	Q9H553	Q9H553	HUMAN	ALG2	Alpha-1,3/1,6-mannosyltransferase ALG2	7	11	4	11	1	1446.8	1426.97	1773.41	1501.93	1496.16	1467.47	1424.87	1605.82	1321.33	1584.78	1445.58	1896.96	1954.09	1899.22	2068.16	1928.57	2115.34	2065.09	1836.04	1791.07	1953.33	1941.52	367.102	376.828	347.721	398.408	370.289	424.625	389.473	347.811	347.726	410.45	327.988	2785.21	2761.29	2994.89	3099.73	2926.9
sp|Q92685|ALG3_HUMAN	sp	Q92685	Q92685	HUMAN	ALG3	Dol-P-Man:Man(5)GlcNAc(2)-PP-Dol alpha-1,3-mannosyltransferase	1	0	0	0	1	134.829	238.857	200.069	204.532	148.966	184.077	219.167	151.836	161.658	175.655	158.209	0	0	0	0	0	0	0	0	0	0	0	0	0	0	0	0	0	0	0	0	0	0	0	0	0	0	0
sp|Q9Y673|ALG5_HUMAN	sp	Q9Y673	Q9Y673	HUMAN	ALG5	Dolichyl-phosphate beta-glucosyltransferase	13	6	8	5	1	2508.3	2365.08	2467.35	2305.56	2622.17	2463.68	2387.63	2690.39	2598.11	2581.29	2536	1020.34	1067.59	1026.98	1064.17	988.222	1136.11	1085.86	1015.03	1023.18	983.857	1038.39	1043.12	1094.56	1126.23	1116.2	1056.43	1194.27	1141.09	1129.19	1139.73	1096.72	1163.5	1429.79	1227.68	1620.81	1421.82	1544.34
sp|Q9H6U8-3|ALG9_HUMAN	sp	Q9H6U8-3	Q9H6U8	HUMAN	ALG9	Isoform 3 of Alpha-1,2-mannosyltransferase ALG9	3	4	3	5	1	514.376	527.382	505.005	473.297	551.59	509.988	568.937	490.686	527.991	480.18	565.343	270.19	275.668	276.699	300.988	291.867	300.689	320.432	305.713	295.406	287.687	305.991	175.723	161.138	180.783	162.158	180.656	186.495	182.495	164.467	175.094	180.576	167.493	1115.78	972.479	1205.53	1198.54	1137.77
sp|Q13686|ALKB1_HUMAN	sp	Q13686	Q13686	HUMAN	ALKBH1	Nucleic acid dioxygenase ALKBH1	6	3	1	2	1	648.925	646.261	634.64	668.252	620.206	649.502	615.047	565.071	546.617	652.79	622.529	669.49	696.041	698.773	706.593	659.046	675.169	663.988	615.635	581.083	688.269	649.387	63.2213	58.6348	61.4015	59.5356	67.4659	65.5929	66.5465	62.7419	53.1993	69.709	57.1921	505.901	633.439	453.867	463.873	417.37
sp|Q6NS38|ALKB2_HUMAN	sp	Q6NS38	Q6NS38	HUMAN	ALKBH2	DNA oxidative demethylase ALKBH2	0	1	0	1	1	0	0	0	0	0	0	0	0	0	0	0	123.786	108.506	130.171	127.073	122.676	132.617	121.442	122.587	121.283	109.673	115.299	0	0	0	0	0	0	0	0	0	0	0	116.628	167.213	122.64	123.626	136.303
sp|Q96Q83|ALKB3_HUMAN	sp	Q96Q83	Q96Q83	HUMAN	ALKBH3	Alpha-ketoglutarate-dependent dioxygenase alkB homolog 3	3	6	3	4	1	1037.14	1029.42	943.228	995.162	1023.74	1035.17	1054.75	883.267	887.885	1045.71	1034.52	801.338	809.018	847.882	793.445	780.741	805.011	736.029	712.171	641.152	810.392	779.793	322.765	290.317	315.055	312.595	300.808	271.768	305.114	263.419	243.371	299.701	263.788	461.323	580.418	444.166	438.464	455.915
sp|Q9NXW9|ALKB4_HUMAN	sp	Q9NXW9	Q9NXW9	HUMAN	ALKBH4	Alpha-ketoglutarate-dependent dioxygenase alkB homolog 4	3	2	4	0	1	157.671	146.134	170.262	147.499	135.583	166.443	154.409	136.484	138.026	134.229	143.35	106.846	86.2406	100.73	131.624	118.596	109.521	122.372	107.155	94.6605	99.6392	123.089	267.065	263.848	276.848	260.121	240.774	270.069	252.053	235.148	240.757	265.59	234.761	0	0	0	0	0
sp|Q6P6C2|ALKB5_HUMAN	sp	Q6P6C2	Q6P6C2	HUMAN	ALKBH5	RNA demethylase ALKBH5	12	6	2	12	1	1214.59	1244.7	1330.99	1236.24	1214.42	1360.87	1291.62	1125.48	1052.61	1274.48	1291.25	1273.65	1186.37	1129.77	1184.47	1227.22	1118.68	1085.05	1020.49	1025.61	1182.21	1101.87	465.684	445.545	385.516	493.89	428.078	397.232	368.422	325.636	280.642	395.57	398.894	1969.67	2357.82	1916.78	1824.01	1964.91
sp|Q3KRA9-2|ALKB6_HUMAN	sp	Q3KRA9-2	Q3KRA9	HUMAN	ALKBH6	Isoform 2 of Alpha-ketoglutarate-dependent dioxygenase alkB homolog 6	1	2	0	2	1	50.5726	30.0279	48.1389	50.4463	37.9152	36.549	33.2644	50.7497	46.7842	36.1449	38.5844	216.362	194.606	214.285	215.911	185.447	191.626	187.464	163.35	162.471	200.141	208.461	0	0	0	0	0	0	0	0	0	0	0	190.198	239.718	202.362	203.84	189.107
sp|Q96BT7-4|ALKB8_HUMAN	sp	Q96BT7-4	Q96BT7	HUMAN	ALKBH8	Isoform 4 of Alkylated DNA repair protein alkB homolog 8	10	3	4	4	1	1688.92	1648.07	2150.79	1954.12	1609.56	1758.39	1650.98	1531.5	1452.26	1606.89	1591.83	494.751	493.976	505.726	470.847	484.546	511.527	483.459	482.395	452.158	515.596	478.8	496.03	473.692	555.397	499.398	481.126	518.195	453.792	498.192	481.487	524.345	476.671	362.901	418.927	336.552	343.265	327.601
sp|Q8TCU4|ALMS1_HUMAN	sp	Q8TCU4	Q8TCU4	HUMAN	ALMS1	Alstrom syndrome protein 1	1	1	5	0	1	18.8385	33.8517	161.493	56.1821	107.198	59.3847	38.6058	133.328	23.3946	155.222	43.6714	135.319	145.344	137.195	137.926	128.688	131.775	132.852	109.056	102.201	144.785	130.411	241.098	221.166	213.289	220.078	233.859	219.475	224.698	229.281	213.356	250.608	226.31	0	0	0	0	0
sp|Q96QP1|ALPK1_HUMAN	sp	Q96QP1	Q96QP1	HUMAN	ALPK1	Alpha-protein kinase 1	1	1	1	0	1	88.9319	98.3945	127.358	99.3454	89.0173	95.5444	94.8588	79.9268	68.6166	90.5894	90.8473	30.5363	31.7274	32.4536	23.6086	30.0533	26.8827	24.8652	26.5856	30.5985	34.8798	21.391	55.155	33.2841	58.1272	36.1876	52.8337	39.1516	38.6984	43.4363	41.2327	44.9715	38.2595	0	0	0	0	0
sp|Q86TB3|ALPK2_HUMAN	sp	Q86TB3	Q86TB3	HUMAN	ALPK2	Alpha-protein kinase 2	9	14	3	13	1	1116.18	1024.64	1136.97	1171.33	1031.05	900.308	793.243	627.363	522.593	998.78	891.558	1915.76	2093.37	2351.43	2028.82	1949.87	1800.18	1718.59	1459.3	1307.37	2112	1838.89	275.576	312.551	332.163	311.233	303.581	275.278	227.927	191.137	149.713	297.491	268.716	1538.94	2182.37	1010.45	976.519	956.592
sp|P05186|PPBT_HUMAN	sp	P05186	P05186	HUMAN	ALPL	Alkaline phosphatase, tissue-nonspecific isozyme	4	3	5	1	1	478.406	396.698	771.227	480.094	466.026	463.957	453.312	690.393	359.365	552.889	406.574	296.894	283.05	287.075	304.168	306.052	257.363	278.593	263.563	257.478	299.839	286.359	867.616	814.934	860.076	890.795	930.768	878.21	845.848	818.627	824.368	939.314	896.127	78.0491	65.3942	60.9181	61.1222	73.9488
sp|Q96Q42|ALS2_HUMAN	sp	Q96Q42	Q96Q42	HUMAN	ALS2	Alsin	8	10	7	11	1	1220.92	1252.8	1314.74	1171.61	1213.3	1148.02	1098.83	1131.9	1050.3	1280.6	1119.67	1229.3	1311.91	1441.29	1256.68	1221.99	1280.46	1198.14	1184.71	1137.47	1328.71	1233.86	665.363	743.613	770.223	647.251	669.885	684.416	650.427	646.101	587.155	687.794	681.088	1605.11	1818	1548.65	1546.2	1514.42
sp|Q86V81|THOC4_HUMAN	sp	Q86V81	Q86V81	HUMAN	ALYREF	THO complex subunit 4	31	18	24	20	1	5671.57	5508.32	5743.19	5457.14	5542.65	5786.85	5657.38	5859.13	6002.17	5739.79	5617.21	5148.11	5147.35	4901.86	5141.4	5125.39	5281.46	5252.35	5135.87	5007.12	5265.22	5289.39	7869.33	8172.84	8014.05	8111.71	7874.97	8231.28	8229.12	7878.32	7867.89	8081.69	8451.99	5283.69	5069.08	5750.38	5881.23	6216.64
sp|Q9UHK6-5|AMACR_HUMAN	sp	Q9UHK6-5	Q9UHK6	HUMAN	AMACR	Isoform 4 of Alpha-methylacyl-CoA racemase	0	0	0	2	1	0	0	0	0	0	0	0	0	0	0	0	0	0	0	0	0	0	0	0	0	0	0	0	0	0	0	0	0	0	0	0	0	0	132.644	149.508	107.465	110.108	106.807
sp|Q9C0C7-5|AMRA1_HUMAN	sp	Q9C0C7-5	Q9C0C7	HUMAN	AMBRA1	Isoform 5 of Activating molecule in BECN1-regulated autophagy protein 1	1	1	1	2	1	83.4614	83.0862	80.8501	78.1668	73.7779	81.4178	72.2712	76.8611	58.5497	80.9395	91.1007	53.0501	47.5926	50.2396	55.1777	48.871	56.4655	41.3048	44.4233	41.8449	55.5009	53.3616	135.291	153.25	124.714	127.28	130.823	123.678	114.632	123.058	106.491	138.549	127.448	172.119	260.998	164.955	132.442	161.968
sp|P17707|DCAM_HUMAN	sp	P17707	P17707	HUMAN	AMD1	S-adenosylmethionine decarboxylase proenzyme	4	3	3	1	1	1121.01	1289.52	819.568	1279.81	1119.55	1008.16	872.731	705.748	569.972	1321.35	981.174	321.764	326.683	262.932	316.153	300.869	268.023	263.342	200.913	218.238	343.775	280.071	702.99	943.557	507.133	675.91	697.095	622.038	525.252	429.69	328.199	951.043	572.113	36.4122	88.1502	28.685	28.67	27.3092
sp|Q9Y303-3|NAGA_HUMAN	sp	Q9Y303-3	Q9Y303	HUMAN	AMDHD2	Isoform 3 of N-acetylglucosamine-6-phosphate deacetylase	1	1	1	2	1	139.089	94.548	78.1829	138.483	126.082	137.647	127.523	119.094	71.5013	122.662	163.486	109.088	108.155	114.181	109.08	107.183	113.014	114.28	113.92	111.153	101.097	101.847	171.915	180.627	180.909	186.14	157.642	173.673	164.805	166.95	172.878	172.264	154.833	116.76	141.747	125.713	130.734	114.642
sp|Q5JTC6|AMER1_HUMAN	sp	Q5JTC6	Q5JTC6	HUMAN	AMER1	APC membrane recruitment protein 1	2	0	0	2	1	188.968	229.844	247.282	241.551	167.825	246.991	259.637	192.848	177.771	165.214	173.628	0	0	0	0	0	0	0	0	0	0	0	0	0	0	0	0	0	0	0	0	0	0	70.8388	86.8842	58.5283	73.5868	57.0116
sp|Q9UKV5|AMFR_HUMAN	sp	Q9UKV5	Q9UKV5	HUMAN	AMFR	E3 ubiquitin-protein ligase AMFR	3	10	9	7	1	269.821	235.727	250.219	241.705	259.302	244.82	221.698	200.423	192.73	253.215	227.637	1016.53	1044.19	1008.1	997.778	1033.64	964.69	929.275	804.254	687.898	1067.22	1007.05	589.226	642.621	650.64	641.631	599.462	621.631	544.343	483.423	409.386	624.554	567.605	1294.79	1542.77	1068.65	1031.29	987.809
sp|Q86SJ2|AMGO2_HUMAN	sp	Q86SJ2	Q86SJ2	HUMAN	AMIGO2	Amphoterin-induced protein 2	1	4	4	4	1	57.6298	48.8563	48.4471	52.0495	54.2968	49.2835	48.2237	44.6661	44.3365	49.3045	48.7529	449.412	474.05	347.383	421.976	482.054	423.476	362.244	318.127	266.919	521.939	459.261	209.535	280.222	200.354	228.136	259.163	277.264	227.342	180.363	162.02	317.827	243.057	857.526	973.494	583.725	581.577	527.286
sp|Q9Y4X0|AMMR1_HUMAN	sp	Q9Y4X0	Q9Y4X0	HUMAN	AMMECR1	AMME syndrome candidate gene 1 protein	0	0	1	0	1	0	0	0	0	0	0	0	0	0	0	0	0	0	0	0	0	0	0	0	0	0	0	45.6541	51.2705	53.1625	54.5381	49.2961	58.4767	48.741	44.127	37.8512	46.4347	54.3619	0	0	0	0	0
sp|Q6DCA0|AMERL_HUMAN	sp	Q6DCA0	Q6DCA0	HUMAN	AMMECR1L	AMMECR1-like protein	1	1	1	1	1	219.43	200.056	191.882	200.537	225.043	198.28	155.864	141.706	114.767	202.014	181.301	65.8473	61.1385	51.6319	64.2291	53.8397	53.4646	53.3007	42.7076	35.8725	63.1342	54.5422	92.3085	85.8093	68.9521	74.4015	101.196	69.8348	67.4841	68.9622	56.0912	96.0726	74.9075	43.2057	93.1837	31.6899	27.7717	29.1466
sp|Q8IY45|AMN1_HUMAN	sp	Q8IY45	Q8IY45	HUMAN	AMN1	Protein AMN1 homolog	0	0	1	0	1	0	0	0	0	0	0	0	0	0	0	0	0	0	0	0	0	0	0	0	0	0	0	74.2321	65.3808	63.2402	78.704	69.6223	65.4074	70.0087	86.0635	68.6954	68.528	70.1551	0	0	0	0	0
sp|Q4VCS5|AMOT_HUMAN	sp	Q4VCS5	Q4VCS5	HUMAN	AMOT	Angiomotin	2	2	1	2	1	171.019	229.767	258.814	219.323	198.129	229.257	217.393	175.585	156.232	174.013	193.933	358.924	330.415	385.116	385.977	362.246	362.246	338.502	320.634	308.591	374.955	379.63	77.5588	74.4088	126.095	85.865	90.8446	83.9634	83.467	76.2502	78.2179	95.7662	84.2964	311.996	489.28	276.398	268.655	284.53
sp|Q8IY63|AMOL1_HUMAN	sp	Q8IY63	Q8IY63	HUMAN	AMOTL1	Angiomotin-like protein 1	3	4	3	5	1	495.96	518.665	454.043	466.449	505.841	439.122	465.272	414.91	480.652	463.442	527.623	784.458	847.674	920.925	797.188	838.823	845.116	815.21	840.12	844.448	891.235	880.111	379.58	380.94	389.147	345.063	412.736	377.657	358.703	408.711	414.135	382.724	393.138	707.918	1615.39	777.794	803.755	777.923
sp|Q9Y2J4-4|AMOL2_HUMAN	sp	Q9Y2J4-4	Q9Y2J4	HUMAN	AMOTL2	Isoform 4 of Angiomotin-like protein 2	7	10	9	12	1	1006.53	838.097	788.471	940.848	893.298	871.401	838.129	626.039	685.673	810.487	876.572	1655.87	1418.84	1363.57	1816.32	1673	1563.27	1468.42	1341.47	1222.9	1424	1563.98	1125.43	1141.19	981.043	1346.55	1286.34	1199.74	1129.95	1031.21	951.96	1057.91	1258.57	1666.33	4081.19	1574.53	1567.11	1623.8
sp|Q01433|AMPD2_HUMAN	sp	Q01433	Q01433	HUMAN	AMPD2	AMP deaminase 2	23	24	21	24	1	4422.84	4333.6	4426.02	4308.42	4240.17	4017.53	3904.74	4058.85	3654.91	4384.14	3929.06	6971.69	6815.66	6815.1	7197.42	6807.71	6798.66	6767.05	6505.34	6267.83	6903.42	6725.62	4032.85	4032.16	3897.49	4114.59	4098.64	3973.17	3965.84	3840.5	3769.34	4010.78	3881.05	7637.24	7016.09	7230.63	6869.11	7025.11
sp|Q01432-4|AMPD3_HUMAN	sp	Q01432-4	Q01432	HUMAN	AMPD3	Isoform 2 of AMP deaminase 3	4	3	3	3	1	365.459	334.149	355.824	340.748	344.636	331.509	335.98	348.091	332.872	338.604	334.099	418.475	413.216	424.392	402.35	410.297	449.613	398.92	414.569	356.081	416.225	431.564	225.832	217.136	221.336	213.24	236.548	244.842	223.722	208.322	217.364	212.741	219.947	323.935	346.208	312.829	309.964	313.836
sp|P49418|AMPH_HUMAN	sp	P49418	P49418	HUMAN	AMPH	Amphiphysin	6	11	6	3	1	600.58	613.467	571.521	558.243	576.26	658.716	564.52	476.464	570.431	586.174	599.712	2222.19	2455.41	2693.19	2237.06	2236.54	2253.82	2199.55	2114.93	2171.25	2416.2	2221.78	674.057	686.255	712.766	695.947	693.224	667.546	655.385	642.198	635.754	698.995	675.038	296.818	300.586	315.662	281.39	333.008
sp|Q86W34|AMZ2_HUMAN	sp	Q86W34	Q86W34	HUMAN	AMZ2	Archaemetzincin-2	1	0	2	0	1	293.193	238.43	309.447	280.444	290.393	259.915	214.97	208.361	210.555	284.106	273.829	0	0	0	0	0	0	0	0	0	0	0	99.7586	96.5471	107.733	90.42	88.618	95.5899	131.699	118.995	121.244	87.4465	102.997	0	0	0	0	0
sp|Q9H1A4|APC1_HUMAN	sp	Q9H1A4	Q9H1A4	HUMAN	ANAPC1	Anaphase-promoting complex subunit 1	11	10	10	17	1	1539.78	1527.82	1616.94	1550	1512.16	1539.04	1554.59	1508.24	1369.64	1474.07	1486.67	1582.61	1522.13	1585.36	1565.31	1588.78	1537.73	1529.63	1582.21	1631.58	1608.45	1586.5	1189.15	1258.04	1269.57	1202.99	1281.17	1394.4	1399.36	1333.88	1184.3	1178.7	1365.74	2795.36	2809.03	2904.8	2830.14	2963.74
sp|Q9UM13|APC10_HUMAN	sp	Q9UM13	Q9UM13	HUMAN	ANAPC10	Anaphase-promoting complex subunit 10	5	4	4	3	1	762.518	671.264	878.142	711.587	858.872	682.294	688.074	960.078	796.159	942.718	782.278	677.484	683.001	704.189	663.947	713.173	707.896	707.85	697.714	746.576	722.512	737.303	550.699	515.788	537.788	542.14	536.302	550.846	544.174	556.937	568.923	539.661	573.411	438.065	628.481	524.969	630.42	543.64
sp|Q9NYG5|APC11_HUMAN	sp	Q9NYG5	Q9NYG5	HUMAN	ANAPC11	Anaphase-promoting complex subunit 11	0	0	1	0	1	0	0	0	0	0	0	0	0	0	0	0	0	0	0	0	0	0	0	0	0	0	0	49.8038	51.3747	50.8057	50.5363	47.5955	42.4544	41.6857	35.6202	24.1683	53.2636	40.0062	0	0	0	0	0
sp|Q9BS18|APC13_HUMAN	sp	Q9BS18	Q9BS18	HUMAN	ANAPC13	Anaphase-promoting complex subunit 13	3	3	1	3	1	228.869	210.534	221.063	210.794	195.359	198.184	182.092	155.685	158.131	188.145	180.818	642.052	598.291	603.144	624.61	590.271	506.51	474.892	422.665	386.389	631.831	548.533	73.2784	52.1438	62.0035	51.1869	69.1986	52.2979	35.2007	69.4694	61.7468	88.2638	64.6496	464.069	543.996	331.7	280.341	328.349
sp|Q96DE5|APC16_HUMAN	sp	Q96DE5	Q96DE5	HUMAN	ANAPC16	Anaphase-promoting complex subunit 16	4	4	5	2	1	1289.21	1094.97	1324.89	1275.24	1246.52	1157.54	1058.66	895.585	1094.41	1288.73	1228.52	848.828	810.332	815.708	774.911	819.543	803.724	754.227	731.158	722.665	816.382	802.589	805.294	773.122	800.428	806.211	800.247	726.333	705.181	634.564	677.24	797.363	765.056	252.827	535.253	227.623	233.927	243.154
sp|Q9UJX6|ANC2_HUMAN	sp	Q9UJX6	Q9UJX6	HUMAN	ANAPC2	Anaphase-promoting complex subunit 2	1	2	2	2	1	153.397	152.912	204.558	136.415	154.307	138.824	156.477	190.992	132.579	154.089	147.313	243.942	244.051	270.056	239.46	252.69	238.421	233.921	245.407	248.543	270.794	249.571	522.642	551.383	566.403	562.226	533.632	570.334	529.101	496.661	513.43	540.653	512.461	198.033	207.809	178.218	190.253	197.904
sp|Q9UJX5-3|APC4_HUMAN	sp	Q9UJX5-3	Q9UJX5	HUMAN	ANAPC4	Isoform 3 of Anaphase-promoting complex subunit 4	3	4	6	2	1	419.963	416.399	407.488	377.272	428.406	447.67	428.567	409.73	390.391	419.368	428.61	288.277	269.874	282.775	323.431	303.262	351.245	331.27	308.963	291.513	295.672	303.997	1007.39	1045.11	1073.53	1018.42	986.297	1075.19	1055.82	1000.44	1029.29	1045.78	1007.93	252.678	248.075	295.285	267.118	284.794
sp|Q9UJX4|APC5_HUMAN	sp	Q9UJX4	Q9UJX4	HUMAN	ANAPC5	Anaphase-promoting complex subunit 5	5	4	2	7	1	751.388	771.482	814.88	675.214	771.642	787.597	696.577	769.305	804.833	789.711	767.038	615.796	618.201	634.57	569.367	579.016	563.948	535.881	591.298	590.988	641.561	596.616	676.351	716.166	750.762	681.602	690.214	715.034	632.566	658.94	652.627	718.808	687.684	744.351	998.066	782.002	739.215	846.97
sp|Q9UJX3|APC7_HUMAN	sp	Q9UJX3	Q9UJX3	HUMAN	ANAPC7	Anaphase-promoting complex subunit 7	6	10	13	18	1	1093.02	1201	1092.48	1098.57	1060.47	1168.21	1103.92	1165.51	1108.79	1062.83	1090.44	2013.42	1839.25	1817.32	1807.12	1882.02	1800.37	1743.42	1772.46	1723.21	1889.3	1823.89	1520.04	1503.07	1592.82	1572.03	1435.34	1489.42	1446.83	1483.12	1365.44	1482.47	1474.91	3284.93	3482.15	3521.28	3515.1	3616.35
sp|Q5VTE6|ANGE2_HUMAN	sp	Q5VTE6	Q5VTE6	HUMAN	ANGEL2	Protein angel homolog 2	2	2	4	3	1	162.333	142.697	140.733	127.645	174.41	142.216	151.728	170.295	214.078	132.226	179.361	141.419	155.883	127.705	131.632	128.013	119.004	135.441	132.934	96.9977	144.93	144.192	562.013	559.121	554.953	539.667	532.175	573.451	546.871	515.036	560.394	566.256	521.924	126.734	139.67	146.396	131.164	143.84
sp|Q15389|ANGP1_HUMAN	sp	Q15389	Q15389	HUMAN	ANGPT1	Angiopoietin-1	5	3	5	6	1	780.178	843.415	724.244	751.29	698.158	664.125	551.067	472.555	509.393	920.395	734.483	570.224	550.07	538.018	520.016	516.057	535.468	454.4	435.433	414.771	549.013	513.087	914.129	741.847	616.582	748.331	845.839	739.796	722.644	602.33	565.205	851.593	842.056	1213.38	1189.64	871.154	818.242	821.81
sp|Q9UKU9|ANGL2_HUMAN	sp	Q9UKU9	Q9UKU9	HUMAN	ANGPTL2	Angiopoietin-related protein 2	3	2	4	0	1	490.592	552.057	723.323	520.601	495.713	530.175	501.469	451.363	431.07	538.745	498.704	110.068	149.877	205.883	115.617	168.026	227.873	257.953	527.685	631.829	139.171	253.988	485.1	494.775	948.578	435.736	449.725	491.808	454.196	398.469	403.577	500.355	438.838	0	0	0	0	0
sp|Q9BY76|ANGL4_HUMAN	sp	Q9BY76	Q9BY76	HUMAN	ANGPTL4	Angiopoietin-related protein 4	4	3	5	5	1	965.783	870.075	744.623	839.434	953.7	825.252	829.054	816.149	1037.46	924.424	1011.26	504.938	537.782	538.292	607.306	561.441	553.382	550.23	473.621	453.948	455.349	537.244	1324.76	867.789	890.249	1071.04	1095.72	1018.22	1050.82	890.561	1066.63	1052.14	1138.02	598.567	1588.16	1001.45	1046.41	825.439
sp|P16157-14|ANK1_HUMAN	sp	P16157-14	P16157	HUMAN	ANK1	Isoform Er13 of Ankyrin-1	25	7	6	11	1	4903.12	4954	4514	4567.14	4761.79	4621.88	4672.86	4570.86	6207.92	5070.4	4797.5	466.567	524.908	676.807	556.491	502.456	526.46	544.569	517.473	520.939	556.054	511.561	717.301	735.806	844.425	739.507	739.601	789.624	718.868	703.717	712.548	755.588	704.937	2216.18	2272.47	2202.06	2290.49	2133.88
sp|Q01484|ANK2_HUMAN	sp	Q01484	Q01484	HUMAN	ANK2	Ankyrin-2	3	2	1	4	1	583.722	482.914	468.089	492.141	549.521	419.948	387.659	531.607	497.39	493.898	494.608	1014.68	852.753	897.282	1033.49	1032.78	1012.68	1039.92	1028.88	1015.74	950.436	1022.72	50.2155	45.2348	47.8305	45.6949	44.3395	45.0514	66.644	66.6294	48.8004	59.1027	54.3924	332.175	341.024	344.892	385.383	278.958
sp|Q12955|ANK3_HUMAN	sp	Q12955	Q12955	HUMAN	ANK3	Ankyrin-3	1	1	1	1	1	321.587	295.392	269.199	277.691	342.482	240.042	248.497	302.11	274.638	341.568	322.825	527.158	449.454	484.678	573.683	655.945	561.104	625.085	559.806	631.336	519.307	527.119	113.129	121.337	138.7	117.11	112.663	125.081	91.8523	103.705	87.2789	118.548	107.241	90.7419	77.8581	95.4555	81.2654	91.3277
sp|Q9P2R3-4|ANFY1_HUMAN	sp	Q9P2R3-4	Q9P2R3	HUMAN	ANKFY1	Isoform 4 of Rabankyrin-5	26	24	20	20	1	6521.33	6331.42	6066.09	6174.73	6429.27	5814.74	5887.53	5882.6	5775.21	6492.99	6320.38	4600.18	4804.04	4807.39	4534.46	4610.06	4507.38	4387.7	4441.76	4444.41	4663.21	4511.59	3958.12	3914.41	3836.33	3996.41	3956.36	3672.05	3572.9	3569.17	3560.9	3982.22	3862.66	5289.5	5127.6	5115.32	5029.56	4793.9
sp|Q8IWZ3-6|ANKH1_HUMAN	sp	Q8IWZ3-6	Q8IWZ3	HUMAN	ANKHD1	Isoform 6 of Ankyrin repeat and KH domain-containing protein 1	35	35	23	23	1	4527.62	4841.89	4314.79	4528.64	4600.19	4736.06	4579.85	3988.73	3947.27	4685.74	4631.68	6580.32	6627.5	6524.43	6158.17	6454.59	6293.52	5936.4	6025.13	5725.93	6828.43	6508.43	3168.16	3105.89	3232.67	2915.58	3259.77	2941.36	2824.33	2723.98	2547.27	3208.55	2962.34	4529.16	5444.69	4313.2	4093.45	4326.63
sp|Q9P2G1|AKIB1_HUMAN	sp	Q9P2G1	Q9P2G1	HUMAN	ANKIB1	Ankyrin repeat and IBR domain-containing protein 1	4	2	7	3	1	307.162	382.357	381.668	430.348	296.153	355.852	331.583	298.481	275.948	321.716	337.611	219.356	255.157	272.023	242.705	203.064	219.286	208.437	171.286	172.285	212.893	191.437	655.655	712.219	683.174	648.526	637.744	596.185	602.668	564.904	533.679	686.305	598.46	296.369	433.431	235.108	258.46	206.118
sp|Q86XL3|ANKL2_HUMAN	sp	Q86XL3	Q86XL3	HUMAN	ANKLE2	Ankyrin repeat and LEM domain-containing protein 2	33	31	29	24	1	4980.57	4969.85	4477.01	4946.52	5164.77	5118.36	5079.31	4835.82	5053.99	5331.38	5125.82	5562.59	5350.74	4975.98	5327.75	5441.44	5393.64	5417.43	5711.49	5617.7	5443.32	5468.18	5260.19	5135.68	5060.88	5194.75	5364.13	5060.72	4798.8	4807.91	4459.87	5379.23	5160.78	4377.72	5273.33	4587.06	4557.07	4584.42
sp|Q8IV38|ANKY2_HUMAN	sp	Q8IV38	Q8IV38	HUMAN	ANKMY2	Ankyrin repeat and MYND domain-containing protein 2	13	12	10	9	1	2327.46	1933.4	2148.92	2165.73	2175.59	1892.8	1818.2	1903.4	1781.99	2349.42	2239.05	2667.65	2896.71	3147.15	2903.96	2652.34	2846.94	2740.83	2435.49	2141.05	2777.53	2627.97	1404.64	1532.81	1565.4	1436.26	1327.17	1693.57	2374.71	1650	1251.99	1309.68	1317.3	2361.88	2744.12	2082.38	2045.5	2118.76
sp|Q9NXR5|ANR10_HUMAN	sp	Q9NXR5	Q9NXR5	HUMAN	ANKRD10	Ankyrin repeat domain-containing protein 10	0	1	0	0	1	0	0	0	0	0	0	0	0	0	0	0	27.613	27.9768	21.5743	24.4633	28.0836	30.435	21.9935	18.2229	16.5027	26.725	28.9318	0	0	0	0	0	0	0	0	0	0	0	0	0	0	0	0
sp|Q6UB99|ANR11_HUMAN	sp	Q6UB99	Q6UB99	HUMAN	ANKRD11	Ankyrin repeat domain-containing protein 11	15	8	4	17	1	1888.27	1677.51	1901.17	1901.65	1777.17	1649.65	1531.74	1380.65	1318.61	1874.45	1647.53	1305.72	1321.05	1460.08	1289.14	1215.97	1218.04	1067.32	990.175	911.696	1355.97	1166.88	390.807	387.287	407.211	434.068	392.46	380.921	334.662	299.3	267.292	398.889	349.576	3228.67	5266.04	2482.92	2310.24	2401.35
sp|Q6UB98|ANR12_HUMAN	sp	Q6UB98	Q6UB98	HUMAN	ANKRD12	Ankyrin repeat domain-containing protein 12	2	1	2	3	1	376.101	403.722	317.678	396.748	434.665	445.796	422.751	379.04	373.629	423.424	440.207	131.491	111.86	123.904	133.295	153.421	161.101	152.739	140.105	142.278	113.084	170.199	66.5041	58.7928	66.1911	65.4447	64.3584	73.0261	71.4183	80.6605	67.3411	69.4276	80.386	227.825	265.7	323.512	231.113	212.914
sp|Q8IZ07|AN13A_HUMAN	sp	Q8IZ07	Q8IZ07	HUMAN	ANKRD13A	Ankyrin repeat domain-containing protein 13A	11	13	9	8	1	1482.67	1568.02	1590.31	1536.64	1559.33	1516.39	1409.89	1306.02	1309.97	1718.66	1494.5	2501.37	2500.52	2392.46	2437.09	2392.52	2365.44	2200.68	1982.55	1833.22	2473.57	2305.71	1471.11	1482.99	1402.03	1487.8	1448.41	1442.15	1428.96	1295.79	1182.57	1524.93	1358.72	2020.44	1925.22	1830.6	1789.08	1842.69
sp|Q8N6S4|AN13C_HUMAN	sp	Q8N6S4	Q8N6S4	HUMAN	ANKRD13C	Ankyrin repeat domain-containing protein 13C	2	0	0	0	1	218.117	243.845	224.899	220.93	212.805	265.422	232.373	208.371	196.85	243.093	219.122	0	0	0	0	0	0	0	0	0	0	0	0	0	0	0	0	0	0	0	0	0	0	0	0	0	0	0
sp|Q6ZTN6-3|AN13D_HUMAN	sp	Q6ZTN6-3	Q6ZTN6	HUMAN	ANKRD13D	Isoform 3 of Ankyrin repeat domain-containing protein 13D	3	0	1	1	1	437.407	328.248	413.956	393.294	366.727	372.683	351.145	356.196	301.424	337.778	357.254	0	0	0	0	0	0	0	0	0	0	0	104.561	100.129	95.1866	85.3839	94.9487	96.0098	92.9073	119.645	119.25	105.502	101.765	147.059	157.576	174.015	180.701	140.696
sp|Q6P6B7|ANR16_HUMAN	sp	Q6P6B7	Q6P6B7	HUMAN	ANKRD16	Ankyrin repeat domain-containing protein 16	1	1	0	0	1	96.2023	93.0374	90.9163	113.14	81.2288	131.532	86.4787	83.4186	73.9695	94.9377	77.6278	58.7955	55.5553	61.7084	57.7973	56.7657	52.2882	53.9723	56.6963	54.2259	57.8817	56.1352	0	0	0	0	0	0	0	0	0	0	0	0	0	0	0	0
sp|O75179|ANR17_HUMAN	sp	O75179	O75179	HUMAN	ANKRD17	Ankyrin repeat domain-containing protein 17	20	23	16	19	1	3228.37	3354.91	3141.06	3020.48	3086.61	3183.85	2912.78	2571.67	2437.61	3289.12	3067.18	4262.44	4408.31	4174.41	4161.13	3847.16	3861.18	3624.07	3252.61	3015.86	4092.44	3710.12	2697.22	2730.88	2606.09	2704.74	2501.51	2371.83	2234.01	2082.39	1908.2	2607.91	2293.18	3895.27	4183.39	3467.48	3270.96	3476.7
sp|Q9UPS8-3|ANR26_HUMAN	sp	Q9UPS8-3	Q9UPS8	HUMAN	ANKRD26	Isoform 3 of Ankyrin repeat domain-containing protein 26	6	8	8	8	1	1315.29	1279.4	1156.01	1203.1	1310.31	1316.02	1180.99	1051.73	1162.14	1407.17	1223.97	602.14	552.817	585.328	730.415	628.25	669.503	731.599	629.939	557.938	635.289	603.32	570.798	487.164	517.936	441.038	581.146	456.336	596.555	596.833	430.83	523.924	479.091	843.295	954.694	839.419	824.392	850.652
sp|Q96NW4|ANR27_HUMAN	sp	Q96NW4	Q96NW4	HUMAN	ANKRD27	Ankyrin repeat domain-containing protein 27	5	7	6	4	1	778.766	819.839	821.849	829.85	784.794	867.688	841.593	734.69	743.529	852.168	801.198	2138.54	1969.86	1938.21	2081.79	2118.1	2112.25	2047.37	1987.72	1870.61	2081.14	2075.64	878.937	908.103	902.397	963.689	891.299	963.757	855.997	809.683	818.106	947.444	892.782	1222.34	1180.35	1242.55	1191.99	1239.78
sp|O15084-1|ANR28_HUMAN	sp	O15084-1	O15084	HUMAN	ANKRD28	Isoform 3 of Serine/threonine-protein phosphatase 6 regulatory ankyrin repeat subunit A	8	14	11	13	1	894.899	998.951	956.028	1022.02	937.246	1149.18	1070.56	909.044	884.58	945.199	945.964	2491.24	2261.34	2226.16	2405.78	2385.78	2305.98	2234.53	2350.77	2348.68	2383.23	2327.8	1858.46	1628.01	1685.43	1618.32	1744.96	1545.63	1693.48	1787.18	1716.43	1806.52	1719.81	2412.51	2621.49	2403.87	2423.44	2239.63
sp|Q53RE8|ANR39_HUMAN	sp	Q53RE8	Q53RE8	HUMAN	ANKRD39	Ankyrin repeat domain-containing protein 39	1	4	3	3	1	120.82	135.326	106.946	126.106	140.041	138.189	111.206	103.078	91.8733	146.686	136.849	453.014	483.561	485.486	404.505	438.86	416.095	394.984	355.757	339.766	463.491	427.945	381.799	394.895	426.767	367.309	355.954	348.914	326.83	281.756	218.356	409.307	346.456	454.406	606.372	379.309	361.01	374.93
sp|Q6AI12|ANR40_HUMAN	sp	Q6AI12	Q6AI12	HUMAN	ANKRD40	Ankyrin repeat domain-containing protein 40	2	3	2	6	1	154.471	154.972	141.929	164.718	170.258	161.967	158.744	141.899	114.177	168.202	144.34	568.928	519.99	502.377	531.056	540.9	496.321	473.534	505.315	483.073	551.802	506.477	327.221	314.227	298.976	310.028	305.24	280.221	301.719	277.414	275.456	301.574	305.8	840.517	991.897	774.069	827.573	743.569
sp|Q8N8A2|ANR44_HUMAN	sp	Q8N8A2	Q8N8A2	HUMAN	ANKRD44	Serine/threonine-protein phosphatase 6 regulatory ankyrin repeat subunit B	12	13	6	12	1	2063.78	2080.59	2054.45	2072.12	1997.61	1970.33	1960.76	1816.52	1786	1980.17	1936.86	1950.75	1753.49	1889.64	1801.14	1894.63	1748.85	1829.91	1904.64	1999.98	1861.42	1880.79	826.888	774.267	810.447	772.079	803.38	762.652	786.242	784.351	781.318	753.301	768.754	1721.02	1722.5	1857.96	1740.98	1829.11
sp|Q86W74|ANR46_HUMAN	sp	Q86W74	Q86W74	HUMAN	ANKRD46	Ankyrin repeat domain-containing protein 46	2	0	0	0	1	195.387	207.18	242.81	206.826	235.376	223.385	213.059	235.371	198.459	230.758	218.613	0	0	0	0	0	0	0	0	0	0	0	0	0	0	0	0	0	0	0	0	0	0	0	0	0	0	0
sp|Q8WVL7|ANR49_HUMAN	sp	Q8WVL7	Q8WVL7	HUMAN	ANKRD49	Ankyrin repeat domain-containing protein 49	1	2	0	1	1	144.398	190.919	164.138	167.22	177.072	185.062	196.96	142.099	144.869	190.778	165.188	163.802	174.277	178.195	161.634	185.588	152.711	162.553	186.843	193.847	171.517	173.959	0	0	0	0	0	0	0	0	0	0	0	59.4262	71.8704	62.7517	64.4504	64.149
sp|Q9ULJ7|ANR50_HUMAN	sp	Q9ULJ7	Q9ULJ7	HUMAN	ANKRD50	Ankyrin repeat domain-containing protein 50	6	6	7	11	1	566.003	624.233	570.946	565.09	600.513	609.58	559.615	491.778	475.036	608.698	597.479	514.614	501.583	468.325	529.485	496.332	491.827	481.095	457.058	460.014	496.834	456.3	773.449	781.362	808.494	792.74	792.026	814.6	820.676	858.194	883.301	822.675	806.349	1341.66	1508.38	1315.39	1360.94	1296.18
sp|Q8NB46|ANR52_HUMAN	sp	Q8NB46	Q8NB46	HUMAN	ANKRD52	Serine/threonine-protein phosphatase 6 regulatory ankyrin repeat subunit C	4	9	7	2	1	289.953	314.773	274.905	297.42	269.621	235.952	229.159	195.041	185.605	300.937	246.458	1552.06	1484.99	1390.28	1461.4	1359.21	1347.88	1201.72	1142.12	1058.45	1467.2	1247.13	965.22	1131.31	993.032	1043.02	793.762	782.219	742.283	689.929	678.883	953.869	766.642	175.727	185.003	118.727	134.744	123.43
sp|Q6NXT1|ANR54_HUMAN	sp	Q6NXT1	Q6NXT1	HUMAN	ANKRD54	Ankyrin repeat domain-containing protein 54	5	3	5	6	1	694.735	734.296	733.068	606.161	705.991	742.095	748.323	677.899	683.594	690.304	749.373	427.988	427.759	451.349	425.598	374.57	372.391	388.002	421.81	384.961	419.92	425.067	1241.92	1381.06	1351.25	1316.43	1233.65	1316.21	1237.22	1226.52	1273.35	1324.3	1290.86	1185.97	1256.04	1222.84	1190.13	1261.59
sp|Q92625|ANS1A_HUMAN	sp	Q92625	Q92625	HUMAN	ANKS1A	Ankyrin repeat and SAM domain-containing protein 1A	8	8	5	4	1	892.66	923.263	979.708	883.697	976.085	928.871	970.134	998.761	1058.63	972.345	948.961	1183.97	1208.55	1347.95	1077.92	1172.86	1113.35	1090.13	1191.75	1234.25	1232.2	1180.03	488.412	483.727	495.217	470.304	494.443	504.448	439.546	483.767	548.659	532.637	485.224	1112.91	1040.85	1003.92	958.072	1018.73
sp|Q7Z6G8|ANS1B_HUMAN	sp	Q7Z6G8	Q7Z6G8	HUMAN	ANKS1B	Ankyrin repeat and sterile alpha motif domain-containing protein 1B	1	1	1	1	1	339.584	96.9457	251.332	290.303	229.735	125.629	94.4541	248.642	119.753	113.464	174.689	22.5783	36.2919	40.0793	33.9921	39.9477	34.4342	43.0337	44.3746	37.0471	34.4624	43.7098	41.476	28.5061	34.5518	30.7049	37.558	29.1638	25.3368	35.3195	31.0708	34.9777	32.0059	20.4563	23.7487	38.241	34.8783	30.9859
sp|Q6ZW76|ANKS3_HUMAN	sp	Q6ZW76	Q6ZW76	HUMAN	ANKS3	Ankyrin repeat and SAM domain-containing protein 3	1	2	5	3	1	196.167	223.55	220.708	191.832	235.09	222.442	220.231	205.898	212.381	253.292	236.377	62.1163	99.3136	86.5486	76.6005	111.682	100.781	100.632	99.4765	86.6541	112.489	111.797	326.375	321.259	347.922	309.311	343.685	327.621	312.607	331.409	317.76	344.876	319.897	308.503	322.447	294.775	289.653	294.653
sp|Q68DC2-4|ANKS6_HUMAN	sp	Q68DC2-4	Q68DC2	HUMAN	ANKS6	Isoform 3 of Ankyrin repeat and SAM domain-containing protein 6	3	0	0	3	1	311.409	276.001	334.496	299.243	324.068	342.554	326.425	303.522	354.121	339.118	330.886	0	0	0	0	0	0	0	0	0	0	0	0	0	0	0	0	0	0	0	0	0	0	371.339	441.003	314.556	331.318	319.505
sp|Q9H8Y5|ANKZ1_HUMAN	sp	Q9H8Y5	Q9H8Y5	HUMAN	ANKZF1	Ankyrin repeat and zinc finger domain-containing protein 1	8	14	11	9	1	1372.32	1265.76	1240.65	1221.01	1316.36	1206.74	1195.26	1266.8	1289.48	1369.25	1323.33	3129.56	3141.66	3007.16	3199.26	2982.57	3122.24	3062.37	2881.17	2804.78	3099.57	2988.74	1572.73	1593.62	1420.15	1711.81	1572.67	1607.03	1483.48	1441.85	1402.61	1504.69	1492.09	1346.96	1539.61	1355.44	1394.67	1398.02
sp|Q9NQW6|ANLN_HUMAN	sp	Q9NQW6	Q9NQW6	HUMAN	ANLN	Anillin	41	55	50	48	2	5036.41	6176.39	3982.98	5468.65	6453.6	6285.06	6514.68	7187.16	6249.89	6672.86	6890.44	16068.7	13516.5	9549.93	13885.3	14373.3	14324.6	12569.6	12208.6	11464.2	13177.3	14038.6	12618.1	10702.8	10021.9	11546.9	10866.4	10874.5	10630.6	9581.76	8809.54	11069.2	11795.9	9406.54	14408.3	10356.8	10154.9	10286.5
sp|Q9NQW6-2|ANLN_HUMAN	sp	Q9NQW6-2	Q9NQW6	HUMAN	ANLN	Isoform 2 of Anillin	0	1	2	0	2	0	0	0	0	0	0	0	0	0	0	0	587.818	484.627	361.026	513.517	569.671	552.626	516.919	501.281	496.212	559.061	605.338	65.4328	53.4992	52.0598	54.0261	53.6021	57.4524	55.9988	52.0801	42.4225	57.1301	68.3543	0	0	0	0	0
sp|Q9NW15|ANO10_HUMAN	sp	Q9NW15	Q9NW15	HUMAN	ANO10	Anoctamin-10	28	22	14	22	1	5623.66	5279.44	5962.72	5339.55	5954.85	5844.5	5825.02	5801.95	6558.18	6005.48	6335.94	4345.17	4143.35	4215.51	4442.49	4320.57	4326.6	4380.27	4317.03	4345.16	4164.17	4358.21	1688.51	1597.48	1668.23	1661.82	1751.16	1713.05	1750.22	1762.98	1800.44	1719.71	1866.27	3851.97	3831.13	4170.44	4249.39	3864.31
sp|Q9BYT9|ANO3_HUMAN	sp	Q9BYT9	Q9BYT9	HUMAN	ANO3	Anoctamin-3	1	0	0	1	1	193.89	158.645	157.435	219.296	169.165	172.006	133.985	113.504	88.1537	146.834	137.103	0	0	0	0	0	0	0	0	0	0	0	0	0	0	0	0	0	0	0	0	0	0	376.946	717.625	198.997	186.334	185.37
sp|Q4KMQ2-2|ANO6_HUMAN	sp	Q4KMQ2-2	Q4KMQ2	HUMAN	ANO6	Isoform 2 of Anoctamin-6	21	12	11	13	1	4281.6	3666.31	3829.7	3780.36	4064.09	3597.88	3414.24	3586.5	3358.93	3872.17	3944.57	2486.87	2366.08	2458.56	2429.15	2494.3	2412.22	2283.42	2263.02	2207.85	2486.42	2429.69	1152.21	1037.06	1094.57	1084.16	1160.6	1129.49	1069.04	1074.81	1026.73	1169.45	1145.32	3631.98	3705.9	3273.33	3320.5	2721.8
sp|Q9HCE9|ANO8_HUMAN	sp	Q9HCE9	Q9HCE9	HUMAN	ANO8	Anoctamin-8	1	1	0	1	1	113.087	95.828	112.016	105.04	112.472	122.673	106.575	125.908	111.565	111.401	111.678	29.5312	32.0459	31.7581	27.2881	30.136	25.5232	31.6051	28.8125	33.4265	30.8959	28.788	0	0	0	0	0	0	0	0	0	0	0	44.6904	61.5206	47.4986	50.5258	49.3664
sp|P39687|AN32A_HUMAN	sp	P39687	P39687	HUMAN	ANP32A	Acidic leucine-rich nuclear phosphoprotein 32 family member A	9	14	12	17	1	1537.44	1335.04	1415.67	1345.46	1530.54	1465	1425.51	1660.39	1762.55	1579.97	1515.31	3150.64	3033.29	3105.78	3004.15	3173.41	3061.98	3069.63	3290.93	3394.72	3230.45	3214.23	4516.73	4514.31	4174.64	4517.49	4582.04	4434.83	4466.68	4538.17	4576.22	4356.64	4554.98	4213.83	3694.32	4308.72	4077.5	4319.4
sp|Q92688|AN32B_HUMAN	sp	Q92688	Q92688	HUMAN	ANP32B	Acidic leucine-rich nuclear phosphoprotein 32 family member B	15	34	15	19	1	2810.8	3031.41	2789.76	2681.74	2897.61	3329.56	3305.95	2739.38	2802.36	2750.09	3046.73	5820.14	5999.82	5985.32	5825.46	5928.15	5934.23	5960.27	5861.86	5828.49	6083.98	5789.16	3956.62	3798.22	3881.71	3845.92	3937.31	3890.06	3774.37	3943.72	4113.74	3975.22	3980.45	6451.9	5416.89	6796.4	6195.07	6996.34
sp|Q9BTT0|AN32E_HUMAN	sp	Q9BTT0	Q9BTT0	HUMAN	ANP32E	Acidic leucine-rich nuclear phosphoprotein 32 family member E	12	21	9	11	1	1277.53	1303.06	1386.22	1251.84	1291.35	1320.32	1429.22	1487.28	1512.14	1373.69	1392.39	2652.46	2828.81	2747.59	2708.93	2747.79	2751.98	2835.34	2833.29	2761.33	2634.03	2741.7	1401.51	1245.79	1360.32	1282.31	1399.95	1415.79	1399.41	1435.04	1462.98	1383.31	1440.53	2110.84	1806.45	2252.9	2009.01	2358.61
sp|P15144|AMPN_HUMAN	sp	P15144	P15144	HUMAN	ANPEP	Aminopeptidase N	44	57	66	79	1	7424.68	7046.48	6798.65	7316.28	7236.49	7320.37	6934.45	6264.68	5940.78	6715.85	6990.19	10837.9	10098.8	10598.5	11380.5	10800.4	11106.3	10820.1	10634.5	10236.8	10894.3	10797.8	11610.7	11947.1	13523.2	12318.6	11618.4	12449.6	12355.7	11566.8	12176.2	12069.1	11595	16674.2	16036.4	15590.2	17236.9	15133.9
sp|Q9H6X2|ANTR1_HUMAN	sp	Q9H6X2	Q9H6X2	HUMAN	ANTXR1	Anthrax toxin receptor 1	6	7	8	5	1	953.181	916.915	759.504	911.723	921.44	1155.11	1082.35	949.902	1047.15	768.71	1127.54	1081.32	1008.3	1014.04	1018.54	1105.64	1054.23	965.596	978.422	888.973	1139.91	1167.48	950.441	992.208	897.34	990.723	1017.16	1042.67	898.78	830.727	745.87	1043.46	988.514	1045.83	1499.06	977.958	976.355	936.353
sp|P58335|ANTR2_HUMAN	sp	P58335	P58335	HUMAN	ANTXR2	Anthrax toxin receptor 2	5	5	4	6	1	575.533	495.548	600.991	589.171	566.245	514.219	487.483	482.869	475.791	489.601	536.842	457.464	457.046	548.864	481.088	474.109	481.359	473.69	464.153	462.196	474.127	502.16	1049.7	927.376	996.163	963.888	1032.17	824.778	785.655	922.055	794.238	973.075	925.888	876.929	1255.06	883.894	955.804	753.67
sp|P04083|ANXA1_HUMAN	sp	P04083	P04083	HUMAN	ANXA1	Annexin A1	99	86	70	76	1	14949.3	16184.9	15117.4	18625.1	15037.6	14418.4	14211.9	14627.1	14230.7	14907.2	14661.5	21585.8	21997.9	22638.9	21606.7	21783	20811.4	21223.9	21317.1	21405	21206	20706.1	14805.9	14778.6	14924.7	14826.3	14273.6	13897.4	14493.6	13750.6	13629.1	14332.7	13919.8	22007.4	19270.6	19584.3	19839.5	20512.5
sp|P50995|ANX11_HUMAN	sp	P50995	P50995	HUMAN	ANXA11	Annexin A11	37	38	28	34	1	6257.31	5879.21	5958.29	5730.95	6027.66	5410.7	5435.08	5972.74	5441.1	6152.52	5816.28	7264.37	7098.68	7523.58	7350.73	7251.66	7157.28	6987.12	6991.02	6523.36	7803.62	7185.27	5075.94	4866.83	4962.28	4974.71	5109.54	4862.4	4877.82	4846.23	4830.94	5191.41	4798.15	8052.8	7606.31	7329.9	7550.32	7639.33
sp|P07355-2|ANXA2_HUMAN	sp	P07355-2	P07355	HUMAN	ANXA2	Isoform 2 of Annexin A2	73	86	67	71	1	9697.75	9634.8	8717.24	8914.03	9535.73	9818.22	9555.64	8497.7	9304.21	9104.23	9643.96	12292	12785.7	13248.2	12590.5	12580.5	12007.2	12220.6	12294.9	12487	12711.4	12312.7	10321.7	10421.8	10373.9	10502.6	10501.6	9697.72	9867.5	10016.2	11018.3	10359.7	10190.6	16169.5	14763.5	15766.6	15780.1	16236.8
sp|P12429|ANXA3_HUMAN	sp	P12429	P12429	HUMAN	ANXA3	Annexin A3	10	6	4	9	1	1585.52	1569.6	1614.41	1505.63	1625.01	1530.99	1521.12	1398.95	1404.37	1642.33	1504.36	1256.7	1238.25	1391.25	1301.5	1263.18	1285.31	1264.84	1282.55	1322.42	1223.82	1211.61	1232.33	1216.25	1272.14	1278.74	1309.33	1207.89	1240.31	1336.06	1233.12	1191.65	1295.02	2313.41	2492.78	2298.12	2606.93	2291.99
sp|P09525|ANXA4_HUMAN	sp	P09525	P09525	HUMAN	ANXA4	Annexin A4	42	36	34	43	1	6104.27	6799.5	6583.6	6995.31	5905.97	6641.34	6598.4	5571.89	5297.41	6004.97	5876.71	6590.14	6704.28	7060.21	6584.61	6725.11	6453.25	6656.97	6795.36	6778.98	6878.17	6771.07	7645.04	8209.31	8268.31	8101.29	7381.74	8010.05	8193.11	7076.37	6920.42	7441.45	7286.81	11839.5	10855	11065.2	11156.9	11027
sp|P08758|ANXA5_HUMAN	sp	P08758	P08758	HUMAN	ANXA5	Annexin A5	138	130	97	132	1	25078.4	26010.7	25414.4	27711.8	25304.2	24244.4	23844.5	23680.3	22818.9	24848.3	24055	20914.5	20515.5	20753	20736.4	21042.2	19938.2	20513.8	20798	20205.7	21287.6	20299.7	19382.4	19080.7	19286.7	18953.7	18722.5	18359.7	19150.4	18591	18789.1	19182.8	18849.5	30523.2	27083.9	27403.5	27868.9	27438.8
sp|P08133|ANXA6_HUMAN	sp	P08133	P08133	HUMAN	ANXA6	Annexin A6	193	178	145	202	1	42204.3	43746.5	46110.4	46538.1	41559	40643.9	41389.9	40756.2	37056.9	42142.8	40310	46630.1	44938.3	44391.5	46531.4	46541.4	43632.1	44830.6	44558.7	43968.9	45838	44733.3	39299.1	37457.1	36465.8	37738.7	38239.1	36269.6	37125.1	36781.4	35464.1	38307.9	37075.1	60682.4	53909.8	54959.9	55622.6	55374
sp|P20073|ANXA7_HUMAN	sp	P20073	P20073	HUMAN	ANXA7	Annexin A7	40	38	41	43	1	6611.98	6209.13	6428.19	6028.02	6651.72	5973.05	6077.74	6630.49	6046.97	6514.24	6335.29	7265.37	7370.48	7629.15	7405.75	7202	7213.64	7322.66	6909.24	6617.39	7124.67	7017.1	6202.97	5838.48	6172.24	6171.4	5983.62	5841.26	6214.06	5708.5	5297.83	6064.86	5759.51	9748.34	9344.38	9075.78	8880.14	9488.61
sp|Q63HQ0|AP1AR_HUMAN	sp	Q63HQ0	Q63HQ0	HUMAN	AP1AR	AP-1 complex-associated regulatory protein	0	3	1	1	1	0	0	0	0	0	0	0	0	0	0	0	476.214	467.265	509.674	390.482	439.023	451.715	417.695	486.536	426.715	495.635	476.076	119.793	122.314	125.977	97.395	103.956	114.869	123.134	114.295	117.558	121.117	112.841	255.863	261.529	268.22	232.739	278.271
sp|Q10567|AP1B1_HUMAN	sp	Q10567	Q10567	HUMAN	AP1B1	AP-1 complex subunit beta-1	25	24	22	21	1	3966.42	4168.14	4118.49	3872.27	3939.13	3921.82	4017.53	3845.5	3493.87	4053.95	3937.51	3866.18	3858.73	3995.91	3627.3	3822.04	3661.73	3590.13	3772.8	3721.57	3932.01	3765.83	4558.39	4565.07	4312.26	4245.92	4412.5	4180.73	4269.49	4251.87	4163.8	4419.95	4356.78	5419.19	4929.03	5425.36	5106.97	5834.78
sp|O43747-2|AP1G1_HUMAN	sp	O43747-2	O43747	HUMAN	AP1G1	Isoform 2 of AP-1 complex subunit gamma-1	30	27	24	36	1	5357.38	5651.21	5169.59	5319.27	5087.14	5500.56	5667.93	4908.39	5246.94	5006.09	5114.1	6223.19	6355.82	6338.39	5967.32	6131.8	5958.07	5771.7	5939.84	5938.46	6295.96	6065.82	4991.3	5000.18	4682.58	4835.57	4778.14	4608.36	4539.38	4689.19	4606.11	4968.53	4814.73	7870.6	7318.59	8236.72	7637.49	8285.32
sp|O75843|AP1G2_HUMAN	sp	O75843	O75843	HUMAN	AP1G2	AP-1 complex subunit gamma-like 2	0	1	1	1	1	0	0	0	0	0	0	0	0	0	0	0	133.843	121.043	149.219	130.732	126.924	127.973	145.411	127.112	118.361	127.267	126.226	173.031	176.025	172.205	157.844	179.77	160.538	174.901	157.368	131.725	175.585	186.493	141.134	136.829	122.133	135.23	120.004
sp|Q9BXS5-2|AP1M1_HUMAN	sp	Q9BXS5-2	Q9BXS5	HUMAN	AP1M1	Isoform 2 of AP-1 complex subunit mu-1	15	22	14	18	1	1975.13	1945.59	1930.68	1773.51	1984.48	1848.15	1836.39	1885.22	1772.75	1928.2	1948.87	3931.82	4155.2	4058.24	4292.16	3796.92	4179.39	4132.95	3552.95	3390.49	3812.6	3636.13	2211.57	2474.22	2497.86	2607.41	2164.1	2677.04	2563.73	1985.74	1942.73	2196.69	2102.56	4891.29	4928.09	4708.88	4851.91	4713.27
sp|P61966|AP1S1_HUMAN	sp	P61966	P61966	HUMAN	AP1S1	AP-1 complex subunit sigma-1A	3	5	3	6	1	240.528	242.429	230.622	250.604	247.418	247.638	239.512	237.853	237.539	246.008	227.511	451.055	424.17	446.34	456.294	462.285	467.866	439.55	449.614	436.734	460.526	429.357	86.1472	71.7059	82.8047	68.7332	89.6571	76.0815	85.4488	104.799	88.9031	85.1865	71.9987	990.802	1066.68	1001.51	936.683	1040.05
sp|P56377|AP1S2_HUMAN	sp	P56377	P56377	HUMAN	AP1S2	AP-1 complex subunit sigma-2	4	5	5	5	1	566.716	557.734	519.433	484.441	540.132	519.502	495.819	492.238	455.059	507.005	536.462	937.257	834.53	804.554	893.855	902.926	869.513	826.453	839.889	826.137	875.846	875.068	700.23	640.979	635.436	674.003	693.615	662.407	677.121	689.669	672.038	668.565	662.211	1114.83	1095.87	1185.77	1186.66	1284.44
sp|O95782|AP2A1_HUMAN	sp	O95782	O95782	HUMAN	AP2A1	AP-2 complex subunit alpha-1	65	64	65	59	1	9891.82	10405	9966.12	9541.15	10092.6	9949.83	10083.4	9467.62	9163.07	10205.9	9899.79	11173.3	11125.2	11127.2	11601.3	11255.7	11668.7	11636.9	11119.5	10865.4	11161.2	11177.2	12152.5	12024.5	11860.1	12207.6	11929.4	12029	11725	11525.7	11667.7	12137.2	11881.8	16200	14263.4	15871.1	15426.4	16670
sp|O94973-2|AP2A2_HUMAN	sp	O94973-2	O94973	HUMAN	AP2A2	Isoform 2 of AP-2 complex subunit alpha-2	31	29	16	27	1	5894.59	6032.54	5730.39	5675.05	5923.29	6022.23	5806.44	5524.8	5447.44	5794.24	5910.05	5893.29	5996	6314.47	5939.12	5991.14	5989.02	5962.83	5961.92	5853.41	5952.92	5858.97	2423.88	2592.44	2559.93	2640.66	2390.51	2627.82	2661.2	2389.91	2294.26	2417.03	2389.07	6945.78	6023.89	7213.49	6736.63	7484.21
sp|P63010-2|AP2B1_HUMAN	sp	P63010-2	P63010	HUMAN	AP2B1	Isoform 2 of AP-2 complex subunit beta	69	60	51	68	1	12783.7	13144.6	12963.9	12764.4	12636.8	12740.8	12558.4	12066.3	11307.1	12697.7	12414.2	13838.9	14002.5	13580.1	13918	13647.9	13414.1	13317.6	12766.7	12259.1	13660.8	13482.7	11791.8	12482.7	11962.4	12166.3	11534.5	11895.5	11538.4	10693.2	10470.6	11730.4	11442.1	19924.2	18135.6	19646.2	19749.3	20828.6
sp|Q96CW1|AP2M1_HUMAN	sp	Q96CW1	Q96CW1	HUMAN	AP2M1	AP-2 complex subunit mu	44	29	24	41	1	7733.89	7174.42	7611.14	7528.61	7505.47	7227.3	6980.11	7270.59	6300.74	7409.11	7124.17	5250.88	5484.74	5415.03	5375.33	5260.93	5130.59	5202.12	4839.78	4831.04	5175.97	5090.11	3922.19	4041.76	3947.64	4066.01	3874.85	4048.72	3988.72	3776.61	3763.45	3914.36	3833.69	12630.6	11452.7	12285	11737.5	12361.7
sp|P53680|AP2S1_HUMAN	sp	P53680	P53680	HUMAN	AP2S1	AP-2 complex subunit sigma	17	8	14	12	1	2775.09	2741.71	2847.86	2671.35	2577.6	3188	2655.55	2531.3	2315.39	2618.84	2607.42	1191.61	1063.63	1001.95	1174.97	1146.67	1083.66	1043.17	1041.02	1025.57	1067.9	1087.94	1995.19	1783.94	1820.87	1829.38	1982.52	1741.17	1792.67	1976.03	1972.78	1950.12	1876.84	2283.92	2363.65	2144.27	2197.05	2094.86
sp|O00203|AP3B1_HUMAN	sp	O00203	O00203	HUMAN	AP3B1	AP-3 complex subunit beta-1	39	50	38	49	1	8671.37	9030.96	8569.27	8327.76	8410.51	8828.51	8958.48	7836.43	8269.13	8444.08	8788.09	12043.4	12031.3	12036.2	11871.9	12002.3	11734.5	11820.3	11980	12005.2	11826	12089.4	8276.99	8271.56	8169.65	8328.46	8218	8092.39	8219.46	8037.78	8083.32	8054.74	8247.04	18057	16807.9	18993.7	17904.3	18530.9
sp|O14617-5|AP3D1_HUMAN	sp	O14617-5	O14617	HUMAN	AP3D1	Isoform 5 of AP-3 complex subunit delta-1	50	40	27	44	1	8445.58	8064.45	8196.43	8015.64	8406.92	8228.19	8016.8	8608.01	7832.72	8314.06	8293.25	9591.78	9704.81	9804.02	9865.8	9813.19	9375.99	9569.11	9309.18	9213.38	9594.47	9600.56	5872.89	5994.07	5864.48	5791.09	5884.25	5648.73	5551.79	5752.13	5789.53	5900.63	5858.18	10257.2	9490.66	10583.4	10271.7	10367.7
sp|Q9Y2T2|AP3M1_HUMAN	sp	Q9Y2T2	Q9Y2T2	HUMAN	AP3M1	AP-3 complex subunit mu-1	15	14	10	9	1	2640.02	2916.07	2657.59	2766.59	2525.4	2686.76	2782.21	2397.12	2248.43	2482.55	2539.32	4250.19	3873.45	4046.59	3682.82	4230.97	3771.38	3764.89	4269.67	4311.15	4209.72	4143.76	1865.2	1912.06	1945.64	1873.09	1866.58	1885.78	1798.64	1855.31	1883.16	1897.37	1871.98	1405.43	1264.21	1192.34	1396.65	1279.08
sp|P53677|AP3M2_HUMAN	sp	P53677	P53677	HUMAN	AP3M2	AP-3 complex subunit mu-2	4	2	3	3	1	519.032	492.367	491.959	454.354	510.397	460.239	491.662	480.391	451.442	496.64	496.557	233.886	331.782	369.344	282.541	242.473	326.562	316.29	276.516	258.86	276.052	283.325	380.267	376.999	404.177	393.259	371.627	377.948	360.939	355.028	360.798	383.163	389.247	750.374	727.28	727.817	718.859	684.504
sp|Q92572|AP3S1_HUMAN	sp	Q92572	Q92572	HUMAN	AP3S1	AP-3 complex subunit sigma-1	9	11	7	9	1	1057.3	1236.26	1318.75	1187.73	1234.61	1196.91	1173.02	1113.43	936.141	1474.87	1100.96	3188.58	3156.64	3207.8	2989.33	3209.91	3094.64	2991.85	3076.26	3143.19	3203.56	3106.2	2520.86	2557.85	2450.21	2439.31	2597.55	2504.53	2546.74	2524.33	2566.6	2718.58	2587.7	2618.03	2344.48	2468.03	2479.65	2412.62
sp|Q9Y6B7|AP4B1_HUMAN	sp	Q9Y6B7	Q9Y6B7	HUMAN	AP4B1	AP-4 complex subunit beta-1	1	6	3	4	1	163.39	171.06	176.941	173.053	178.931	167.092	166.161	173.008	195.67	169.941	171.082	663.748	691.35	725.981	641.87	646.411	679.365	645.929	646.736	684.808	698.731	652.858	242.734	235.9	246.957	252.44	218.186	234.304	237.169	256.63	241.075	243.654	240.213	784.513	784.461	763.775	727.111	805.539
sp|Q9UPM8|AP4E1_HUMAN	sp	Q9UPM8	Q9UPM8	HUMAN	AP4E1	AP-4 complex subunit epsilon-1	7	6	6	14	1	1340.02	1363.95	1285.66	1318.82	1352.19	1297.62	1267.63	1248.32	1168.1	1307.55	1270.81	676.937	705.02	731.44	704	698.363	685.561	681.398	701.322	692.697	703.793	673.702	868.577	832.194	893.371	828.348	826.846	846.132	838.363	886.204	844.524	865.622	826.965	2351.9	2832.46	2450.24	2528.56	2531.54
sp|O00189|AP4M1_HUMAN	sp	O00189	O00189	HUMAN	AP4M1	AP-4 complex subunit mu-1	1	3	4	1	1	160.819	117.815	116.92	147.665	128.107	126.899	102.717	128.913	114.681	106.259	118.812	326.592	418.068	375.324	393.743	359.52	344.947	386.844	337.807	349.493	356.996	332.934	564.424	636.238	624.06	635.798	551.648	593.99	618.388	504.534	518.947	570.435	526.678	53.5418	73.6785	52.7924	65.636	40.9174
sp|Q9Y587-2|AP4S1_HUMAN	sp	Q9Y587-2	Q9Y587	HUMAN	AP4S1	Isoform 2 of AP-4 complex subunit sigma-1	0	2	1	0	1	0	0	0	0	0	0	0	0	0	0	0	502.454	483.896	511.984	503.85	487.594	525.818	503.843	493.792	496.805	540.385	509.161	221.313	210.69	285.197	240.048	240.619	271.488	255.259	250.526	243.806	252.813	234.338	0	0	0	0	0
sp|Q9H0R1|AP5M1_HUMAN	sp	Q9H0R1	Q9H0R1	HUMAN	AP5M1	AP-5 complex subunit mu-1	1	0	0	0	1	70.7282	74.2384	88.1507	67.2767	76.5865	76.2499	64.4189	76.1788	49.0496	80.9463	72.6074	0	0	0	0	0	0	0	0	0	0	0	0	0	0	0	0	0	0	0	0	0	0	0	0	0	0	0
sp|Q9NUS5|AP5S1_HUMAN	sp	Q9NUS5	Q9NUS5	HUMAN	AP5S1	AP-5 complex subunit sigma-1	0	2	1	1	1	0	0	0	0	0	0	0	0	0	0	0	127.469	131.375	141.015	127.365	124.239	118.91	122.943	109.627	93.6537	135.273	139.453	106.634	110.921	109.676	104.688	94.7956	99.6741	97.3713	101.233	91.4195	105.137	95.0295	372.423	423.163	449.137	449.823	362.189
sp|O43299|AP5Z1_HUMAN	sp	O43299	O43299	HUMAN	AP5Z1	AP-5 complex subunit zeta-1	2	4	4	6	1	181.076	195.649	172.205	181.27	170.314	173.237	131.861	130.998	107.675	175.173	162.062	479.832	447.055	468.861	483.629	447.551	451.431	410.702	334.647	313.652	482.418	410.67	489.255	534.508	513.128	499.34	487.985	462.836	476.455	589.35	425.324	543.521	452.405	1070.81	1960.83	830.556	813.474	756.819
sp|O14727|APAF_HUMAN	sp	O14727	O14727	HUMAN	APAF1	Apoptotic protease-activating factor 1	16	22	13	12	1	1682.03	1813.03	1774.31	1643.19	1701.96	1744.94	1659.89	1616.49	1537.2	1771.19	1625.82	3151.46	3115.38	3184.77	3194.44	3122.3	3349.56	3243.37	3104.35	2999.22	3220.23	3174.89	1925.95	1905.6	1913.96	1927.11	1835.68	1918.95	1798.36	1825.24	1928.87	1866	1812.9	2421.62	2645.09	2500.07	2380.69	2493.23
sp|Q02410|APBA1_HUMAN	sp	Q02410	Q02410	HUMAN	APBA1	Amyloid beta A4 precursor protein-binding family A member 1	4	0	3	3	1	599.811	594.991	566.006	581.677	583.812	562.726	540.267	541.988	498.611	563.506	561.56	0	0	0	0	0	0	0	0	0	0	0	178.291	190.614	195.436	187.213	184.441	185.06	202.548	174.861	191.712	187.691	163.069	510.87	460.732	497.045	512.992	487.194
sp|Q99767|APBA2_HUMAN	sp	Q99767	Q99767	HUMAN	APBA2	Amyloid beta A4 precursor protein-binding family A member 2	0	5	1	4	1	0	0	0	0	0	0	0	0	0	0	0	419.52	442.573	432.226	383.576	426.465	388.295	370.82	396.984	377.512	433.098	424.793	100.799	94.3458	86.1521	99.5988	103.757	92.2971	91.5707	81.3339	83.9914	99.8612	93.0697	482.32	629.157	454.496	436.411	467.29
sp|O96018|APBA3_HUMAN	sp	O96018	O96018	HUMAN	APBA3	Amyloid beta A4 precursor protein-binding family A member 3	2	1	1	2	1	141.455	149.754	140.713	143.249	151.025	158.253	146.709	135.073	137.93	155.076	139.404	35.7878	29.5507	31.38	33.1786	34.9189	33.4831	35.5107	23.643	26.9166	33.096	30.4487	20.2493	31.6112	20.7076	20.7796	22.2964	24.0601	28.9967	30.863	16.8185	27.6076	24.8287	104.838	108.57	111.034	114.816	110.913
sp|O00213|APBB1_HUMAN	sp	O00213	O00213	HUMAN	APBB1	Amyloid beta A4 precursor protein-binding family B member 1	2	3	1	2	1	483.685	477.75	479.757	433.052	490.824	409.522	363.355	389.558	343.008	479.987	423.187	258.057	197.037	234.41	261.435	231.62	247.93	237.889	213.586	188.82	235.839	230.097	313.969	167.139	207.094	174.972	258.129	157.064	153.745	204.123	227.481	247.178	209.55	116.112	169.857	95.5641	98.9955	93.9674
sp|Q7Z5R6|AB1IP_HUMAN	sp	Q7Z5R6	Q7Z5R6	HUMAN	APBB1IP	Amyloid beta A4 precursor protein-binding family B member 1-interacting protein	5	2	3	10	1	667.358	678.943	765.677	702.481	686.165	770.321	700.459	594.947	634.953	709.588	710.227	519.493	607.983	666.335	600.672	484.472	615.411	577.367	456.995	450.255	533.267	505.473	407.317	336.964	393.094	343.197	380.566	332.997	319.807	415.37	402.637	413.171	372.328	2092.14	2065.5	1998.48	1919.88	2056.67
sp|Q92870-4|APBB2_HUMAN	sp	Q92870-4	Q92870	HUMAN	APBB2	Isoform 4 of Amyloid beta A4 precursor protein-binding family B member 2	8	3	9	4	1	1099.32	1005.62	1011.1	1101.55	1026.43	1027.88	1012.42	821.519	849.927	953.647	1102.13	424.502	397.313	391.521	416.212	390.699	386.596	350.56	344.341	306.954	428.08	397.222	751.882	773.584	754.76	720.564	721.723	801.012	930.827	1254.53	1404.06	770.395	731.324	398.626	491.999	405.461	411.718	365.235
sp|P25054|APC_HUMAN	sp	P25054	P25054	HUMAN	APC	Adenomatous polyposis coli protein	16	8	6	10	1	2084.52	1970.98	2270.1	2006.93	2056.37	2001.68	1916.01	1903.37	1862.38	2059.46	2006.46	857.47	810.16	887.353	846.455	836.246	882.913	807.435	814.363	813.774	860.474	840.621	414.288	385.35	392.42	365.308	397.219	413.974	390.391	385.094	344.152	396.829	409.703	1224.75	1343.05	1124.67	1141.23	1104.44
sp|Q8J025|APCD1_HUMAN	sp	Q8J025	Q8J025	HUMAN	APCDD1	Protein APCDD1	0	1	0	0	1	0	0	0	0	0	0	0	0	0	0	0	78.1678	71.069	115.882	77.6587	61.4476	70.405	67.4645	59.7726	55.1039	82.2029	69.8092	0	0	0	0	0	0	0	0	0	0	0	0	0	0	0	0
sp|P13798|ACPH_HUMAN	sp	P13798	P13798	HUMAN	APEH	Acylamino-acid-releasing enzyme	24	31	23	27	1	2777.08	3180.17	3027.32	3046.62	2882.63	3050.87	3012.86	2492.93	2398.53	2933.05	2718.33	6640.28	6671.73	6824.47	6566.03	6487.02	6337.1	6236.33	6008.69	5962.44	6539.77	6272.4	3963.48	4090.5	4054.54	3966.53	3909.49	3866.05	3790.71	3816.06	3620.21	3963.99	3863.55	5566.55	4987.4	5162.82	5133.64	5214.68
sp|P27695|APEX1_HUMAN	sp	P27695	P27695	HUMAN	APEX1	DNA-(apurinic or apyrimidinic site) lyase	23	21	26	19	1	3368.95	3475.71	3275.21	3187.8	3346	3367.72	3441.53	3421.05	3514.62	3404.19	3420.87	3665.71	3862.38	3940.39	3683.03	3634.21	3859.7	3828.26	3704.03	3630.47	3799.67	3675.36	5218.98	5615.86	5592.25	5474.49	5241.12	5561.15	5455.26	5457.63	5598.33	5272.36	5444.21	5871.97	4878.02	6096.6	5596.63	6337.1
sp|Q9UBZ4|APEX2_HUMAN	sp	Q9UBZ4	Q9UBZ4	HUMAN	APEX2	DNA-(apurinic or apyrimidinic site) lyase 2	0	1	1	2	1	0	0	0	0	0	0	0	0	0	0	0	93.8674	88.7991	77.9414	96.6365	86.2046	65.1829	70.0604	69.457	69.4589	100.449	76.3217	87.6863	98.3933	86.3729	81.0233	89.0267	76.7062	71.2438	85.6176	60.7187	92.6991	105.277	110.017	328.521	54.2509	53.3292	58.4776
sp|Q9BZZ5|API5_HUMAN	sp	Q9BZZ5	Q9BZZ5	HUMAN	API5	Apoptosis inhibitor 5	28	30	21	24	2	4482.56	4395.03	4318.39	4105.54	4677.72	4655.86	4805.85	5431.91	5777.5	4678.09	4891.1	6827.98	6552.77	6629.13	6440.68	6833.69	6625.16	6592.22	6932.15	6882.83	7059.61	6981.9	3812.84	3696.08	3622.54	3631.14	3732.81	3786.51	3706.58	3725.85	3693.42	3719.11	3987.28	5831.07	5647.83	5993.97	5620.39	6276.33
sp|Q9BZZ5-2|API5_HUMAN	sp	Q9BZZ5-2	Q9BZZ5	HUMAN	API5	Isoform 2 of Apoptosis inhibitor 5	0	1	1	1	2	0	0	0	0	0	0	0	0	0	0	0	135.094	122.437	136.001	117.006	130.592	132.246	122.013	144.491	143.174	149.26	135.809	52.1331	38.0667	39.5028	38.8248	47.0371	48.0039	41.8113	46.4275	41.1098	51.0374	39.4274	117.758	143.49	118.264	131.928	115.161
sp|Q96GX9|MTNB_HUMAN	sp	Q96GX9	Q96GX9	HUMAN	APIP	Methylthioribulose-1-phosphate dehydratase	7	5	5	6	1	1364.03	1101.18	1147.3	1120.77	1357.18	1176.24	1099.4	1397.4	1383.1	1309.78	1294.72	741.65	803.417	868.485	846.333	753.851	831.797	893.626	799.899	786.717	817.082	820.442	627.086	699.524	795.082	741.758	660.48	745.623	735.155	619.46	622.283	660.033	619.462	1795.19	2616.49	2098.68	2060.85	1947.01
sp|Q8N2Z9|CENPS_HUMAN	sp	Q8N2Z9	Q8N2Z9	HUMAN	APITD1	Centromere protein S	1	3	3	1	1	61.5157	82.9815	73.4132	79.5998	58.9188	101.13	96.7435	73.3315	39.7236	60.9817	94.1641	330.025	328.495	330.31	378.107	354.124	363.543	364.164	298.478	320.786	319.281	326.438	384.072	429.575	439.391	411.192	377.318	417.292	425.155	378.36	350.222	405.733	398.263	51.5244	58.9054	54.3028	55.5323	69.3577
sp|Q8IW19|APLF_HUMAN	sp	Q8IW19	Q8IW19	HUMAN	APLF	Aprataxin and PNK-like factor	6	7	6	3	1	487.983	502.338	538.558	461.455	468.12	492.863	481.912	488.349	491.201	492.528	490.879	636.293	659.868	800.394	683.251	656.802	671.317	642.923	698.74	683.956	678.101	656.584	771.541	746.665	825.666	745.298	751.312	811.284	742.121	741.7	728.092	723.859	787.253	839.38	782.28	824.082	832.546	860.809
sp|Q06481|APLP2_HUMAN	sp	Q06481	Q06481	HUMAN	APLP2	Amyloid-like protein 2	8	8	4	6	1	2756.79	2346.94	2173.03	2808.74	2460.59	2067.99	1710.68	1460.91	1337.26	2373.41	2290.74	1829.91	1765.92	1458.44	1797.32	1685.74	1435.18	1050.77	606.624	625.804	1561.65	1827.55	1196.73	1289.14	1182.29	1162.27	1221.08	948.936	662.318	493.47	460.683	1284.2	1192.49	1288.01	4314.98	490.627	464.202	442.832
sp|Q9HDC9|APMAP_HUMAN	sp	Q9HDC9	Q9HDC9	HUMAN	APMAP	Adipocyte plasma membrane-associated protein	20	22	26	21	1	2789.74	2983.71	3042.95	2857.12	2884.93	3070.67	3065.88	2837.06	2807.74	2819.22	2966.35	3916.91	3745.35	3569.14	3929.3	3933.03	3782.22	3861.62	3739.8	3686.47	3716.51	3774.66	5845.04	5857.43	5584.93	6138.42	5979.29	6138.35	6089.54	5721.45	5702.65	5750.23	6064.8	4389.29	4079.37	4212.09	4492.22	4560.82
sp|P02647|APOA1_HUMAN	sp	P02647	P02647	HUMAN	APOA1	Apolipoprotein A-I	1	2	0	1	1	182.897	180.764	116.235	143.644	181.262	169.591	187.137	145.903	148.324	141.854	152.442	214.438	212.791	187.705	270.551	276.447	219.529	230.628	292.588	216.059	193.692	232.139	0	0	0	0	0	0	0	0	0	0	0	191.315	218.504	218.857	216.276	207.547
sp|P06727|APOA4_HUMAN	sp	P06727	P06727	HUMAN	APOA4	Apolipoprotein A-IV	2	3	3	1	1	209.5	254.148	176.01	183.724	223.355	248.703	236.986	215.945	293.659	228.921	203.778	203.357	184.528	191.685	210.049	244.276	313.838	427.685	582.579	864.021	182.856	284.402	254.597	198.609	175.96	223.848	197.623	179.024	285.714	258.626	235.882	246.934	227.255	171.966	174.506	205.385	197.789	198.48
sp|P04114|APOB_HUMAN	sp	P04114	P04114	HUMAN	APOB	Apolipoprotein B-100	6	7	5	5	1	1222.9	732.198	637.946	860.496	846.862	790.666	630.523	780.407	820.848	744.202	682.203	2346.67	1029.14	1194.02	1226.07	940.337	926.779	990.709	922.342	978.603	1073.63	925.994	530.817	336.772	389.081	412.746	339.215	330.619	354.775	312.133	283.721	364.693	324.141	1199.3	3409.79	1023.67	1086.78	932.83
sp|Q9NRW3|ABC3C_HUMAN	sp	Q9NRW3	Q9NRW3	HUMAN	APOBEC3C	DNA dC->dU-editing enzyme APOBEC-3C	1	3	1	1	1	105.936	110.144	102.812	114.148	82.4581	109.838	127.922	92.4933	91.9737	106.791	99.2186	467.523	472.867	478.573	450.224	421.475	436.336	431.247	416.649	432.32	408.412	427.887	219.76	183.669	184.021	183.653	173.016	171.235	185.016	170.922	192.903	196.521	187.099	96.4071	137.852	88.4095	109.467	103.196
sp|Q96AK3|ABC3D_HUMAN	sp	Q96AK3	Q96AK3	HUMAN	APOBEC3D	DNA dC->dU-editing enzyme APOBEC-3D	0	1	1	0	1	0	0	0	0	0	0	0	0	0	0	0	66.1165	50.2246	58.6245	74.123	68.7795	66.8299	74.2583	62.9598	58.0007	57.5857	67.1156	45.3672	36.9787	44.8048	39.858	43.4582	45.051	44.8614	39.7863	41.6447	53.3835	39.9126	0	0	0	0	0
sp|Q8IUX4|ABC3F_HUMAN	sp	Q8IUX4	Q8IUX4	HUMAN	APOBEC3F	DNA dC->dU-editing enzyme APOBEC-3F	1	0	2	1	1	118.605	116.389	112.803	116.034	109.726	118.296	105.922	122.503	113.832	121.228	121.491	0	0	0	0	0	0	0	0	0	0	0	136.712	122.714	138.337	109.569	140.951	125.555	124.908	135.081	138.416	148.5	126.545	170.076	149.902	170.899	156.745	161.408
sp|Q9HC16|ABC3G_HUMAN	sp	Q9HC16	Q9HC16	HUMAN	APOBEC3G	DNA dC->dU-editing enzyme APOBEC-3G	0	1	2	0	1	0	0	0	0	0	0	0	0	0	0	0	105.586	102.961	141.532	101.841	120.068	102.507	89.3024	99.4786	102.874	104.857	90.3952	136.954	124.507	140.243	130.13	139.995	123.046	125.894	134.96	138.882	136.79	135.928	0	0	0	0	0
sp|P02656|APOC3_HUMAN	sp	P02656	P02656	HUMAN	APOC3	Apolipoprotein C-III	1	2	1	1	1	132.459	191.377	99.1254	111.599	162.928	174.711	183.952	177.031	244.737	137.479	133.719	565.319	577.453	491.817	643.998	657.367	508.666	618.14	717.63	645.33	600.354	606.26	444.108	387.782	310.31	358.667	295.381	275.126	545.618	507.534	345.862	445.412	453.433	75.3056	77.9199	78.0535	76.9362	83.8445
sp|P02649|APOE_HUMAN	sp	P02649	P02649	HUMAN	APOE	Apolipoprotein E	2	1	1	1	1	196.85	224.983	152.721	174.308	212.576	181.126	206.098	273.558	537.289	187.844	202.057	152.625	98.9056	111.46	117.66	168.946	128.082	123.788	270.723	490.965	123.395	146.82	148.313	89.7879	98.4895	94.0889	106.789	86.1643	116.902	238.255	318.632	135.761	142.899	30.6417	38.4069	41.1357	34.2748	44.5697
sp|P02749|APOH_HUMAN	sp	P02749	P02749	HUMAN	APOH	Beta-2-glycoprotein 1	2	1	2	2	1	715.997	485.594	336.141	450.099	822.001	427.319	472.257	598.444	714.295	527.695	527.624	369.958	267.593	280.418	342.419	467.824	261.406	301.168	366.775	387.679	253.626	374.843	910.875	436.206	423.596	553.5	614.725	423.899	657.027	691.261	710.925	617.853	735.949	440.574	456.34	653.111	724.769	584.011
sp|Q9BQE5|APOL2_HUMAN	sp	Q9BQE5	Q9BQE5	HUMAN	APOL2	Apolipoprotein L2	9	8	8	13	1	2047.51	1972.67	2107.17	1865.96	1900.78	1855.09	1917.28	1913.84	1889.48	1941.91	2008.25	2096.29	2019.68	2209.1	1888.32	2159.79	1922.02	1917.87	2183.34	2207.71	2191.49	2108.42	1390.34	1362.53	1390.67	1293.29	1435.12	1278.27	1171.06	1426.3	1386.16	1399.2	1398.88	2858.16	3037.66	2797.96	2710.96	2640.39
sp|Q9BWW8|APOL6_HUMAN	sp	Q9BWW8	Q9BWW8	HUMAN	APOL6	Apolipoprotein L6	0	1	0	2	1	0	0	0	0	0	0	0	0	0	0	0	45.8988	46.1144	62.3865	53.5238	40.4125	47.0245	44.2695	38.0592	38.3197	43.4324	41.7953	0	0	0	0	0	0	0	0	0	0	0	114.068	615.378	50.754	53.5002	44.9306
sp|Q9BUR5|MIC26_HUMAN	sp	Q9BUR5	Q9BUR5	HUMAN	APOO	MICOS complex subunit MIC26	5	3	2	1	1	490.876	503.388	532.439	523.49	497.534	500.893	501.037	622.62	532.488	467.095	519.51	663.373	695.006	690.213	704.877	656.455	671.41	689.203	652.424	637.939	679.963	679.372	374.273	386.869	419.692	393.042	395.464	400.709	425.527	399.534	403.71	379.973	405.246	90.9586	102.638	95.3257	112.558	108.94
sp|Q6UXV4|MIC27_HUMAN	sp	Q6UXV4	Q6UXV4	HUMAN	APOOL	MICOS complex subunit MIC27	11	9	10	9	1	1762.12	1602.72	1680.96	1673.59	1713.14	1560.18	1682.53	1790.35	1756.21	1618.34	1738.4	1736.7	1808.46	1760.98	1787.86	1829.46	1833.96	1861.28	1851.6	1844.49	1856.35	1852.88	1807.81	1880.32	1945.74	1966.2	1926.63	2093.91	1938.15	1945.76	1946.93	1943.65	1910.37	2155.17	2091.56	2445.36	2507.16	2464.19
sp|P05067|A4_HUMAN	sp	P05067	P05067	HUMAN	APP	Amyloid beta A4 protein	11	14	15	14	1	2584.82	2370.82	2259.98	3062.93	2292.19	2445.52	1507.8	831.53	705.448	2111.12	2180.96	2750.98	2573.29	2714.93	2589.16	2764.15	2458.25	1697.59	1223.67	1053.07	2832.93	2884.9	2049.5	2055.96	2214.67	2034.29	2177.92	1835.7	1121.69	627.753	517.764	2248.78	2115.35	4204.75	9677.36	1395.25	1423.32	1216.04
sp|Q92624|APBP2_HUMAN	sp	Q92624	Q92624	HUMAN	APPBP2	Amyloid protein-binding protein 2	2	3	1	3	1	105.342	95.7525	132.747	134.467	108.323	132.601	101.18	125.892	119.711	117.927	101.91	362.448	309.884	350.532	339.245	332.764	301.262	258.12	244.414	220.891	352.054	317.39	57.5333	54.067	53.6124	52.5549	44.4572	38.1057	31.4794	28.3159	27.7267	52.6824	45.2019	465.364	710.781	387.113	399.064	357.627
sp|Q9UKG1|DP13A_HUMAN	sp	Q9UKG1	Q9UKG1	HUMAN	APPL1	DCC-interacting protein 13-alpha	17	14	19	21	1	1966.32	1949.65	2137.59	1919.85	2035.05	1928.82	1998.8	1930.96	1914.3	2110.25	2077.5	2320.99	2326.09	2449.27	2279.48	2249.7	2330.42	2302.84	2218.6	2224.73	2324.15	2237.04	3044.09	3159.56	3202.49	3161.11	3025.98	3185.13	3006.48	2965.88	3029.63	3139.33	3071.46	3099.73	2933.23	3047.67	3019.86	3026.39
sp|Q8NEU8-3|DP13B_HUMAN	sp	Q8NEU8-3	Q8NEU8	HUMAN	APPL2	Isoform 3 of DCC-interacting protein 13-beta	38	35	32	30	1	4240.85	3867.39	3749.84	3769.62	4197.46	3861.33	3768.55	3923.83	3695.52	4164.35	4086.57	6409.64	6300.77	6288.47	6255.87	6137.7	6200.39	6010.86	5843.86	5632.8	6113.19	6114.82	5381.82	5534.25	5463.11	5577.7	5256.61	5399.17	5263.82	4821.11	4769.08	5345.57	5254.08	7060.61	6653.12	6860.5	6531.23	6845.83
sp|P07741|APT_HUMAN	sp	P07741	P07741	HUMAN	APRT	Adenine phosphoribosyltransferase	18	17	16	20	1	2319.79	2375.9	2413.8	2398.81	2285.11	2614.38	2399.01	2160.64	1869.37	2287.58	2149.87	1832.73	1843.98	2007.73	1824.19	1805.23	1982.01	2281.07	2760.24	3664.19	1856.5	1793.66	1970.29	2011.33	2143.51	2022.42	1967.95	2009.99	2046.2	1967.99	2114.54	2077.18	1907.91	4062.57	3540.24	3737.05	3569.75	3785.71
sp|Q7Z2E3|APTX_HUMAN	sp	Q7Z2E3	Q7Z2E3	HUMAN	APTX	Aprataxin	4	1	0	3	1	379.325	361.332	341.979	370.695	351.371	332.105	337.62	362.168	373.726	398.463	339.932	84.5787	75.2335	93.3586	86.8922	80.8476	99.9577	88.319	88.9706	87.6034	89.4462	83.1655	0	0	0	0	0	0	0	0	0	0	0	674.667	672.77	737.635	638.086	760.116
sp|O60306|AQR_HUMAN	sp	O60306	O60306	HUMAN	AQR	Intron-binding protein aquarius	9	21	18	22	1	1770.6	1796.74	1683.44	1626.37	1807.71	1762.26	1759.4	1709.05	1728.81	1907.39	1826.65	3852.11	3910.84	3871.11	3939.97	3744.88	4036.83	3794.09	3530.88	3330.83	3820.52	3827.76	2941.08	2924.87	3019.81	2942.65	3003.41	2987.5	2851.47	2654.92	2531.92	3007.81	2948.24	4729.02	5357.25	4657.71	4579.04	4698.03
sp|P10275|ANDR_HUMAN	sp	P10275	P10275	HUMAN	AR	Androgen receptor	3	3	2	0	1	666.625	682.998	784.238	663.598	586.368	476.753	427.406	362.864	328.451	627.41	485.555	193.591	168.27	204.715	168.886	111.314	197.995	75.2106	85.2865	38.9426	523.591	85.8802	115.138	123.793	161.406	133.211	93.8653	62.3429	33.6776	20.4203	14.0669	103.709	56.2187	0	0	0	0	0
sp|P10398|ARAF_HUMAN	sp	P10398	P10398	HUMAN	ARAF	Serine/threonine-protein kinase A-Raf	8	7	8	3	1	1065.45	1139.2	1078.17	1006.1	1045.18	1047.94	1011.76	1022.49	996.527	1094	1035.36	1158.17	1144.18	1275.17	1147.08	1157.01	1188.23	1132.34	1185.82	1175.19	1257.08	1183.53	752.896	790.206	810.446	764.192	751.969	756.964	729.697	726.709	735.536	802.418	730.072	572.171	538.687	567.11	537.902	538.002
sp|Q96P48|ARAP1_HUMAN	sp	Q96P48	Q96P48	HUMAN	ARAP1	Arf-GAP with Rho-GAP domain, ANK repeat and PH domain-containing protein 1	13	24	16	16	1	2031.86	1844.48	1835.34	1787.98	1965.96	1793.55	1756.71	1759.65	1702.31	1920.24	1905.78	3109.01	3091.31	3248.48	3011.73	3122.34	3069.7	2965.5	3020.15	2959.27	3280.32	3085.7	2001.7	1997.82	2163.42	2048.86	1948.17	2009.63	1853.55	1879.05	1820.85	2062.5	1911.96	3175.96	3225.98	2974.91	2957.56	2948.39
sp|Q8WWN8|ARAP3_HUMAN	sp	Q8WWN8	Q8WWN8	HUMAN	ARAP3	Arf-GAP with Rho-GAP domain, ANK repeat and PH domain-containing protein 3	4	12	3	2	1	886.655	852.359	885.812	830.635	757.168	732.902	675.163	640.997	512.956	826.105	726.742	2079.86	2112.98	2178.67	2211.37	2259.18	2052.31	2209.12	2209.53	2352.87	2039.8	2064.74	344.913	350.709	381.585	350.585	341.991	312.09	333.389	301.713	312.055	349.521	316.421	340.638	349.296	314.177	340.45	316.112
sp|P48444|COPD_HUMAN	sp	P48444	P48444	HUMAN	ARCN1	Coatomer subunit delta	55	50	52	63	1	14768	14098.1	13828	13695.2	14734.6	14369.3	14465.3	14073.5	14585.7	13858.3	15004.8	13697.2	14068.1	13122.6	13721.1	14120	13894.9	13957.3	14083.7	13763.3	13798.3	13880.9	13200.6	13060.7	12449	12950.4	13448.8	12978	13095.1	13432.5	13061	13390.2	13558.7	20370	20942.5	19950.8	21085.8	19990.7
sp|O15033|AREL1_HUMAN	sp	O15033	O15033	HUMAN	AREL1	Apoptosis-resistant E3 ubiquitin protein ligase 1	1	0	0	1	1	157.282	143.977	170.066	151.93	152.318	165.833	155.733	163.871	163.924	151.46	153.956	0	0	0	0	0	0	0	0	0	0	0	0	0	0	0	0	0	0	0	0	0	0	36.123	38.9146	31.4267	27.2797	29.0086
sp|P84077|ARF1_HUMAN	sp	P84077	P84077	HUMAN	ARF1	ADP-ribosylation factor 1	0	1	1	0	1	0	0	0	0	0	0	0	0	0	0	0	95.9679	109.108	103.409	103.835	109.493	93.4795	107.617	106.337	100.964	94.6044	104.567	68.1805	60.8576	60.2752	62.1296	70.7853	65.471	70.1601	70.2401	67.5567	56.1477	60.7688	0	0	0	0	0
sp|P61204|ARF3_HUMAN	sp	P61204	P61204	HUMAN	ARF3	ADP-ribosylation factor 3	17	16	20	22	1	4390.79	3528.87	3713.81	4189.71	4020.58	3337.7	3406.22	3673.48	3182.35	3642.19	3386.13	3793.32	3100.77	2865.79	4163.56	3964.96	3501.92	4025.55	3777.64	3467.38	3391.77	3306.16	3248.14	2310.71	2137.83	2583.82	2767.89	2525.1	3263.64	2985.14	2401.66	2693.16	2427.87	5548.67	6092.47	4025.54	5191.24	3171.69
sp|P18085|ARF4_HUMAN	sp	P18085	P18085	HUMAN	ARF4	ADP-ribosylation factor 4	8	21	15	10	1	1639.73	1193.79	1404.47	1634.46	1362.56	1098.61	1113.79	1512.79	1111.75	1350.08	1137.61	4883.35	3852.85	3381.04	5441.23	5112.49	4561.05	5261.86	4846.84	4444.24	4210.52	4199.4	4134.22	2930.45	2643.62	3181.2	3858.18	3236.24	3988.37	4141.22	3505.16	3433.76	3358.23	2480.84	2824.37	1710.95	2421.31	1356.68
sp|P84085|ARF5_HUMAN	sp	P84085	P84085	HUMAN	ARF5	ADP-ribosylation factor 5	3	6	4	4	1	352.295	338.845	758.421	465.152	439.889	372.578	368.186	575.528	301.794	657.763	364.155	890.447	730.836	688.845	996.731	1004.5	841.156	989.659	965.157	872.846	800.051	797.662	723.273	510.548	476.038	574.694	683.409	590.648	728.426	823.137	674.505	603.852	603.773	930.07	918.59	677.141	805.732	468.563
sp|P62330|ARF6_HUMAN	sp	P62330	P62330	HUMAN	ARF6	ADP-ribosylation factor 6	4	8	8	6	1	1121.72	887.148	1277.45	1067.64	1021.61	1869.23	1632.05	1064.89	1207.99	740.214	1301.52	3129.49	2747.48	2697.84	4574.62	3529.97	3557.9	4289.54	3405.17	3371.02	2779.81	2540.08	3667.95	2877.28	2566.06	3063.94	3070.43	2801.6	3743.79	3626.09	2813.56	2783.7	2535.43	1872.77	2161.94	1651.84	2063.83	1264.26
sp|Q8N6T3|ARFG1_HUMAN	sp	Q8N6T3	Q8N6T3	HUMAN	ARFGAP1	ADP-ribosylation factor GTPase-activating protein 1	15	17	16	15	1	1389.03	1490.87	1477.65	1284.88	1445.49	1559.76	1588.01	1440.91	1390.76	1499.9	1591.66	3220.84	3360.59	3298.93	3044.5	3305.88	3038.6	3056.96	3200.96	3254.28	3421.7	3441.13	2122.72	2143.13	2028.73	1920.8	2010.75	1962.06	1912.72	1944.01	1803.76	2114.24	2100.97	2918.68	2715.62	2806.52	2679.48	2822.08
sp|Q8N6H7|ARFG2_HUMAN	sp	Q8N6H7	Q8N6H7	HUMAN	ARFGAP2	ADP-ribosylation factor GTPase-activating protein 2	16	24	19	21	1	2311.71	2269.44	2351.38	2210.27	2322.24	2312.25	2281.07	2172.01	2103.49	2313.7	2278.91	3611.34	4186.76	4180.44	4109.33	3881.14	3931.21	4026.87	3626.53	3548.32	3832.49	3859.25	2873.8	3248.37	3330.39	3144.38	2865.48	3066.8	2931.79	2652.97	2338.61	2930.42	2853.23	4522.68	4492.67	4299.24	4172.01	4093.06
sp|Q9NP61|ARFG3_HUMAN	sp	Q9NP61	Q9NP61	HUMAN	ARFGAP3	ADP-ribosylation factor GTPase-activating protein 3	24	24	21	34	1	3908.75	4238.82	3753.84	3977.26	3894.95	4144.57	4266.55	3443.26	3367.06	3857.96	3875.01	5478.42	5427.95	5089.5	5286.07	5427.77	5207.18	5023.55	5069.17	4818.48	5399.17	5298.49	4539.24	4371.24	4120.44	4456.38	4587.43	4242.8	4136.75	4091.8	3931.98	4499	4519.87	7176.65	7306.45	6880.64	6660.17	6990.23
sp|Q9Y6D6|BIG1_HUMAN	sp	Q9Y6D6	Q9Y6D6	HUMAN	ARFGEF1	Brefeldin A-inhibited guanine nucleotide-exchange protein 1	32	25	30	30	1	5193.67	5540.65	5363.68	5186.24	5340.17	5447.87	5565.65	5297.13	5400.02	5397.77	5392.99	4333.21	4279.04	4351.94	4271.31	4657.47	4335.75	4474.61	4628.12	4731.9	4368.71	4401.31	3646.58	3635.76	3838.57	3599.11	3740.56	3820.95	3769.76	3777.1	3625.58	3761.94	3664.76	7060.46	6632.53	7297.01	6838.16	7224.06
sp|Q9Y6D5|BIG2_HUMAN	sp	Q9Y6D5	Q9Y6D5	HUMAN	ARFGEF2	Brefeldin A-inhibited guanine nucleotide-exchange protein 2	19	19	18	16	1	2571.33	2797	2791.38	2546.37	2729.04	2871.99	2839.57	2643.57	2693.87	2842.27	2729.55	3188.16	3204.09	3349.64	3246.26	3193.67	3308.52	3257.6	3284.57	3340.41	3198.88	3180.66	3916.19	4156.14	4227.59	4152.08	4062.59	4288.31	4061.22	4126.06	4065.67	4094.24	4006.41	2585.27	2760.73	2740.21	2811.77	2711.13
sp|P53367|ARFP1_HUMAN	sp	P53367	P53367	HUMAN	ARFIP1	Arfaptin-1	15	18	16	19	2	1681.59	1458.39	1698.66	1531.32	1580.63	1450.49	1508.61	1740.78	1499.57	1510.39	1562.06	4594.95	3683.96	3687.31	4247.21	4131.03	3824.36	4024.92	4278	4283.89	4472.15	4167.28	2775.57	2837.98	2825.36	2863	2932.39	2968.55	2872.46	2840.54	2880.83	2872.61	2953.47	4525.92	4538.37	4810.14	4802.61	4993.83
sp|P53367-2|ARFP1_HUMAN	sp	P53367-2	P53367	HUMAN	ARFIP1	Isoform A of Arfaptin-1	2	0	0	1	2	93.7641	102.432	91.51	92.2043	98.4472	86.866	89.4554	101.647	108.774	103.718	112.164	0	0	0	0	0	0	0	0	0	0	0	0	0	0	0	0	0	0	0	0	0	0	262.28	260.839	296.523	262.283	289.823
sp|P53365|ARFP2_HUMAN	sp	P53365	P53365	HUMAN	ARFIP2	Arfaptin-2	3	6	7	11	1	258.502	248.466	236.12	228.598	235.697	257.804	234.895	229.172	222.684	248.82	250.75	1115.48	1113.27	1142.04	1148.37	1093.17	1086.13	1091.63	1052.82	1016.79	1119.37	1063.68	1004.25	1176.09	1194.02	1138.09	1090.05	1179.77	1045.98	978.723	1003.6	1138.39	1055.61	2466.34	2925.32	2380.97	2320.6	2417.45
sp|Q13795|ARFRP_HUMAN	sp	Q13795	Q13795	HUMAN	ARFRP1	ADP-ribosylation factor-related protein 1	3	2	4	2	1	324.779	361.281	334.486	374.754	378.708	410.395	423.126	497.084	645.004	358.992	354.482	423.946	412.387	393.061	365.924	400.481	377.808	388.426	389.797	405.965	415.651	394.552	891.458	847.42	845.014	865.405	897.78	871.742	828.255	927.327	900.2	892.856	902.439	386.913	415.429	403.477	340.851	381.465
sp|P78540|ARGI2_HUMAN	sp	P78540	P78540	HUMAN	ARG2	Arginase-2, mitochondrial	0	1	0	0	1	0	0	0	0	0	0	0	0	0	0	0	282.82	229.093	216.65	309.756	300.068	259.304	242.874	307.596	284.234	239.447	250.17	0	0	0	0	0	0	0	0	0	0	0	0	0	0	0	0
sp|Q9NWB6|ARGL1_HUMAN	sp	Q9NWB6	Q9NWB6	HUMAN	ARGLU1	Arginine and glutamate-rich protein 1	10	12	9	11	1	1935.71	1643.24	1930.57	1580.45	1935.53	1628.15	1753.92	1852.09	1813.36	1890.45	1912.14	2931.79	2857.96	2829.11	2745.57	2964.14	2745.38	2642.94	2736.27	2625.33	3098.12	3059.07	1794.27	1829.74	1829.71	1601.49	1760.44	1716.66	1602.41	1648.6	1443.6	1762.5	1854.88	3020.49	2894.4	2768.63	2649.5	2764.41
sp|Q07960|RHG01_HUMAN	sp	Q07960	Q07960	HUMAN	ARHGAP1	Rho GTPase-activating protein 1	34	27	29	32	1	6974.64	7213.14	7381.69	7052.16	7104.27	6797.21	6834.31	6491.09	6528.87	6996.04	7056.42	5917.25	6127.14	6125.87	6059.6	5924.19	6003.81	5816.92	5571.96	5413.96	6142.2	5790.66	5806.61	6043.59	5965.55	5977.89	5744.21	5819.21	5700.42	5742.5	5640.39	5869.29	5781.16	8428.67	7718.17	8042.53	8011.99	8034.99
sp|A1A4S6|RHG10_HUMAN	sp	A1A4S6	A1A4S6	HUMAN	ARHGAP10	Rho GTPase-activating protein 10	9	12	9	13	1	1185.58	1340.38	1301.85	1266.77	1219.74	1379.01	1368.31	1197.38	1093.68	1206.99	1291.06	1676.53	1670.36	1685.55	1638.16	1568.12	1687.72	1562.23	1554.05	1488.79	1648.3	1639.15	844.303	808.608	835.632	743.412	784.328	754.518	798.154	707.444	674.825	860.708	754.172	2714.6	2641.01	2547.67	2608.7	2517.24
sp|Q6P4F7|RHGBA_HUMAN	sp	Q6P4F7	Q6P4F7	HUMAN	ARHGAP11A	Rho GTPase-activating protein 11A	2	3	1	0	1	270.274	328.034	227.613	256.976	290.352	285.704	275.268	298.836	255.767	267.663	274.78	306.835	320.726	245.709	342.478	333.279	340.48	314.121	257.091	229.411	255.68	277.659	179.138	124.01	156.046	147.072	161.371	147.457	117.791	151.321	144.496	175.351	163.01	0	0	0	0	0
sp|Q8IWW6|RHG12_HUMAN	sp	Q8IWW6	Q8IWW6	HUMAN	ARHGAP12	Rho GTPase-activating protein 12	16	14	10	12	1	2175.74	2180.75	2043.05	2061.43	2131.06	2015.96	1967.5	2016.52	1934.97	2191.6	2115.21	3044.63	3175.44	3391.93	3045.41	2997.41	3094.4	3078.91	3072.52	3102.99	3181.67	3085.91	1262.62	1418.2	1426.61	1331.22	1301.36	1347.31	1331.18	1289.3	1339.36	1312.92	1297	2878.37	2679.69	2432.92	2368.05	2414.89
sp|Q68EM7|RHG17_HUMAN	sp	Q68EM7	Q68EM7	HUMAN	ARHGAP17	Rho GTPase-activating protein 17	28	24	24	22	1	5778.89	5732.92	5501.1	5366.21	5764.3	5372.79	5498.55	5502.27	5710.14	5933.18	5835	4859.65	5118.9	5298.21	4938.25	4817.31	4846.73	4823.73	4460.2	4457.94	4893.54	4711.86	4490.04	4538.17	4318.51	4529.66	4513.64	4276.92	4185.15	4187.15	4089.61	4493.96	4280.29	4989.38	4621.66	5013.68	4734.74	4909.45
sp|Q8N392|RHG18_HUMAN	sp	Q8N392	Q8N392	HUMAN	ARHGAP18	Rho GTPase-activating protein 18	20	32	27	18	1	2969.19	3318.7	3312.89	3193.78	3135.19	3165.59	3112.51	2845.86	2486.16	3290.48	2938.63	6653.89	6395.7	6772.66	6060.82	6429.51	5956.77	5890.71	6108.3	5920.1	6655.79	6287.64	4074.13	4283.94	4461.89	3943.62	4114.03	3924.07	3874.81	3833.89	3857.58	4326.3	4009.43	4872.13	4130.25	4544.67	4058.82	4627.54
sp|Q9P2F6|RHG20_HUMAN	sp	Q9P2F6	Q9P2F6	HUMAN	ARHGAP20	Rho GTPase-activating protein 20	3	0	0	2	1	277.144	299.242	305.846	279.92	263.232	265.987	245.384	239.987	219.782	258.268	252.555	0	0	0	0	0	0	0	0	0	0	0	0	0	0	0	0	0	0	0	0	0	0	129.954	176.213	122.29	101.418	109.295
sp|Q5T5U3|RHG21_HUMAN	sp	Q5T5U3	Q5T5U3	HUMAN	ARHGAP21	Rho GTPase-activating protein 21	21	19	13	24	1	3683.95	3540	3666.36	3546.46	3716.74	3651.63	3638.75	3621.96	3694.85	3802.82	3777.23	2737.99	2707.67	2976.87	2644.84	2726.95	2732.89	2578.95	2737.75	2652.93	2877.03	2760.28	1231.19	1248.09	1339.88	1182.37	1242.62	1243.04	1165.87	1289.26	1195.18	1242.87	1302.58	3403.08	3387.3	3376.4	3315.59	3446.62
sp|Q7Z5H3-2|RHG22_HUMAN	sp	Q7Z5H3-2	Q7Z5H3	HUMAN	ARHGAP22	Isoform 2 of Rho GTPase-activating protein 22	3	8	3	2	1	334.191	354.313	375.363	385.751	336.292	348.875	348.579	300.71	279.808	371.775	330.645	513.59	468.961	532.452	507.158	536.863	499.076	471.704	508.335	471.699	534.52	507.226	196.488	172.997	202.613	176.345	197.458	161.291	153.378	165.824	156.001	208.601	177.746	180.753	187.052	122.428	142.736	117.025
sp|Q9P227|RHG23_HUMAN	sp	Q9P227	Q9P227	HUMAN	ARHGAP23	Rho GTPase-activating protein 23	5	6	8	11	1	289.688	269.316	281.701	248.879	265.027	207.849	186.955	206.655	146.079	317.938	209.156	695.551	749.621	807.87	678.211	707.231	649.943	558.357	559.171	483.572	779.974	635.801	896.551	955.077	968.439	917.405	941.676	877.379	812.464	754.932	689.062	1003.78	852.283	1852.15	1829.77	1356.01	1342.58	1283.98
sp|Q8N264|RHG24_HUMAN	sp	Q8N264	Q8N264	HUMAN	ARHGAP24	Rho GTPase-activating protein 24	13	16	12	10	1	1658.42	1577.82	1605.89	1727.96	1641.56	1616.75	1517.94	1622.34	1556.49	1625.12	1616.79	2360.7	2521.93	2513.94	2444.71	2447.65	2509.69	2416.22	2380.24	2389.84	2462	2460.68	924.216	901.766	1000.15	940.196	890.775	940.831	844.875	855.42	868.107	946.757	927.422	2222.11	2813	2236.28	2199	2225.19
sp|Q9UNA1|RHG26_HUMAN	sp	Q9UNA1	Q9UNA1	HUMAN	ARHGAP26	Rho GTPase-activating protein 26	4	4	3	0	1	656.123	506.659	636.901	601.761	585.123	522.459	533.198	619.272	525.575	552.887	574.84	187.074	180.553	187.653	197.614	178.659	199.217	186.524	190.214	191.209	179.549	187.505	510.957	547.869	521.436	475.793	500.418	468.415	480.729	531.499	468.618	527.731	540.686	0	0	0	0	0
sp|Q9P2N2|RHG28_HUMAN	sp	Q9P2N2	Q9P2N2	HUMAN	ARHGAP28	Rho GTPase-activating protein 28	2	1	2	2	1	371.493	260.988	401.219	382.741	373.417	325.308	309.673	254.441	381.31	369.573	406.721	279.63	443.628	420.042	410.865	291.302	357.123	408.861	242.118	229.32	282.001	273.814	521.828	630.069	575.076	495.374	497.665	458.965	515.33	540.323	399.273	493.822	494.553	729.168	664.44	680.447	594.051	575.59
sp|Q52LW3|RHG29_HUMAN	sp	Q52LW3	Q52LW3	HUMAN	ARHGAP29	Rho GTPase-activating protein 29	12	18	19	17	1	1849.09	1763.68	1777.92	1707.94	1821.33	1671.35	1652.96	1540.58	1564.93	1789.67	1788.13	3153.98	3406.43	4209.81	3310.97	3099.08	3198.26	3107.75	2943.8	2950.94	3286.08	3025.98	2963.88	3316.48	3761.26	3071.42	3113.66	2976.45	2810.84	2864.97	2604.71	3111.71	2909.68	3763.54	3896.61	3470.34	3284.46	3453.11
sp|Q2M1Z3|RHG31_HUMAN	sp	Q2M1Z3	Q2M1Z3	HUMAN	ARHGAP31	Rho GTPase-activating protein 31	10	11	5	11	1	1400.64	1475.42	1472.95	1503.42	1436.81	1534.28	1476.13	1388.04	1328.02	1557.2	1491.15	1718.36	1751.52	1763.35	1648.81	1637.39	1710.66	1581.63	1441.87	1326.75	1761.25	1619.11	432.624	446.431	430.921	412.575	401.968	385.373	341.056	372.617	301.368	448.831	411.42	1628.68	1935.35	1336.77	1316.75	1328.39
sp|A7KAX9|RHG32_HUMAN	sp	A7KAX9	A7KAX9	HUMAN	ARHGAP32	Rho GTPase-activating protein 32	0	1	0	2	1	0	0	0	0	0	0	0	0	0	0	0	34.6143	29.0951	47.6415	32.2639	28.5757	36.0366	28.954	31.3671	33.7629	39.4113	24.8827	0	0	0	0	0	0	0	0	0	0	0	187.322	229.455	175.338	162.755	147.41
sp|Q9NRY4|RHG35_HUMAN	sp	Q9NRY4	Q9NRY4	HUMAN	ARHGAP35	Rho GTPase-activating protein 35	40	46	37	33	1	8310.95	7996.96	7911.7	7745.13	8159.63	7868.27	7690.76	7417.63	7706.59	8061.77	8069.59	9523.23	10203.7	11306.4	9701.45	9518.15	9142.95	9269.68	9008.84	8912.31	10120.4	9283.81	7632.78	7798.2	7758.54	7532.65	7442.58	7087.42	6833.7	6790.55	6653.37	7493.4	7097.8	8821.56	8049.46	8303.59	7921.36	8056.47
sp|Q9C0H5-2|RHG39_HUMAN	sp	Q9C0H5-2	Q9C0H5	HUMAN	ARHGAP39	Isoform 2 of Rho GTPase-activating protein 39	4	1	0	1	1	528.793	501.33	544.24	446.71	514.622	526.707	501.506	544.861	508.896	559.708	558.055	29.7156	25.2166	29.5446	23.0211	25.3814	30.876	21.4337	22.6213	25.795	26.5491	26.5236	0	0	0	0	0	0	0	0	0	0	0	65.3884	111.962	46.2427	75.148	44.1339
sp|A6NI28|RHG42_HUMAN	sp	A6NI28	A6NI28	HUMAN	ARHGAP42	Rho GTPase-activating protein 42	3	3	0	0	1	1077.22	771.586	716.13	1034.65	1103.83	877.887	818.593	880.277	1064.91	1037.51	1071.79	213.678	203.782	335.644	208.368	195.524	477.386	267.073	298.959	195.556	367.842	362.828	0	0	0	0	0	0	0	0	0	0	0	0	0	0	0	0
sp|Q13017|RHG05_HUMAN	sp	Q13017	Q13017	HUMAN	ARHGAP5	Rho GTPase-activating protein 5	33	23	18	26	1	4339.07	4477.68	4016.48	4301.51	4327.34	4381.91	4358.92	3892.5	3918.82	4300.41	4288.41	4824.64	4556.98	4730.51	4781.79	4897.21	4792.18	4789.28	4633.63	4560.91	4934.73	4840.87	2381.06	2527.43	2477.7	2503.56	2523.31	2399.11	2297.12	2321.77	2276.28	2464.33	2455.89	6374.85	6794.81	6594.01	6743.34	6392.86
sp|O43182|RHG06_HUMAN	sp	O43182	O43182	HUMAN	ARHGAP6	Rho GTPase-activating protein 6	1	0	1	1	1	42.2883	34.1861	38.366	23.3734	42.6096	44.7746	33.6866	48.7351	47.8336	44.6783	33.6089	0	0	0	0	0	0	0	0	0	0	0	25.1458	24.4682	22.1178	21.6351	23.9153	22.1117	27.5625	39.7765	31.3	26.0262	45.5537	64.6644	67.1703	57.2642	52.4268	60.2478
sp|P52565|GDIR1_HUMAN	sp	P52565	P52565	HUMAN	ARHGDIA	Rho GDP-dissociation inhibitor 1	41	36	31	29	1	7011.39	6648.75	6718.61	6572.51	6846.98	6162.94	6141.31	6435.14	6205.26	6960.54	6432.86	13234.3	12473.3	11997.8	12881.5	13038.9	11721.7	11988.8	11517.7	10969.7	12691.1	12316.2	8087.23	7522.73	7493.01	7590.64	7868.62	7003.84	7441.29	7518.61	7128.47	7913.02	7438.13	11899.4	10016.2	9797.44	9672.36	9767.06
sp|P52566|GDIR2_HUMAN	sp	P52566	P52566	HUMAN	ARHGDIB	Rho GDP-dissociation inhibitor 2	10	5	5	6	1	1966.02	2003.77	1854.33	1977.68	1913.29	1847.01	1966.92	1774.19	1643.98	1847.84	1881.79	1213.6	1231.68	1255.1	1246.99	1227.18	1228.23	1229.78	1152.57	1068.98	1303.18	1229.57	1030.54	948.632	925.969	953.808	1044.3	932.672	953.089	1008.02	995.084	1017.66	993.1	1828.48	1716.52	1780.07	1665.85	1855.06
sp|Q92888-4|ARHG1_HUMAN	sp	Q92888-4	Q92888	HUMAN	ARHGEF1	Isoform 4 of Rho guanine nucleotide exchange factor 1	25	25	23	23	2	4075.93	4198.26	4049.27	3861.67	4071.11	3882.34	3956.46	3657.72	3701.98	4050.55	3940.67	4345.33	4399.4	4445.31	4403.67	4350.96	4255.52	4163.72	4169.69	4043.57	4346.25	4226.61	3960.7	3891.84	3854.67	3888.92	3783.62	3784.49	3713.68	3608.94	3676.02	3915.82	3733.77	5487.2	5116.03	5465.4	5023.2	5414.42
sp|Q92888-3|ARHG1_HUMAN	sp	Q92888-3	Q92888	HUMAN	ARHGEF1	Isoform 3 of Rho guanine nucleotide exchange factor 1	3	6	6	5	2	388.854	392.086	357.811	355.435	392.552	363.387	361.66	298.521	308.899	366.138	355.57	445.569	436.833	433.996	439.442	429.781	386.104	404.178	409.676	386.263	433.624	413.015	934.665	954.086	940.192	935.451	919.514	900.415	867.526	859.576	890.17	926.677	941.536	505.493	549.373	514.543	547.787	502.392
sp|O15013|ARHGA_HUMAN	sp	O15013	O15013	HUMAN	ARHGEF10	Rho guanine nucleotide exchange factor 10	21	25	22	13	1	3348.63	3280.62	2743.2	2989.34	3141.18	3008.49	2949.15	2703.34	2738.19	3133.42	3219.2	4831.26	4736.88	4923.81	4406.28	5030.74	4534.25	4490.48	4872.79	4817.42	5061.78	4813.15	4597.79	4449.02	4456.97	4269.08	4660.73	4140.78	3961.36	4199.61	4003.08	4727.9	4564.13	2810.99	2663.81	2770.74	2506.52	2533.76
sp|Q9HCE6|ARGAL_HUMAN	sp	Q9HCE6	Q9HCE6	HUMAN	ARHGEF10L	Rho guanine nucleotide exchange factor 10-like protein	5	1	3	5	1	803.19	866.809	795.592	778.191	796.282	824.241	802.282	717.389	780.743	803.204	809.641	294.873	299.922	327.158	273.4	279.456	269.63	271.757	281.421	274.3	290.577	270.888	283.908	297.42	312.612	289.971	295.934	297.057	285.737	277.504	268.337	285.272	266.528	1301.9	1231.56	1354.5	1245.08	1335.46
sp|O15085-2|ARHGB_HUMAN	sp	O15085-2	O15085	HUMAN	ARHGEF11	Isoform 2 of Rho guanine nucleotide exchange factor 11	8	12	8	10	1	973.347	1004.01	985.15	990.352	922.393	997.817	876.483	818.218	840.415	945.136	896.169	1451.35	1538.79	1628	1423.83	1457.86	1404.02	1375.67	1350.77	1376.49	1503.08	1425.11	1005.31	1101.3	1104.04	1028.49	1010.74	948.334	891.667	996.382	999.694	1030.35	1009.06	1483.21	1515.29	1532.8	1431.78	1516.64
sp|Q9NZN5|ARHGC_HUMAN	sp	Q9NZN5	Q9NZN5	HUMAN	ARHGEF12	Rho guanine nucleotide exchange factor 12	24	19	28	24	1	3336.59	3624.39	3385.59	3391.73	3377.45	3424.68	3481.9	3151.21	3186.02	3698.32	3288.8	4288.72	4135.14	4327.69	3927.43	4254.85	3958.43	3912.46	4117.41	4079.63	4335.3	4199.12	4562.47	4961.1	5036.23	5377.55	4553.1	5146.41	4705.29	4546.86	4577.68	4879.66	4770.65	6866.83	6796.41	6801.17	6581.47	6782.92
sp|Q96PE2|ARHGH_HUMAN	sp	Q96PE2	Q96PE2	HUMAN	ARHGEF17	Rho guanine nucleotide exchange factor 17	37	34	20	28	1	4468.97	4548.82	4422.13	4339.53	4449.09	4581.51	4529.82	4517.88	4756.96	4558.88	4371.51	4296.22	4615.82	4592.73	4362.33	4344.64	4276.3	4331.06	4373.7	4417.89	4501.13	4375.96	2516.68	2598.99	2474.92	2595.86	2593.17	2607.14	2491.75	2394.13	2389.09	2532.4	2492.1	4696.94	4602.51	4678.19	4659.2	4726.53
sp|Q6ZSZ5|ARHGI_HUMAN	sp	Q6ZSZ5	Q6ZSZ5	HUMAN	ARHGEF18	Rho guanine nucleotide exchange factor 18	13	14	17	25	1	1680.81	1793.34	2067.32	1730.27	1787.72	1966.39	1844.68	1823.96	1594.38	1957.32	1685.42	2720.05	2599.75	2714.38	2548.4	2588.76	2483.15	2396.76	2448.57	2369.21	2817.53	2524.78	1743.99	1780.72	1857.55	1792.46	1749.47	1725.49	1698.07	1706.31	1784.62	1851.72	1771.45	4930.5	5614.34	4576.76	4440.02	4641
sp|Q92974|ARHG2_HUMAN	sp	Q92974	Q92974	HUMAN	ARHGEF2	Rho guanine nucleotide exchange factor 2	51	55	63	58	1	6322.7	6358.3	6387.1	5850.96	6170.12	6571.74	6238.5	5487.63	5543.05	6056.41	6208.88	10292.5	10149.2	10919.4	10101.9	9954.13	9983.26	9906.55	9517.95	9357.38	10085.2	9930.9	10819.8	10042.3	9725.57	10434.2	10515.9	10024.4	9937.33	10540.9	10343.5	10171.2	10307.8	12639.5	11341.6	11721.5	11528.3	11456.7
sp|Q8N1W1-6|ARG28_HUMAN	sp	Q8N1W1-6	Q8N1W1	HUMAN	ARHGEF28	Isoform 6 of Rho guanine nucleotide exchange factor 28	13	7	5	5	1	1546.11	1486.49	1485.15	1547.12	1634.92	1544.88	1406.19	1222.24	1264.52	1444.4	1412.4	1248.26	1190	1216.86	1199.84	1161.28	1186.15	1110.37	1122.17	1101.87	1209.41	1132.26	611.143	653.924	664.758	658.609	611.629	609.344	597.313	551.728	581.919	653.552	596.622	1016.84	1077.31	1064.64	955.248	937.633
sp|Q9NR81-2|ARHG3_HUMAN	sp	Q9NR81-2	Q9NR81	HUMAN	ARHGEF3	Isoform 2 of Rho guanine nucleotide exchange factor 3	0	1	2	0	1	0	0	0	0	0	0	0	0	0	0	0	20.3971	17.6028	19.1733	22.3799	23.7484	24.6732	27.248	23.9913	18.3944	32.3126	16.452	89.8349	66.8945	69.3455	77.56	79.8575	74.2421	71.7861	79.3774	73.0322	80.42	73.1171	0	0	0	0	0
sp|Q8TER5|ARH40_HUMAN	sp	Q8TER5	Q8TER5	HUMAN	ARHGEF40	Rho guanine nucleotide exchange factor 40	15	16	9	13	1	2018.8	1957.7	1892.87	1899.36	2040.35	1992.08	1880.32	1669.9	1594.41	2139.17	1906.27	1855.76	1897.51	2062.36	1804.48	1823.04	1818.55	1753.51	1712.21	1640.7	1891.73	1881.39	911.807	900.187	949.757	904.329	911.09	877.827	839.286	821.322	786.978	923.222	880.537	2195.99	2239.76	1936.24	2007.57	1928.31
sp|Q15052|ARHG6_HUMAN	sp	Q15052	Q15052	HUMAN	ARHGEF6	Rho guanine nucleotide exchange factor 6	6	5	2	9	1	1331.62	1433.74	1334.14	1375.73	1311.94	1288.08	1306.16	1251.51	1139.23	1331.79	1326.52	608.02	621.823	695.561	570.583	626.734	571.107	581.006	613.424	612.925	644.816	610.992	433.079	355.954	416.226	336.444	457.914	320.49	331.278	443.176	488.35	449.567	397.927	1387.7	1258.3	1239.07	1247.82	1193.82
sp|Q14155|ARHG7_HUMAN	sp	Q14155	Q14155	HUMAN	ARHGEF7	Rho guanine nucleotide exchange factor 7	18	13	16	18	2	3215.38	3511.01	3218.14	3249.3	3358.84	3488.44	3367.41	2944.41	3030.47	3401.18	3337.86	2118.39	2187.22	2242.95	2092.57	2119.96	2066	2074.26	2069.48	2021.77	2162.62	2108.44	2938.19	2999.09	2871.37	3007.57	2933.04	2961.66	2956.81	2781.8	2825.66	2916.92	2897.9	5244.82	4843.44	5061.09	4789.5	4990.47
sp|Q14155-5|ARHG7_HUMAN	sp	Q14155-5	Q14155	HUMAN	ARHGEF7	Isoform 5 of Rho guanine nucleotide exchange factor 7	6	6	5	5	2	935.485	782.869	787.765	763.05	900.687	710.933	666.237	803.76	822.214	899.012	865.781	2591.15	2422.06	2488.16	2436.15	2617.73	2332.49	2375.86	2374.63	2355.4	2481.18	2507.95	950.723	866.975	925.62	880.023	994.229	850.09	871.319	928.248	954.124	980.696	954.154	1737.06	1640.44	1676.5	1566.9	1640.39
sp|O14497|ARI1A_HUMAN	sp	O14497	O14497	HUMAN	ARID1A	AT-rich interactive domain-containing protein 1A	23	40	32	20	1	4639.24	4782.21	4366.31	4371.11	4801.26	4596.89	4589.3	4412.79	4286.39	4905.79	4635.67	7537.18	7743.05	7237.23	7499.8	7505.39	7524.49	7048.09	6861.93	6607.3	7701.4	7368.87	4664.13	4678.27	4557.07	4630.02	4814.33	4703.79	4522.63	4473.35	4251.85	4799.54	4661.12	4354.22	4359.47	4680.78	4385.21	4868.23
sp|Q8NFD5-3|ARI1B_HUMAN	sp	Q8NFD5-3	Q8NFD5	HUMAN	ARID1B	Isoform 3 of AT-rich interactive domain-containing protein 1B	18	19	17	17	1	2257.79	2382.7	2399.17	2349.1	2227.64	2487.52	2314.29	2268.04	2164.86	2332.32	2318.36	2470.04	2521.05	2442.7	2429.95	2381.79	2456.93	2415.12	2354.84	2305.6	2508.84	2442.2	3149.01	3369.29	3302.26	3336.23	3245.27	3375.45	3193.79	3022.96	3062.97	3241.37	3221.99	2804.76	3249.78	2825.31	2674.07	2990.26
sp|Q68CP9|ARID2_HUMAN	sp	Q68CP9	Q68CP9	HUMAN	ARID2	AT-rich interactive domain-containing protein 2	9	14	8	12	1	1288.15	1417.54	1389	1332.24	1331.4	1482.71	1464.96	1412.39	1422.79	1428.41	1354.98	1929.45	1835.23	1819.96	1889.19	1896.64	1875.56	1831.44	1830.34	1802.06	1856.27	1927.01	1115.39	1127.7	1029.71	1099.07	1161.85	1072.01	1084.08	1155.44	1156.87	1048.17	1141.74	2367.14	2835.8	2592.97	2582.4	2666.51
sp|Q99856|ARI3A_HUMAN	sp	Q99856	Q99856	HUMAN	ARID3A	AT-rich interactive domain-containing protein 3A	2	5	6	6	1	199.549	200.562	184.052	208.28	186.447	217.729	201.958	198.208	164.833	182.032	190.101	983.387	948.061	924.667	1063.55	932.801	981.436	939.226	874.771	828.729	929.18	926.934	679.082	683.155	633.804	751.768	681.873	713.338	631.053	590.061	614.666	673.982	668.401	1084.33	1211.93	1167.93	1126.98	1179.29
sp|P29374|ARI4A_HUMAN	sp	P29374	P29374	HUMAN	ARID4A	AT-rich interactive domain-containing protein 4A	3	8	5	7	1	331.366	335.96	340.853	287.044	362.045	276.754	304.322	343.876	371.198	359.086	357.059	564.285	588.852	626.971	559.991	564.043	584.967	551.947	605.397	606.416	597.492	580.87	612.962	617.842	694.312	692.508	645.585	691.56	674.074	618.884	672.488	611.093	628.906	909.708	1030.93	982.508	911.396	951.062
sp|Q4LE39|ARI4B_HUMAN	sp	Q4LE39	Q4LE39	HUMAN	ARID4B	AT-rich interactive domain-containing protein 4B	13	6	13	19	1	1996.84	2090.51	2147.4	1948.28	2068.16	2001.31	2068.32	2051.54	2132.44	2108.56	2156.36	1237.45	1288.32	1239.18	1319.47	1179.35	1358	1319.27	1111.61	1032.35	1225.7	1235.16	1871.27	1977.8	1898.22	2024.69	1879.81	2105.52	1992.7	1934.97	2048.8	1846.64	1976.18	3637.74	5773.63	3735.21	3584.46	3954.52
sp|Q14865|ARI5B_HUMAN	sp	Q14865	Q14865	HUMAN	ARID5B	AT-rich interactive domain-containing protein 5B	9	9	6	11	1	1438.67	1382.61	1379.57	1368.6	1112.84	857.144	662.089	595.759	433.964	1366.49	904.162	1466.3	1390.52	1480.67	1480.55	1257.18	979.619	817.699	633.501	507.769	1399.97	1003.64	491.932	497.862	484.093	508.483	434.054	416.254	398.035	351.754	339.448	518.804	403.712	2656.9	3898.26	813.298	885.793	769.543
sp|Q9Y4X5|ARI1_HUMAN	sp	Q9Y4X5	Q9Y4X5	HUMAN	ARIH1	E3 ubiquitin-protein ligase ARIH1	18	15	14	21	1	3370.57	3281.88	3330.52	2948.23	3255.68	3124.95	3298.28	3376.38	3214.7	3292.59	3247.62	4141.61	3776.45	3811.25	3778.61	4092.05	3839.45	3730.24	4011.74	4039.01	4000.79	4076.61	3205.85	3175.39	3101.77	3195.05	3157.4	3230.7	2942.81	3131.66	2969.09	3208.42	3168.12	6193.15	6283.38	6243.2	5863.44	6298.25
sp|O95376|ARI2_HUMAN	sp	O95376	O95376	HUMAN	ARIH2	E3 ubiquitin-protein ligase ARIH2	4	12	10	9	1	580.293	526.015	586.873	564.409	577.885	573.002	532.883	482.149	544.025	564.966	558.403	1949.38	1967.08	1910.89	1968.09	1910.35	1860.41	1861.51	1818.78	1797.49	1892.12	1869.5	1620.62	1528.12	1563.52	1443.81	1484.25	1451.64	1435.52	1569.25	1385.92	1540.24	1534.97	2095.67	2087.77	2108.97	1977.92	2084.73
sp|P40616|ARL1_HUMAN	sp	P40616	P40616	HUMAN	ARL1	ADP-ribosylation factor-like protein 1	7	13	13	7	1	640.156	678.841	570.949	594.218	603.648	610.536	635.927	645.206	546.093	568.628	565.482	2026.13	1802.06	1716.44	2353.71	2139.75	2258.81	2378.56	2203.98	2112.53	1937.63	2010.07	2466.42	2257.79	2262.45	2103.57	2565.33	2511.57	2697.54	3050.79	3239.27	2576.26	2546.19	1157.47	1160.25	1158.34	1328.51	958.893
sp|Q3SXY8|AR13B_HUMAN	sp	Q3SXY8	Q3SXY8	HUMAN	ARL13B	ADP-ribosylation factor-like protein 13B	1	0	2	2	1	80.3839	71.4263	66.424	79.9784	70.7943	77.1001	55.2052	64.5428	69.5843	67.6178	60.0386	0	0	0	0	0	0	0	0	0	0	0	84.7707	71.789	74.6788	71.703	102.08	81.9767	81.467	80.2973	72.6991	89.2084	72.9732	179.733	216.13	199.665	202.631	204.218
sp|Q8N8R7|AL14E_HUMAN	sp	Q8N8R7	Q8N8R7	HUMAN	ARL14EP	ARL14 effector protein	3	3	3	3	1	383.545	330.281	316.267	305.604	378.365	354.968	341.706	329.664	341.76	365.261	387.396	436.415	485.803	507.787	435.754	502.873	513.359	461.595	483.848	486.511	454.883	525.181	339.613	326.473	352.773	318.362	339.816	355.605	322.048	348.484	361.856	329.185	349.096	629.291	985.635	624.33	604.821	634.588
sp|Q9NXU5|ARL15_HUMAN	sp	Q9NXU5	Q9NXU5	HUMAN	ARL15	ADP-ribosylation factor-like protein 15	5	6	4	3	1	1024.44	918.77	1006.37	947.296	984.099	930.39	909.309	945.463	854.475	947.217	982.754	867.905	854.748	999.407	930.906	910.766	930.828	966.383	906.89	896.597	888.581	919.19	539.841	500.99	570.265	535.042	538.226	569.556	542.732	544.346	516.651	543.41	552.494	447.31	501.833	394.06	478.689	371.969
sp|P36404|ARL2_HUMAN	sp	P36404	P36404	HUMAN	ARL2	ADP-ribosylation factor-like protein 2	3	6	5	4	1	464.628	409.426	363.226	417.097	410.347	369.376	344.43	345.552	302.703	412.577	370.885	1023.26	914.692	821.913	912.87	933.333	834.758	802.638	766.741	738.463	937.766	853.166	1173.62	1151.71	1090.83	1140.24	1025.55	977.064	999.16	904.285	844.525	1069.66	964.071	742.543	895.497	677.806	637.768	603.949
sp|Q9Y2Y0|AR2BP_HUMAN	sp	Q9Y2Y0	Q9Y2Y0	HUMAN	ARL2BP	ADP-ribosylation factor-like protein 2-binding protein	3	3	3	4	1	313.813	428.933	407.423	423.207	295.421	413.048	403.781	291.114	237.592	339.315	306.196	444.143	465.348	497.881	462.131	449.691	437.297	438.256	412.502	382.485	484.699	463.818	407.916	488.744	535.345	431.197	409.521	478.536	478.803	384.639	385.162	468.885	452.701	654.613	920.611	589.712	611.166	609.799
sp|P36405|ARL3_HUMAN	sp	P36405	P36405	HUMAN	ARL3	ADP-ribosylation factor-like protein 3	10	9	11	10	1	1836.37	1946.02	2006.61	1939.54	1901.12	1895.54	1975.97	1967.77	1764.37	1979.29	1950.98	1626.39	1477.15	1555.23	1490.1	1661.72	1530.64	1487.68	1664.24	1639.04	1726.66	1678.37	1504.3	1560.31	1575.23	1610.35	1527.83	1606.91	1561.16	1436.01	1446.63	1564.27	1480.45	2630.98	2416.08	2348.11	2478.6	2507.43
sp|Q96KC2|ARL5B_HUMAN	sp	Q96KC2	Q96KC2	HUMAN	ARL5B	ADP-ribosylation factor-like protein 5B	2	0	0	0	1	347.662	326.856	291.622	318.652	370.863	346.6	354.788	414.411	404.155	377.888	398.203	0	0	0	0	0	0	0	0	0	0	0	0	0	0	0	0	0	0	0	0	0	0	0	0	0	0	0
sp|Q9H0F7-2|ARL6_HUMAN	sp	Q9H0F7-2	Q9H0F7	HUMAN	ARL6	Isoform 2 of ADP-ribosylation factor-like protein 6	2	3	5	1	1	193.855	214.625	187.449	193.702	231.58	184.283	194.336	217.228	212.881	231.975	215.708	799.48	889.683	860.586	858.763	813.438	872.225	834.852	815.029	794.661	820.952	803.668	1290.46	1259.87	1190.04	1222.25	1271.14	1230.56	1163.87	1238.87	1229.92	1288.59	1289.08	136.671	140.836	140.939	125.223	122.544
sp|Q15041|AR6P1_HUMAN	sp	Q15041	Q15041	HUMAN	ARL6IP1	ADP-ribosylation factor-like protein 6-interacting protein 1	1	2	2	4	1	88.009	141.223	132.731	112.209	97.8752	157.238	167.66	93.63	85.0176	101.192	99.7613	191.226	139.395	122.837	164.6	196.871	145.376	164.537	187.515	188.914	149.798	194.222	234.307	230.764	236.272	246.656	235.306	265.596	231.692	266.639	238.919	253.164	250.006	832.007	869.193	960.945	955.649	930.304
sp|Q66PJ3|AR6P4_HUMAN	sp	Q66PJ3	Q66PJ3	HUMAN	ARL6IP4	ADP-ribosylation factor-like protein 6-interacting protein 4	4	8	7	6	4	446.836	504.371	512.251	460.696	428.795	484.369	461.628	397.948	384.258	479.217	434.128	1682.84	1824.02	1833.9	1531.22	1783.9	1572.04	1516.37	1593.75	1463.61	1937.6	1725.28	1471.67	1608.02	1575.41	1520.51	1560.29	1460.95	1298.15	1340.49	1244.54	1689.89	1615.07	869.453	912.443	827.298	805.853	791.92
sp|Q66PJ3-2|AR6P4_HUMAN	sp	Q66PJ3-2	Q66PJ3	HUMAN	ARL6IP4	Isoform 2 of ADP-ribosylation factor-like protein 6-interacting protein 4	2	1	2	2	4	195.494	189.209	213.696	210.434	172.621	200.118	197.334	169.362	163.36	183.947	183.797	151.68	126.601	166.647	134.412	129.969	143.416	125.098	131.681	123.047	128.343	135.471	177.871	203.082	204.276	196.266	161.823	173.575	151.046	137.784	106.022	172.628	164.614	450.836	455.836	438.423	388.221	431.216
sp|Q66PJ3-3|AR6P4_HUMAN	sp	Q66PJ3-3	Q66PJ3	HUMAN	ARL6IP4	Isoform 3 of ADP-ribosylation factor-like protein 6-interacting protein 4	1	0	1	0	4	56.7514	49.6651	74.834	55.2947	44.4171	29.7273	37.1081	36.6231	37.3864	58.1265	30.6053	0	0	0	0	0	0	0	0	0	0	0	27.2884	43.8941	41.6703	30.0045	35.3014	25.7106	23.789	16.0871	16.2112	42.594	28.1225	0	0	0	0	0
sp|Q66PJ3-7|AR6P4_HUMAN	sp	Q66PJ3-7	Q66PJ3	HUMAN	ARL6IP4	Isoform 7 of ADP-ribosylation factor-like protein 6-interacting protein 4	0	1	1	0	4	0	0	0	0	0	0	0	0	0	0	0	55.7113	76.8947	78.7033	56.772	64.5602	58.4908	52.8789	44.2928	49.5421	62.6014	60.5532	28.1681	24.0405	29.5145	31.4395	23.016	30.0997	20.5676	23.5951	21.8508	30.6185	26.4264	0	0	0	0	0
sp|O75915|PRAF3_HUMAN	sp	O75915	O75915	HUMAN	ARL6IP5	PRA1 family protein 3	5	9	6	10	1	799.522	812.207	746.378	738.27	829.829	857.505	822.608	767.04	781.787	810.147	834.108	2760.26	2739.88	2992.05	2843.87	2900.2	2862.06	3007.9	3056.74	3095.5	2909.84	3010.93	1654.04	2180.23	2054.12	2235.59	1770.05	2313.21	2290.72	1613.1	1634.64	1707.29	1778.17	3077.45	2749.99	3348.89	3291.3	3193.33
sp|Q8N6S5|AR6P6_HUMAN	sp	Q8N6S5	Q8N6S5	HUMAN	ARL6IP6	ADP-ribosylation factor-like protein 6-interacting protein 6	1	4	3	4	1	88.6818	65.639	77.1164	70.8219	78.2468	64.7069	71.6909	86.3515	80.1157	75.9891	74.6074	808.274	606.38	578.825	643.235	563.692	595.429	603.81	564.413	523.81	590.455	558.368	235.553	268.968	262.973	260.889	254.54	308.435	279.138	261.294	255.587	257.857	259.485	701.169	761.721	781.217	776.87	793.886
sp|Q96BM9|ARL8A_HUMAN	sp	Q96BM9	Q96BM9	HUMAN	ARL8A	ADP-ribosylation factor-like protein 8A	2	3	1	2	1	314.249	293.08	301.312	300.957	277.45	307.68	296.763	281.409	287.446	284.542	289.845	251.858	247.388	248.915	273.748	255.093	269.905	267.609	261.381	268.918	251.244	254.906	120.309	115.478	95.9231	119.513	119.528	113.974	132.536	122.45	133.899	132.186	130.881	313.062	333.987	314.961	300.633	255.128
sp|Q9NVJ2|ARL8B_HUMAN	sp	Q9NVJ2	Q9NVJ2	HUMAN	ARL8B	ADP-ribosylation factor-like protein 8B	14	10	17	17	1	2885.94	2481.91	2038.93	2261.66	2348.59	2595.03	2435.85	2138.92	2496.42	2197.6	2541.28	2737.3	3237.78	3192.41	3221.1	2722.57	3226.96	3185.97	2659.07	2563.11	2868.05	2801.33	2861.13	3027.09	2858.53	3084.44	2719.82	3067.03	3137.55	2623.64	2506.94	2801.6	2736.51	3782.44	3893.66	3753.1	3998.74	3751.73
sp|Q9NVT9|ARMC1_HUMAN	sp	Q9NVT9	Q9NVT9	HUMAN	ARMC1	Armadillo repeat-containing protein 1	9	6	5	6	1	1614.02	1654.56	1886.06	1752.29	1689.25	1674.49	1669.42	1395.77	1432.09	1578.82	1585.61	1040.5	1136.54	1097.7	1034.95	1044.65	995.95	1042.72	989.654	980.446	1061.77	1032.68	970.108	953.617	887.999	805.276	840.1	779.579	785.66	899.034	712.574	846.89	923.466	1203.97	1285.05	1209.94	1198.72	1276.84
sp|Q8N2F6|ARM10_HUMAN	sp	Q8N2F6	Q8N2F6	HUMAN	ARMC10	Armadillo repeat-containing protein 10	6	3	3	3	1	904.111	823.487	806.538	862.647	877.484	826.327	897.01	914.984	910.348	860.566	909.674	667.207	688.35	722.3	692.722	686.321	688.229	689.333	697.595	693.706	655.316	696.171	435.277	433.565	490.915	433.333	434.151	422.064	430.578	466.986	463.187	448.96	442.914	217.208	219.942	199.555	251.106	189.432
sp|Q6NXE6|ARMC6_HUMAN	sp	Q6NXE6	Q6NXE6	HUMAN	ARMC6	Armadillo repeat-containing protein 6	8	11	14	5	1	1557.6	1799.65	1608.66	1650.66	1501.87	1630.97	1557.44	1232.75	1125.44	1609.96	1475.6	2450.55	2222.17	2257.68	2173.12	2252.22	2044.65	1820.83	1848.49	1729.47	2468.64	2122.58	1615.79	1738.95	1832.51	1626.64	1538.28	1502.39	1387.7	1384.9	1295.66	1709.3	1533.15	1630.35	1768.3	1507.01	1465.74	1406.52
sp|Q8IUR7|ARMC8_HUMAN	sp	Q8IUR7	Q8IUR7	HUMAN	ARMC8	Armadillo repeat-containing protein 8	7	13	9	16	2	1089.88	973.238	907.145	1013.66	1101.75	972.852	915.579	912.087	984.117	1084.44	1006.79	2729.1	2702.9	2805.16	2589.51	2673.15	2640.01	2497.16	2618.87	2519.85	2735.4	2682.76	1626.77	1613.55	1574.52	1605.2	1589.83	1588.12	1572.28	1541.57	1484.13	1627.81	1568.34	2851.59	2871.58	2965.77	2905.52	2969.2
sp|Q8IUR7-6|ARMC8_HUMAN	sp	Q8IUR7-6	Q8IUR7	HUMAN	ARMC8	Isoform 6 of Armadillo repeat-containing protein 8	0	1	0	0	2	0	0	0	0	0	0	0	0	0	0	0	185.238	197.361	184.664	184.83	193.433	189.359	194.562	182.549	185.61	197.739	201.235	0	0	0	0	0	0	0	0	0	0	0	0	0	0	0	0
sp|Q7Z3E5|ARMC9_HUMAN	sp	Q7Z3E5	Q7Z3E5	HUMAN	ARMC9	LisH domain-containing protein ARMC9	7	4	5	7	1	1100.11	898.272	907.514	866.524	1070.93	821.806	766.137	932.558	866.006	1035.85	963.493	191.88	210.611	281.215	183.622	186.591	193.4	170.485	173.571	171.736	199.134	193.074	485.696	535.365	747.628	509.973	535.57	527.686	530.899	514.674	504.855	551.602	536.336	1660.34	1549.34	1310.18	1246.47	1321.08
sp|Q9P291|ARMX1_HUMAN	sp	Q9P291	Q9P291	HUMAN	ARMCX1	Armadillo repeat-containing X-linked protein 1	13	7	6	8	1	2302.05	2341.24	2507.61	2455.02	2311.87	2362.31	2401.03	2085.55	1890.69	2454.97	2247.39	1053.99	1042.79	1109.73	1007.73	1141.24	1108.84	1214.76	1303.37	1287.4	1108.93	1240.58	787.243	1084.9	1177.14	988.645	872.265	1046.18	993.646	728.845	659.819	900.257	898.708	1975.06	2054.82	1844.31	1694.95	1736.63
sp|Q7L311|ARMX2_HUMAN	sp	Q7L311	Q7L311	HUMAN	ARMCX2	Armadillo repeat-containing X-linked protein 2	17	10	4	9	1	2132.71	2169.71	2501.12	2193.19	2174.15	2377.61	2104.4	2323.11	1861.78	2256.56	2139.36	3213.29	3199.16	3438.23	3301.08	3241.14	3190.72	2978.52	2775.52	2426.49	3295.67	3224.87	758.477	796.024	1032.34	847.911	811.505	834.795	712.669	675.488	603.194	846.15	797.238	2611.16	3077.25	2360.75	2271.47	2339.95
sp|Q9UH62|ARMX3_HUMAN	sp	Q9UH62	Q9UH62	HUMAN	ARMCX3	Armadillo repeat-containing X-linked protein 3	19	15	16	23	1	2152.13	2179.05	2108.5	2174.5	2072.73	2289.58	2306.36	1971.7	1783.45	2048.92	2147.19	3652.43	3609.97	3647.19	3667.35	3636.3	3709.45	3532.51	3442.41	3313.48	3595.34	3685.95	3401.21	3262.7	3367.94	3321.6	3398.82	3381.26	3262.48	3123.31	3088.29	3412.84	3386.03	4781.72	5377.21	4843.21	4745.12	4237.5
sp|Q5H9R4|ARMX4_HUMAN	sp	Q5H9R4	Q5H9R4	HUMAN	ARMCX4	Armadillo repeat-containing X-linked protein 4	1	0	0	1	1	443.201	439.094	489.531	505.979	404.462	369.795	356.392	459.774	362.559	466.967	383.943	0	0	0	0	0	0	0	0	0	0	0	0	0	0	0	0	0	0	0	0	0	0	210.209	202.829	243.608	229.402	226.885
sp|Q9H993|ARMT1_HUMAN	sp	Q9H993	Q9H993	HUMAN	ARMT1	Protein-glutamate O-methyltransferase	11	13	12	12	1	2877.82	3063.82	2982.09	2936.53	2885.11	2906.6	2921.08	2518.13	2653.82	2937.85	2871.87	3011.29	3171.91	3107.95	3145.06	2851.19	2951.08	2963.43	2590.32	2651.53	2789.38	2763.99	2027.81	2267.07	2206.25	2133.63	1973.17	1998.99	2027.39	1922.6	1917.31	1994.48	2017.98	4057.61	4454.89	3763.88	4116.24	3723.16
sp|P27540|ARNT_HUMAN	sp	P27540	P27540	HUMAN	ARNT	Aryl hydrocarbon receptor nuclear translocator	5	11	6	6	1	567.693	579.655	584.056	582.328	545.927	650.437	619.889	445.382	432.898	536.821	559.659	1292.06	1259.53	1282.72	1147.06	1151.95	1123.33	1033.92	986.118	907.076	1216.52	1150.86	1104.43	999.104	960.385	1046.18	1005.97	923.929	856.522	793.606	692.49	950.822	904.706	442.563	558.588	385.987	350.464	362.7
sp|Q9HBZ2|ARNT2_HUMAN	sp	Q9HBZ2	Q9HBZ2	HUMAN	ARNT2	Aryl hydrocarbon receptor nuclear translocator 2	0	1	1	0	1	0	0	0	0	0	0	0	0	0	0	0	27.6624	27.1564	37.4337	32.3729	25.2342	25.0213	27.5484	21.6745	20.5335	26.5207	29.3967	60.6801	60.1221	46.7344	59.8284	50.3137	49.5503	47.0221	42.5873	55.4906	52.5939	46.2955	0	0	0	0	0
sp|O00327|BMAL1_HUMAN	sp	O00327	O00327	HUMAN	ARNTL	Aryl hydrocarbon receptor nuclear translocator-like protein 1	1	1	2	3	1	85.2687	84.1442	86.826	92.6789	97.42	91.9834	81.0486	85.676	99.4826	99.8523	90.4353	32.3884	26.6762	32.0024	28.1249	30.0936	32.7185	28.5475	32.0685	30.7446	34.1678	37.358	106.628	108.99	107.883	98.8272	109.617	115.522	109.36	102.6	99.7595	105.916	110.718	293.316	357.591	315.824	317.654	299.896
sp|Q92747|ARC1A_HUMAN	sp	Q92747	Q92747	HUMAN	ARPC1A	Actin-related protein 2/3 complex subunit 1A	27	27	16	18	1	5974.05	5471.93	5543.58	5846.33	5742.83	5700.96	5267.88	5389.57	5347.28	5777.66	5498.74	6671.96	6683.98	6360.46	6560.9	6572.67	6649.7	6810.48	6592.99	6721.7	6489.71	6664.83	4630.3	4295.09	3971.18	4192.64	4386.8	4066.56	4234.09	4398.28	4397.76	4284.53	4309.57	6097.41	5490.29	5834.23	5739.03	5423.58
sp|O15143|ARC1B_HUMAN	sp	O15143	O15143	HUMAN	ARPC1B	Actin-related protein 2/3 complex subunit 1B	43	28	27	32	1	5269.8	5176.76	4879.54	5087.36	5095.46	5092.94	4943.54	4648.58	4633.3	5330.09	4941.32	6378.37	6151.7	5779.83	6291.12	6205.28	5841.83	5993.31	5692.13	5588.06	5930.63	5955.75	6191.39	5986.95	5735.36	5981.14	5883.1	5797.09	5856.02	5507.74	5584.97	5856.79	5749.13	9448.16	8047.02	8986.49	8622.84	8935.23
sp|O15144|ARPC2_HUMAN	sp	O15144	O15144	HUMAN	ARPC2	Actin-related protein 2/3 complex subunit 2	47	31	23	34	1	6746.48	6791.93	7487.51	6301.5	6872.44	6549.16	7012.8	7502.08	6776.68	6869.5	7025.29	8287.13	8191.61	7943.99	8468.61	8344.68	8199.13	8301.17	7878.8	7128.23	8216.09	8047.58	7070.01	6601.96	6364.72	6804.29	6915.19	6607.8	6881.39	6309.69	5997.34	6885.37	6705.41	10546.8	9936.96	9716.09	10062.2	10057.4
sp|O15145|ARPC3_HUMAN	sp	O15145	O15145	HUMAN	ARPC3	Actin-related protein 2/3 complex subunit 3	34	43	42	29	1	8873.88	8447.03	8345.92	7967.08	9094.63	8267.4	8269.37	8553.16	8231.03	9435.39	8747	9599.65	9927.23	9746.07	10181	9435.87	9912.45	9826.67	9085.12	8844.65	9494.96	9476.97	8255.22	8449.04	8214.45	8433.92	8186.23	8041.93	8009.07	7760.06	7485.56	8260.65	8070.69	8237.12	7155.76	7545.16	7075.57	7979.8
sp|P59998-3|ARPC4_HUMAN	sp	P59998-3	P59998	HUMAN	ARPC4	Isoform 3 of Actin-related protein 2/3 complex subunit 4	12	14	14	16	1	2711.29	2524.92	2516.12	2483.5	2686.28	2351.43	2361.53	2624.39	2394.87	2543.88	2645.29	3273.33	3067.67	2820.82	3116.81	3177.75	2773.87	2832.69	2809.49	2776.07	2980.75	2969.83	4059.77	3672.93	3576.78	3543.49	3995.46	3443.97	3451.64	3879.96	3975.14	3998.83	4005.03	5196.15	4184.31	4349.79	4411.68	4479.88
sp|O15511|ARPC5_HUMAN	sp	O15511	O15511	HUMAN	ARPC5	Actin-related protein 2/3 complex subunit 5	28	26	25	30	1	4046.26	3749.06	3584.71	3695.87	3856.56	3712.45	3530.28	3331.9	3678.14	3826.87	3815.49	7430.06	7539.54	7133.93	7763.49	7361.52	7343.35	7430.78	6785.47	6319.3	7140.93	6958.54	5765.15	5799.33	5508.57	5804.25	5864.92	5446.22	5572.17	5343.2	5144.36	5687.43	5630.01	8389.47	7062.92	7864.14	7431.71	7807.92
sp|Q9BPX5|ARP5L_HUMAN	sp	Q9BPX5	Q9BPX5	HUMAN	ARPC5L	Actin-related protein 2/3 complex subunit 5-like protein	9	15	16	8	1	1410.43	1387.6	1342.36	1462.83	1315.01	1387.21	1245.17	1150.03	1140.02	1434.7	1280.47	3567.84	3626.84	3594.92	3531.46	3637.4	3435.14	3616.84	3804.42	4077.01	3699.55	3524.89	2269.61	2358.27	2322.34	2202.3	2176.71	2164.76	2277.8	2273.16	2295.78	2214.99	2302.39	2390.68	2173	2495.99	2224.66	2345.53
sp|Q7Z6K5-2|ARPIN_HUMAN	sp	Q7Z6K5-2	Q7Z6K5	HUMAN	ARPIN	Isoform C15orf38-AP3S2 of Arpin	8	9	13	10	2	1475.78	1544.91	1412.11	1470.82	1502.71	1536.46	1457.86	1261.04	1331.59	1573.01	1495.09	2038.04	2172.8	2300.62	2184.27	2087.84	2150.38	2074.33	1940.13	1890.07	2107.57	2030.31	3349.86	3573.3	3818.81	3574.98	3432.11	3445.86	3333.95	3034.07	2939.13	3448.81	3308.49	4246.58	4210.55	4056.81	3946.65	4233.97
sp|Q7Z6K5|ARPIN_HUMAN	sp	Q7Z6K5	Q7Z6K5	HUMAN	ARPIN	Arpin	1	1	1	0	2	98.4406	105.918	99.6856	91.7978	117.32	107.529	94.4714	95.0408	86.4158	107.953	105.362	432.484	482.104	511.204	449.163	439.465	445.791	436.531	403.429	440.027	474.764	434.701	227.873	235.954	256.925	258.926	230.685	233.407	231.331	206.297	211.701	234.03	229.045	0	0	0	0	0
sp|P56211|ARP19_HUMAN	sp	P56211	P56211	HUMAN	ARPP19	cAMP-regulated phosphoprotein 19	2	5	3	4	1	1371.16	1278.73	1164.58	977.896	1279.48	1067.15	1219.5	1137.12	1179.55	1374.15	1309.75	2216.44	2214.75	2115.45	2206.55	2100.43	2109.29	2043.24	1921.62	1813.2	2173.31	2094.46	637.742	622.199	621.569	615.769	641.758	557.15	615.383	558.06	555.973	614.684	607.358	705.479	836.406	622.228	693.182	663.331
sp|P49407|ARRB1_HUMAN	sp	P49407	P49407	HUMAN	ARRB1	Beta-arrestin-1	13	8	7	12	2	1666.72	1744.27	1589.48	1618.76	1770.1	1591.56	1522.15	1404.45	1377.09	1798.12	1704.35	977.744	1062.45	1104.86	1048.34	1032.98	980.157	994.563	976.098	971.462	1072.03	984.542	1074.02	1095.35	1126.49	1107.33	1102.53	1026.91	1007.02	950.982	1084.81	1069.55	1040.35	3944.68	3231.65	3570.34	3131.87	3571.94
sp|P49407-2|ARRB1_HUMAN	sp	P49407-2	P49407	HUMAN	ARRB1	Isoform 1B of Beta-arrestin-1	1	1	0	1	2	227.691	257.703	212.868	196.144	224.754	237.011	244.473	196.633	198.465	226.604	244.919	252.026	208.045	271.93	199.419	237.099	222.982	215.619	241.041	263.378	272.188	236.774	0	0	0	0	0	0	0	0	0	0	0	130.269	132.084	159.783	130.455	142.212
sp|P32121-4|ARRB2_HUMAN	sp	P32121-4	P32121	HUMAN	ARRB2	Isoform 4 of Beta-arrestin-2	2	4	3	3	1	625.247	536.196	553.767	528.414	578.024	575.179	500.411	644.487	572.85	675.165	549.489	438.014	437.24	457.781	431.094	440.624	455.523	453.811	430.695	433.71	432.657	460.555	324.791	318.572	319.033	303.878	308.934	289.689	291.554	295.552	319.132	329.569	297.02	237.902	243.541	256.762	250.68	243.629
sp|Q8N5I2|ARRD1_HUMAN	sp	Q8N5I2	Q8N5I2	HUMAN	ARRDC1	Arrestin domain-containing protein 1	2	1	0	2	1	675.585	627.828	598.045	591.422	576.26	540.288	486.672	458.905	411.802	569.266	552.217	36.9498	30.0173	33.3892	30.5443	29.3128	32.6201	31.5924	44.7503	46.9941	33.0562	27.3518	0	0	0	0	0	0	0	0	0	0	0	158.765	172.669	140.194	146.757	123.899
sp|P15289|ARSA_HUMAN	sp	P15289	P15289	HUMAN	ARSA	Arylsulfatase A	2	3	1	5	1	233.59	232.179	224.249	198.847	251.775	249.545	236.63	231.969	286.669	257.642	277.719	287.874	292.154	312.875	286.394	288.995	297.59	298.859	313.661	304.631	279.424	304.066	107.009	100.372	82.8455	100.602	104.54	103.479	102.577	99.9387	104.12	92.9545	103.342	814.234	840.379	747.484	893.835	719.22
sp|P15848|ARSB_HUMAN	sp	P15848	P15848	HUMAN	ARSB	Arylsulfatase B	16	14	9	13	1	3068.92	2932.44	3298.29	3005.08	3208.69	2978.13	3021.92	3547.92	3337.07	3168.91	3302.02	3754.82	3576.42	3775.77	3439.38	3814.3	3772.08	3603.06	4033.68	4027.95	3882.24	3948.55	1550.63	1499.99	1499.57	1504.28	1535.47	1501.54	1427.68	1521.41	1570	1599.22	1519.11	3387.72	2996.3	3526.9	3544.44	3450.57
sp|P51690|ARSE_HUMAN	sp	P51690	P51690	HUMAN	ARSE	Arylsulfatase E	2	2	0	1	1	159.808	155.413	173.481	174.205	158.795	170.009	156.504	153.02	140.923	140.234	149.404	104.335	101.014	120.428	117.279	123.672	116.797	122.646	116.016	123.788	113.285	116.63	0	0	0	0	0	0	0	0	0	0	0	25.3619	33.6635	34.3596	43.5263	24.9556
sp|Q5FYB0|ARSJ_HUMAN	sp	Q5FYB0	Q5FYB0	HUMAN	ARSJ	Arylsulfatase J	2	0	1	1	1	447.397	450.382	342.824	419.259	454.384	392.72	376.104	316.695	305.971	430.849	424.242	0	0	0	0	0	0	0	0	0	0	0	227.929	199.684	199.242	195.032	170.338	166.454	152.94	135.395	124.322	220.048	189.253	130.455	185.917	118.291	156.392	126.798
sp|Q6UWY0|ARSK_HUMAN	sp	Q6UWY0	Q6UWY0	HUMAN	ARSK	Arylsulfatase K	4	3	0	0	1	789.878	855.192	994.926	848.578	824.162	882.958	790.751	768.859	676.464	860.416	788.149	306.094	303.744	336.358	328.267	313.28	340.467	312.922	305.332	283.61	314.648	330.89	0	0	0	0	0	0	0	0	0	0	0	0	0	0	0	0
sp|Q9H2C2|ARV1_HUMAN	sp	Q9H2C2	Q9H2C2	HUMAN	ARV1	Protein ARV1	3	1	0	2	1	418.428	302.317	302.518	299.802	439.149	264.194	278.548	419.384	423.629	436.018	389.806	182.077	212.62	200.809	219.197	157.014	170.76	167.45	168.018	147.045	148.305	127.136	0	0	0	0	0	0	0	0	0	0	0	374.944	357.471	356.357	329.255	335.726
sp|O00192|ARVC_HUMAN	sp	O00192	O00192	HUMAN	ARVCF	Armadillo repeat protein deleted in velo-cardio-facial syndrome	1	1	1	0	1	84.4966	67.0266	60.3095	74.9119	90.1869	98.6326	79.7414	33.846	64.2467	79.7365	80.6877	66.0512	81.1023	118.977	84.1252	72.8419	78.4287	69.7286	68.2351	76.4724	81.3011	64.9282	56.8686	65.7648	90.3351	71.9604	53.3334	65.6839	54.3622	55.3967	50.7048	52.7599	56.5702	0	0	0	0	0
sp|Q96QS3|ARX_HUMAN	sp	Q96QS3	Q96QS3	HUMAN	ARX	Homeobox protein ARX	0	2	1	1	1	0	0	0	0	0	0	0	0	0	0	0	220.363	210.245	229.881	216.797	198.764	207.529	195.572	169.809	146.49	231.049	186.197	85.7016	107.613	111.22	79.5841	86.0576	85.8052	57.3476	53.2706	50.1529	99.8756	84.5758	230.633	319.85	182.154	167.521	198.431
sp|Q9HBK9|AS3MT_HUMAN	sp	Q9HBK9	Q9HBK9	HUMAN	AS3MT	Arsenite methyltransferase	2	2	2	4	1	182.265	163.488	271.778	199.236	223.397	202.871	196.997	267.498	228.467	254.437	190.968	180.948	197.4	242.706	208.726	186.573	184.172	177.889	169.652	171.581	196.674	169.361	121.815	117.327	132.926	121.653	124.995	115.722	97.7161	122.525	113.801	156.079	125.131	918.967	995.756	844.405	943.798	835.479
sp|Q13510-2|ASAH1_HUMAN	sp	Q13510-2	Q13510	HUMAN	ASAH1	Isoform 2 of Acid ceramidase	20	10	12	13	1	3720.37	3290.94	3261.77	3301.18	3516.32	3304.76	3391.26	3725.81	3456.56	3195.85	3669.88	1472.41	1504.56	1583.03	1579.22	1492.84	1517.81	1620.49	1497.16	1455.05	1498.07	1465.36	1306.51	1325.47	1343.59	1325.97	1284.97	1401.55	1407.37	1342.35	1410.73	1250.73	1292.69	2248.99	1946.26	2257.26	2157.32	2287.04
sp|Q9ULH1-2|ASAP1_HUMAN	sp	Q9ULH1-2	Q9ULH1	HUMAN	ASAP1	Isoform 1 of Arf-GAP with SH3 domain, ANK repeat and PH domain-containing protein 1	26	17	20	26	1	3120.19	3431.53	3308.39	3155.66	3148.07	3419.59	3466.89	3077.32	2934.49	3195.88	3118.23	2960.72	2977.31	3132.67	2832.62	2855.15	2853.26	2782.01	2683.75	2698.98	2980.14	2869.83	2768.68	2851.11	2813.79	2775.3	2875.6	2768.73	2548.52	2608.08	2528.54	2875.78	2801.09	7954.94	7729.22	7656.42	7269.89	7465.76
sp|O43150|ASAP2_HUMAN	sp	O43150	O43150	HUMAN	ASAP2	Arf-GAP with SH3 domain, ANK repeat and PH domain-containing protein 2	14	10	12	14	1	1779.84	1682.57	1589.5	1546.78	1861.89	1597.25	1542.45	1736.39	1803.55	1886.76	1812.86	1453.75	1446.34	1576.89	1423.24	1441.08	1477.55	1360.42	1461.91	1455.54	1514.03	1463.98	2173.93	2368.46	2267.63	2357.02	2187.6	2292.37	2193.32	2123.95	2067.43	2210.85	2240.89	3126.03	3409.63	3233.1	3029.78	3295.01
sp|Q8TDY4|ASAP3_HUMAN	sp	Q8TDY4	Q8TDY4	HUMAN	ASAP3	Arf-GAP with SH3 domain, ANK repeat and PH domain-containing protein 3	6	3	3	2	1	1234.83	1201.24	1134.52	1127.16	1111.29	1139.57	1075.6	980.345	967.801	1213.3	1074.77	181.762	192.116	218.298	200.457	179.861	187.947	190.27	166.383	136.011	197.935	190.702	186.668	195.003	239.759	199.481	185.772	193.505	179.737	171.653	179.884	210.904	186.861	228.334	275.373	200.805	203.445	184.342
sp|Q9Y576|ASB1_HUMAN	sp	Q9Y576	Q9Y576	HUMAN	ASB1	Ankyrin repeat and SOCS box protein 1	1	0	0	0	1	186.698	155.155	163.04	171.282	177.564	124.141	118.983	139.52	120.263	200.058	169.958	0	0	0	0	0	0	0	0	0	0	0	0	0	0	0	0	0	0	0	0	0	0	0	0	0	0	0
sp|Q9Y575-3|ASB3_HUMAN	sp	Q9Y575-3	Q9Y575	HUMAN	ASB3	Isoform 3 of Ankyrin repeat and SOCS box protein 3	1	0	2	0	1	74.0019	82.2448	76.4715	86.332	73.6695	98.7507	73.6337	74.9509	67.7885	87.2151	87.1098	0	0	0	0	0	0	0	0	0	0	0	56.121	48.7506	52.0556	58.2065	48.8324	56.1615	48.0215	37.7167	44.0075	55.842	61.7084	0	0	0	0	0
sp|Q9NWX5|ASB6_HUMAN	sp	Q9NWX5	Q9NWX5	HUMAN	ASB6	Ankyrin repeat and SOCS box protein 6	4	2	0	0	1	728.07	751.177	747.46	669.507	692.68	691.397	727.599	676.742	806.539	735.568	721.418	161.648	155.952	137.345	171.737	136.89	171.824	154.878	129.35	121.414	153.629	141.381	0	0	0	0	0	0	0	0	0	0	0	0	0	0	0	0
sp|Q9H672|ASB7_HUMAN	sp	Q9H672	Q9H672	HUMAN	ASB7	Ankyrin repeat and SOCS box protein 7	0	0	0	1	1	0	0	0	0	0	0	0	0	0	0	0	0	0	0	0	0	0	0	0	0	0	0	0	0	0	0	0	0	0	0	0	0	0	247.782	232.26	200.15	209.421	205.015
sp|Q9H765|ASB8_HUMAN	sp	Q9H765	Q9H765	HUMAN	ASB8	Ankyrin repeat and SOCS box protein 8	5	2	1	0	1	847.575	894.059	1026.24	834.863	944.944	786.163	713.918	789.183	709.388	1006.05	794.062	138.409	177.469	175.703	145.414	128.062	121.235	120.227	88.9812	87.0074	158.563	128.331	39.145	47.0887	39.8867	36.3379	35.2467	27.2688	24.7731	20.809	21.6419	36.8025	28.6957	0	0	0	0	0
sp|Q96DX5|ASB9_HUMAN	sp	Q96DX5	Q96DX5	HUMAN	ASB9	Ankyrin repeat and SOCS box protein 9	0	2	3	1	1	0	0	0	0	0	0	0	0	0	0	0	131.05	133.845	167	118.034	125.112	142.926	135.336	147.024	127.42	138.741	131.05	262.324	288.1	306.083	277.778	267.995	278.161	274.131	255.299	304.214	278.947	247.102	67.0043	54.9162	63.195	62.7674	72.3109
sp|Q8N9N2-2|ASCC1_HUMAN	sp	Q8N9N2-2	Q8N9N2	HUMAN	ASCC1	Isoform 2 of Activating signal cointegrator 1 complex subunit 1	11	7	4	7	1	1399.88	1506.77	1445.44	1518.13	1345.72	1602.86	1573.91	1141.57	1110.15	1324.03	1340.83	722.002	774.458	800.307	793.271	698.224	803.312	808.662	691.907	626.697	711.419	713.268	390.9	425.255	419.224	445.257	400.907	434.049	471.675	356.322	357.597	414.864	391.709	1843.05	1833.34	2040.81	1938.51	2048.91
sp|Q9H1I8|ASCC2_HUMAN	sp	Q9H1I8	Q9H1I8	HUMAN	ASCC2	Activating signal cointegrator 1 complex subunit 2	11	15	7	11	1	1318.41	1529.36	1468.19	1422.19	1423.42	1514.18	1486.47	1234.42	1262.67	1404.57	1449.59	1848.38	1799.41	1857.37	1873.55	1787.07	1799.46	1742.28	1679.38	1587.84	1913.87	1752.5	613.06	643.323	632.655	620.024	605.202	690.589	620.912	616.618	638.231	632.735	634.593	2064.7	1946.19	2061.03	1882.79	1997.29
sp|Q8N3C0|ASCC3_HUMAN	sp	Q8N3C0	Q8N3C0	HUMAN	ASCC3	Activating signal cointegrator 1 complex subunit 3	39	35	30	45	1	7526.36	7906.94	7127.01	7491.53	7245.39	7108.44	7250.22	6350.28	5980.15	7200.1	7189.93	6198.71	6108.15	6183.56	6169.68	6161.15	6197.52	6069.71	5812.26	5598	6047.52	6120.48	6306.98	6132.79	6150.99	6128.15	6302.97	5885.85	5731.33	5777.96	5478.07	6259.36	6249.94	11615.3	12802.7	11242.5	10719.2	11066.6
sp|Q9Y294|ASF1A_HUMAN	sp	Q9Y294	Q9Y294	HUMAN	ASF1A	Histone chaperone ASF1A	2	3	1	5	1	168.621	189.36	158.168	165.568	154.685	165.228	155.097	133.82	155.514	157.246	155.725	794.221	793.645	777.497	781.741	764.277	698.032	649.733	626.435	572.75	813.074	772.396	285.827	250.577	294.081	263.357	258.944	193.341	171.191	172.213	175.789	300.739	222.351	1120.87	1223.26	857.796	852.198	883.952
sp|Q9NVP2|ASF1B_HUMAN	sp	Q9NVP2	Q9NVP2	HUMAN	ASF1B	Histone chaperone ASF1B	3	1	3	0	1	254.637	202.643	210.358	242.247	227.322	229.881	201.746	205.204	164.185	320.66	246.548	67.4434	87.4709	69.1576	77.3973	83.6825	44.976	40.9133	32.2731	31.5908	138.387	76.6103	98.7512	116.656	112.182	106.095	100.872	64.5568	69.3474	55.0931	35.2746	160.841	81.4809	0	0	0	0	0
sp|Q9NR48|ASH1L_HUMAN	sp	Q9NR48	Q9NR48	HUMAN	ASH1L	Histone-lysine N-methyltransferase ASH1L	2	2	4	7	1	171.62	151.678	151.212	156.085	158.962	156.312	129.95	124.167	129.391	139.687	137.326	241.062	232.016	235.26	245.854	241.421	255.041	221.606	212.565	230.635	305.116	239.933	429.476	392.833	416.567	409.351	431.277	412.533	434.652	448.127	414.697	428.052	431.82	440.517	620.657	419.287	396.366	394.656
sp|Q9UBL3|ASH2L_HUMAN	sp	Q9UBL3	Q9UBL3	HUMAN	ASH2L	Set1/Ash2 histone methyltransferase complex subunit ASH2	11	19	18	7	1	1557.86	1693.42	1785.68	1607.42	1508.13	1703.03	1787.69	1591.1	1514.39	1649.45	1574.44	5371.4	5318.92	5459.1	5200.11	5470.49	5280.05	4923.39	5277.55	5331.37	5553.94	5534.51	3241.31	3177.43	3320.38	3112.82	3096.21	3072.47	2993.17	3065.67	3007.35	3184.55	3198.84	1424.36	1602.52	1575.32	1515.17	1404.65
sp|P04424|ARLY_HUMAN	sp	P04424	P04424	HUMAN	ASL	Argininosuccinate lyase	8	7	7	11	1	1220.16	1095.99	1030.54	1052.84	1163.65	1039.71	958.581	1106.72	1124.98	1230.89	1140.36	1369.12	1250.53	1386.2	1259.26	1361.33	1225.14	1228.03	1404.2	1379.98	1395.72	1342.54	1612.71	1612.35	1642.43	1606.92	1659.48	1628.14	1435.22	1589.77	1562.84	1676.7	1600.86	5154.23	5322.1	4798.02	4894.32	4807.25
sp|O95671|ASML_HUMAN	sp	O95671	O95671	HUMAN	ASMTL	N-acetylserotonin O-methyltransferase-like protein	13	16	13	14	1	1664.75	1645.45	1698.14	1621.89	1641.4	1698.73	1653.15	1550.52	1486.62	1658.74	1677.19	2165.84	2218.31	2335.82	2253.07	2190.33	2158.99	2183.95	2084.19	1982.06	2241.35	2148.96	1971.54	2020.55	2017.23	2007.06	1963.65	2003.38	1883.2	1822.69	1771.15	1960.19	1918.11	3821.54	3647.11	3729.68	3610.46	3632.38
sp|O43681|ASNA_HUMAN	sp	O43681	O43681	HUMAN	ASNA1	ATPase ASNA1	18	27	18	21	1	3312.23	3296.53	3398.4	3250.22	3176.95	3198.58	3370.01	3486.67	3182.12	3155.37	3145.6	5562.68	5932.59	6121.87	5711.76	5445.83	5659.23	5528.49	5298.14	5084.05	5634.83	5473.87	3626.39	3768.02	3950.5	3774.07	3574.27	3773.73	3619.08	3435.23	3349.56	3856.3	3665.37	3868.04	3823.09	3709.13	3843.18	3751.18
sp|P08243|ASNS_HUMAN	sp	P08243	P08243	HUMAN	ASNS	Asparagine synthetase [glutamine-hydrolyzing]	50	43	42	38	1	8580.42	8775.78	8725.13	8386.28	8425.66	8579.77	8051.47	7874.49	6922.95	8345.38	7949.45	8757.08	8752.64	8612.65	9526.46	8821.9	8676.13	8999.82	7930.73	7576.5	8595.74	8372.77	10916.6	9781.45	8867.79	10317.8	10568.6	9783.96	10366.5	9471.04	8687.71	10433.8	9412.94	10360.1	10754.5	9251.43	9477.51	9090.35
sp|Q9NWL6|ASND1_HUMAN	sp	Q9NWL6	Q9NWL6	HUMAN	ASNSD1	Asparagine synthetase domain-containing protein 1	0	2	1	4	1	0	0	0	0	0	0	0	0	0	0	0	113.972	105.731	107.813	110.937	109.365	123.482	113.836	124.246	108.337	113.063	105.211	35.4477	39.2988	35.828	41.368	37.8025	42.2068	41.6658	39.3099	36.4325	37.2496	39.7349	625.048	757.724	590.036	654.632	564.697
sp|Q12797|ASPH_HUMAN	sp	Q12797	Q12797	HUMAN	ASPH	Aspartyl/asparaginyl beta-hydroxylase	50	45	53	71	1	8128.53	7803.38	7762.49	8151.59	7932.62	7865.27	7832.35	7622.99	7832.24	7554.79	8171.59	9606.3	10083	10187.1	9938.78	10130.7	10505	10663.5	10468.2	10566.2	10088.5	10684.8	9298.82	9741.88	10181.8	9815.7	9395.64	10580.9	10654.1	9805.12	9792.42	9507.71	9904.66	15791.6	14384.6	16363.3	16341.6	15745.4
sp|Q8IZT6|ASPM_HUMAN	sp	Q8IZT6	Q8IZT6	HUMAN	ASPM	Abnormal spindle-like microcephaly-associated protein	8	7	8	6	1	1297.33	917.629	1225.02	1274.26	1158.98	1238.86	923.794	1228.48	833.559	906.589	1007.51	983.848	665.818	537.002	983.515	928.927	745.934	797.121	761.016	622.865	756.716	741.28	1268.29	963.578	1045.19	1161.19	1156.94	970.84	978.252	987.415	868.561	1021.16	1002.11	1139.64	1646.01	868.322	1357.17	717.39
sp|Q9BZE9-2|ASPC1_HUMAN	sp	Q9BZE9-2	Q9BZE9	HUMAN	ASPSCR1	Isoform 2 of Tether containing UBX domain for GLUT4	13	15	9	14	1	2185.51	1979.43	1877.46	1816.5	2193.51	1931.69	1842.21	2028.17	2160.89	2117.27	2098.37	2622.25	2793.36	2765.28	2824.52	2627.9	2661.45	2600.26	2411.64	2329.58	2682.97	2497.94	1136.85	1223.03	1200.73	1169.06	1152.24	1156.63	1125.99	1067.36	1116.11	1158.18	1107.61	3688.48	3752.1	3671.33	3744.42	3763.46
sp|P00966|ASSY_HUMAN	sp	P00966	P00966	HUMAN	ASS1	Argininosuccinate synthase	13	15	16	10	1	2392.74	2603.99	2789.38	2256.06	2437.88	2566.28	2527.77	2073.06	2432.18	2624.64	2554.32	3554.45	3832.21	4199.44	3826.94	3800.43	3646.6	3724.55	3651.58	3675.76	3781.32	3739.46	2858.03	2879.87	2759.18	2802.16	2963.19	2827.49	2734.82	2849.87	2665.28	2795.94	2771.72	3358	3192.43	3438.25	3288.4	2924.19
sp|Q2TB18|ASTE1_HUMAN	sp	Q2TB18	Q2TB18	HUMAN	ASTE1	Protein asteroid homolog 1	0	4	0	0	1	0	0	0	0	0	0	0	0	0	0	0	941.243	1061.21	1073.05	1000.57	1020.69	1024.02	1017.77	944.399	863.866	1036.21	999.004	0	0	0	0	0	0	0	0	0	0	0	0	0	0	0	0
sp|Q9NVM9|ASUN_HUMAN	sp	Q9NVM9	Q9NVM9	HUMAN	ASUN	Protein asunder homolog	21	12	14	12	1	3036.39	3178.29	3181.88	3121.15	3110.59	3251.85	3232.08	2930.01	2771.37	3126.32	3135.43	2085.54	2219.49	2264.81	2263.77	2127.85	2230.48	2183.33	2089.37	2096.96	2133.84	2159.41	2161.05	2061.81	2036.65	2083.4	1980.28	2031.98	1940.17	1922.27	1714.05	1971.96	2023.04	2258.88	2612.89	2394.34	2312.19	2371.81
sp|Q8IXJ9|ASXL1_HUMAN	sp	Q8IXJ9	Q8IXJ9	HUMAN	ASXL1	Putative Polycomb group protein ASXL1	2	0	2	0	1	336.991	337.165	925.471	434.703	528.818	339.158	334.303	742.024	254.461	761.312	327.429	0	0	0	0	0	0	0	0	0	0	0	288.305	373.262	317.299	321.451	342.374	280.757	244.338	259.192	254.05	395.731	335.475	0	0	0	0	0
sp|Q76L83|ASXL2_HUMAN	sp	Q76L83	Q76L83	HUMAN	ASXL2	Putative Polycomb group protein ASXL2	5	3	3	5	1	697.722	718.47	721.091	693.481	730.83	667.742	648.178	657.734	602.516	782.279	699.503	345.017	379.588	334.562	345.167	351.917	313.017	302.921	291.535	280.531	370.944	313.778	381.514	389.831	374.291	416.139	377.919	340.438	323.37	296.084	246.168	373.146	355.719	782.446	1370.11	651.124	650.54	703.868
sp|Q9C0F0|ASXL3_HUMAN	sp	Q9C0F0	Q9C0F0	HUMAN	ASXL3	Putative Polycomb group protein ASXL3	2	0	1	0	1	399.247	336.87	330.809	286.025	376.252	304.715	312.434	326.547	351.13	376.954	373.579	0	0	0	0	0	0	0	0	0	0	0	123.71	140.007	136.816	154.017	154.25	158.812	151.592	155.765	132.335	154.189	154.797	0	0	0	0	0
sp|Q8NBU5|ATAD1_HUMAN	sp	Q8NBU5	Q8NBU5	HUMAN	ATAD1	ATPase family AAA domain-containing protein 1	9	6	4	6	1	1708.5	1640.8	1527.96	1683.97	1681.37	1659.66	1738.65	1822.08	1849.32	1718.19	1764.11	1534.02	1514.74	1587.36	1570.99	1609.68	1715.48	1729.63	1727.47	1767.82	1590.31	1684.57	1096.06	1024.21	1081.04	1105.86	1107.16	1164.72	1224.37	1202.78	1135.41	1093.01	1169.33	1814.33	2106.66	2148.31	2102.76	2026
sp|Q6PL18|ATAD2_HUMAN	sp	Q6PL18	Q6PL18	HUMAN	ATAD2	ATPase family AAA domain-containing protein 2	9	16	9	8	1	1361.2	1393.03	1045.81	1427.24	1377.26	1225.14	1104.84	959.857	613.653	1608.3	1333.3	3435.77	3109.22	2268.86	3221.66	3242.46	2832.88	2204.03	1589.99	1208.86	3795.62	3001.93	1118.75	1103.72	1084.32	1019.49	998.865	931.714	783.268	628.725	464.945	1228.75	959.464	1072.9	2079.3	673.534	646.66	652.775
sp|Q9ULI0|ATD2B_HUMAN	sp	Q9ULI0	Q9ULI0	HUMAN	ATAD2B	ATPase family AAA domain-containing protein 2B	2	1	3	1	1	260.727	280.832	190.366	236.469	250.948	275.943	231.219	237.971	206.307	325.708	250.063	38.3405	57.8428	39.7074	55.2404	27.8952	52.0922	35.1166	10.6391	10.9248	50.1517	29.0743	443.519	568.997	518.693	586.997	407.103	454.424	388.409	246.314	176.76	514.961	389.315	273.938	328.627	283.912	248.202	249.805
sp|Q9NVI7-2|ATD3A_HUMAN	sp	Q9NVI7-2	Q9NVI7	HUMAN	ATAD3A	Isoform 2 of ATPase family AAA domain-containing protein 3A	12	16	15	13	1	1747.09	1813.57	1743.61	1811.92	1765.54	1929	1974.68	2410.64	2338.72	2009.1	1734.95	2699.28	2693.53	2571.29	2567.03	2711.39	2628.25	2669.39	2797.72	2889.74	2718.48	2768.24	1926.05	1862.59	1949.12	1884.06	1935.77	1924.76	1907.7	2020.98	2091.36	1951.33	1992.11	2975.06	2805.23	3174.71	3209.39	2769.64
sp|Q5T9A4|ATD3B_HUMAN	sp	Q5T9A4	Q5T9A4	HUMAN	ATAD3B	ATPase family AAA domain-containing protein 3B	18	40	33	35	1	2724.85	2541.59	2661.13	2507.63	2622.72	2641.18	2663.02	2735.86	2801.04	2611.38	2718.49	9703.84	9386.6	8955.24	9771.28	9652.25	9937.29	9662.65	9826.76	9836.08	9623.02	9773.23	8175.58	7825.31	7754.48	8276.35	8147.22	8286.06	8345.02	8198.98	7722.97	8172.3	8436.53	8847.9	8261.86	9088.36	9517.14	8187.22
sp|Q96QE3|ATAD5_HUMAN	sp	Q96QE3	Q96QE3	HUMAN	ATAD5	ATPase family AAA domain-containing protein 5	1	4	4	1	1	74.8628	64.1533	56.269	69.6333	88.8932	67.5814	62.7371	69.9835	58.8316	125.85	97.9052	530.269	489.13	419.671	536.333	531.578	481.224	471.326	441.612	394.764	495.126	491.435	885.105	940.87	921.502	854.099	799.666	812.154	878.504	881.437	923.335	813.897	835.933	52.8472	70.1998	52.5841	57.0228	55.0051
sp|Q5SQI0|ATAT_HUMAN	sp	Q5SQI0	Q5SQI0	HUMAN	ATAT1	Alpha-tubulin N-acetyltransferase 1	2	1	4	1	1	483.901	575.757	788.434	578.943	575.637	616.632	607.999	588.699	522.04	627.79	537.338	275.952	263.053	286.88	232.498	285.196	257.093	252.3	277.433	240.999	290.971	275.542	321.039	288.389	309.384	295.591	308.436	295.036	274.395	321.892	305.495	322.851	316.544	98.7585	114.123	93.3186	92.0204	92.6731
sp|O95260|ATE1_HUMAN	sp	O95260	O95260	HUMAN	ATE1	Arginyl-tRNA--protein transferase 1	15	13	4	8	2	1722.83	1642.78	1686.11	1475.86	1818.83	1596.47	1589.95	1749.31	1760.82	1775.28	1722.53	1840.58	1834.06	1959.92	1828.37	1904.61	1928.34	1872.86	1862.14	1798.33	1886.18	1875.05	866.61	623.272	709.092	633.525	856.9	622.036	612.254	898.939	878.235	833.693	828.972	1560.65	1614.67	1660.74	1600.03	1670.41
sp|O95260-2|ATE1_HUMAN	sp	O95260-2	O95260	HUMAN	ATE1	Isoform ATE1-2 of Arginyl-tRNA--protein transferase 1	1	1	0	1	2	167.415	202.4	170.373	162.898	190.062	167.538	196.392	180.426	188.349	175.311	202.472	190.848	150.907	139.673	132.389	159.268	152.543	121.865	181.844	179.645	186.751	178.031	0	0	0	0	0	0	0	0	0	0	0	368.505	372.772	375.905	347.341	409.185
sp|P18846|ATF1_HUMAN	sp	P18846	P18846	HUMAN	ATF1	Cyclic AMP-dependent transcription factor ATF-1	3	5	5	1	1	339.811	339.181	289.252	351.555	393.886	378.681	357.276	297.502	333.787	337.545	417.841	2338.72	2221.34	2189.1	2332.84	2319.29	2414.53	2392.14	2292.27	2243.41	2290.43	2493.16	1987.34	2173.11	2025.56	2048.99	2149.44	2124.14	2121.25	2142.26	1917.47	2069.5	2305.42	399.755	469.442	438.431	432.322	430.602
sp|P15336|ATF2_HUMAN	sp	P15336	P15336	HUMAN	ATF2	Cyclic AMP-dependent transcription factor ATF-2	3	3	9	4	1	550.554	419.008	513.979	427.527	540.57	435.429	376.484	521.822	551.956	636.047	543.581	766.773	831.438	826.134	767.969	785.543	835.007	826.184	875.94	907.243	803.199	818.306	873.831	976.261	1007.59	868.42	892.637	958.172	951.043	919.049	846.046	921.703	960.584	1040.19	1332.58	1015.31	974.925	962.943
sp|P18848|ATF4_HUMAN	sp	P18848	P18848	HUMAN	ATF4	Cyclic AMP-dependent transcription factor ATF-4	0	0	0	3	1	0	0	0	0	0	0	0	0	0	0	0	0	0	0	0	0	0	0	0	0	0	0	0	0	0	0	0	0	0	0	0	0	0	362.116	3361.24	231.782	178.95	212.58
sp|P18850|ATF6A_HUMAN	sp	P18850	P18850	HUMAN	ATF6	Cyclic AMP-dependent transcription factor ATF-6 alpha	5	1	4	3	1	443.289	454.548	472.844	513.295	430.812	447.166	382.206	340.953	292.55	418.931	418.701	372.495	286.624	303.521	307.898	388.218	271.584	197.306	175.118	131.585	353.066	355.355	293.154	275.31	281.05	297.343	296.626	277.515	235.056	180.463	170.711	295.658	251.062	242.074	692.663	135.18	131.303	124.831
sp|Q99941|ATF6B_HUMAN	sp	Q99941	Q99941	HUMAN	ATF6B	Cyclic AMP-dependent transcription factor ATF-6 beta	0	2	1	0	1	0	0	0	0	0	0	0	0	0	0	0	103.245	126.12	131.284	107.243	100.057	98.4942	74.3925	57.9112	36.6438	116.012	92.8295	75.0326	50.8806	56.7294	67.469	71.1617	52.5202	53.2764	48.9999	42.0733	65.4468	52.1783	0	0	0	0	0
sp|P17544|ATF7_HUMAN	sp	P17544	P17544	HUMAN	ATF7	Cyclic AMP-dependent transcription factor ATF-7	5	5	3	6	1	650.272	731.503	714.082	688.72	658.667	659.38	607.869	564.528	521.707	715.417	645.241	793.481	754.713	678.408	736.327	749.088	692.305	617.538	574.64	488.159	797.53	722.403	609.816	643.28	603.604	609.409	574.03	534.744	482.755	460.408	416.802	617.642	547.061	1066.48	1333.01	885.986	869.426	892.904
sp|Q6VMQ6-4|MCAF1_HUMAN	sp	Q6VMQ6-4	Q6VMQ6	HUMAN	ATF7IP	Isoform 3 of Activating transcription factor 7-interacting protein 1	15	15	12	10	1	1942.14	1973.37	2009.36	1991.07	1954.62	1884.35	1728.05	1645.54	1555.68	2007.87	1809.37	1851.8	1947.74	1981.77	1867.05	1760.33	1748.75	1606.89	1575	1468.18	1867.52	1680.22	1141.22	1248.24	1267.46	1290.98	1132.61	1207.73	1050.63	983.329	946.346	1160.8	1131.55	2190.92	3160.01	1958.62	1920.25	2006.71
sp|Q9H0Y0|ATG10_HUMAN	sp	Q9H0Y0	Q9H0Y0	HUMAN	ATG10	Ubiquitin-like-conjugating enzyme ATG10	1	0	0	2	1	211.907	208.149	176.246	200.644	202.121	185.741	183.257	174.698	155.474	178.52	182.368	0	0	0	0	0	0	0	0	0	0	0	0	0	0	0	0	0	0	0	0	0	0	213.963	252.051	209.443	199.596	226.943
sp|Q9BSB4|ATGA1_HUMAN	sp	Q9BSB4	Q9BSB4	HUMAN	ATG101	Autophagy-related protein 101	1	5	4	6	1	83.6621	92.6767	85.5431	85.2584	98.9244	109.111	98.2078	86.0604	70.7422	103.296	96.2456	741.148	707.318	684.869	696.246	701.96	719.647	634.903	582.052	498.424	730.615	693.748	396.109	427.695	381.529	397.394	373.539	392.412	347.681	296.814	252.005	414.867	364.367	632.791	1418	547.677	596.904	540.367
sp|O94817|ATG12_HUMAN	sp	O94817	O94817	HUMAN	ATG12	Ubiquitin-like protein ATG12	1	2	2	3	1	423.518	454.298	408.801	441.866	411.378	387.803	400.279	350.303	353.65	420.14	411.918	676.535	652.302	636.689	664.809	647.35	585.737	578.092	566.666	534.566	637.025	618.293	687.718	632.821	622.225	624.91	652.434	588.755	537.102	537.115	561.995	673.172	631.574	1677.74	2441.23	1493.92	1424.61	1477.57
sp|O75143-5|ATG13_HUMAN	sp	O75143-5	O75143	HUMAN	ATG13	Isoform 5 of Autophagy-related protein 13	0	1	1	0	1	0	0	0	0	0	0	0	0	0	0	0	22.6561	23.2079	23.8736	24.7993	19.7079	19.3569	18.4351	23.8502	18.5701	25.6266	16.0938	50.1606	134.49	103.277	115.274	89.0211	125.126	121.699	143.825	113.266	117.191	145.224	0	0	0	0	0
sp|Q6ZNE5|BAKOR_HUMAN	sp	Q6ZNE5	Q6ZNE5	HUMAN	ATG14	Beclin 1-associated autophagy-related key regulator	2	3	2	3	1	187.476	236.405	235.175	191.018	190.848	218.757	212.222	183.715	194.18	196.356	191.536	467.548	508.195	511.711	490.778	503.163	487.43	510.233	506.257	528.045	489.873	506.298	179.457	154.296	176.113	168.312	171.858	144.043	148.042	162.888	177.137	181.665	176.428	512.469	666.114	648.78	648.006	618.448
sp|Q676U5|A16L1_HUMAN	sp	Q676U5	Q676U5	HUMAN	ATG16L1	Autophagy-related protein 16-1	13	14	14	16	1	2178.91	2075.07	2131.78	1974.56	2215.19	2066.75	2081.66	2204.39	2237	2216.16	2211.93	2433.46	2506.23	2501.11	2408.92	2388.61	2447.92	2365.16	2437.18	2477.45	2532.76	2456.35	2841.73	2736.88	2724.63	2740.21	2754.66	2661.97	2599.42	2684.57	2677.86	2888	2752.89	3224.63	3153.98	3375.45	3145.01	3365.36
sp|Q2TAZ0-3|ATG2A_HUMAN	sp	Q2TAZ0-3	Q2TAZ0	HUMAN	ATG2A	Isoform 2 of Autophagy-related protein 2 homolog A	3	5	2	1	1	298.745	190.893	324.658	308.905	271.681	256.938	234.474	305.578	197.344	240.331	248.939	515.383	429.034	471.875	649.728	592.035	608.253	640.474	580.283	521.757	514.243	558.477	105.917	66.4773	89.6186	84.1141	109.632	93.9161	148.541	127.136	74.3039	105.591	85.0887	22.3653	34.9387	24.3208	22.5597	18.8623
sp|Q96BY7|ATG2B_HUMAN	sp	Q96BY7	Q96BY7	HUMAN	ATG2B	Autophagy-related protein 2 homolog B	13	12	8	13	1	2326.15	2346.57	2362.32	2274.76	2288.92	2330.58	2262.99	2086.43	2099.91	2219.46	2388.04	1273	1317.08	1430.58	1288.56	1278.86	1306.04	1236.46	1234.67	1246.45	1297.45	1248.62	1001.93	1075.35	1095.91	1039.99	985.354	1095.96	1057.6	1023.84	1091.69	1044.44	1044.08	1768.01	1963.97	1663.82	1628.23	1622.08
sp|Q9NT62|ATG3_HUMAN	sp	Q9NT62	Q9NT62	HUMAN	ATG3	Ubiquitin-like-conjugating enzyme ATG3	7	7	4	4	1	1273.07	1233.15	1168.82	1145.01	1316.35	1128.18	1124.45	1228.47	1188.08	1288.81	1305.84	1343.11	1370.07	1314.89	1310.52	1305.48	1257.66	1309.4	1262.66	1232.25	1318.77	1280.53	507.937	565.069	554.279	539.782	491.437	529.151	544.461	512.424	512.02	498.552	494.661	848.454	866.691	862.199	875.226	875.802
sp|Q8WYN0|ATG4A_HUMAN	sp	Q8WYN0	Q8WYN0	HUMAN	ATG4A	Cysteine protease ATG4A	6	2	1	3	1	422.447	421.053	445.916	404.392	418.845	420.739	358.355	487.941	416.512	431.441	399.18	60.7207	69.3824	69.7163	64.383	70.7892	69.4072	64.967	77.9268	74.3569	75.3765	67.6996	30.1312	41.8764	45.6412	34.3849	35.9351	36.7246	33.32	36.9637	33.6397	36.2802	32.6199	223.708	243.734	226.05	223.915	232.252
sp|Q9Y4P1-2|ATG4B_HUMAN	sp	Q9Y4P1-2	Q9Y4P1	HUMAN	ATG4B	Isoform 2 of Cysteine protease ATG4B	10	3	3	3	1	930.16	893.277	833.749	905.78	874.038	841.366	803.684	755.96	702.966	917.05	793.312	473.913	473.989	418.765	467.798	443.073	429.816	385.175	367.834	328.816	460.349	405.155	451.568	422.667	384.563	432.406	448.521	399.011	393.781	342.833	310.3	450.118	381.465	758.393	838.74	662.518	631.025	675.126
sp|Q96DT6|ATG4C_HUMAN	sp	Q96DT6	Q96DT6	HUMAN	ATG4C	Cysteine protease ATG4C	6	1	1	1	1	605.084	591.938	672.99	558.818	627.688	659.282	615.222	570.296	567.074	675.544	665.751	50.2035	50.0877	50.19	68.2783	63.0461	62.6066	54.5434	57.3317	52.6707	52.5463	45.6608	166.352	161.872	182.192	167.612	150.094	178.837	157.181	146.41	116.415	151.957	142.08	89.2244	101.626	89.0487	93.2147	95.2626
sp|Q9H1Y0|ATG5_HUMAN	sp	Q9H1Y0	Q9H1Y0	HUMAN	ATG5	Autophagy protein 5	7	7	5	8	1	1314.16	1140.9	1181.63	1085.2	1236.52	1187.69	1105.72	1263.88	1133.07	1230.75	1217.56	1369.4	1339.57	1364.69	1280.91	1327.87	1304.63	1310.58	1319.1	1298.12	1358.78	1306.09	821.479	787.969	771.809	768.759	809.216	776.281	759.576	776.843	747.711	789.672	805.106	2293.36	2336.35	2305.46	2232.29	2317.94
sp|O95352|ATG7_HUMAN	sp	O95352	O95352	HUMAN	ATG7	Ubiquitin-like modifier-activating enzyme ATG7	13	10	20	16	1	3533.64	3708.31	3341.4	3501.37	3475.26	3409.79	3353.15	3107.59	2872.52	3541.79	3392.65	1176.53	1129.75	1210.78	1066.02	1127.14	1064.65	1098.38	1142.73	1148.05	1151.77	1084.34	1735.03	1663.26	1716.03	1683.58	1691.94	1631.17	1563.01	1611.12	1635.7	1748.99	1575.73	3764.18	3633.69	3707.29	3533.71	3700.59
sp|Q7Z3C6|ATG9A_HUMAN	sp	Q7Z3C6	Q7Z3C6	HUMAN	ATG9A	Autophagy-related protein 9A	2	7	5	0	1	95.3654	97.0443	126.584	75.5976	83.9089	68.6094	72.0258	71.0959	65.496	110.027	78.0377	623.421	573.419	588.186	653.622	604.992	628.537	613.197	578.113	565.859	597.521	598.625	498.642	483.037	457.896	490.288	507.299	451.685	480.968	472.873	442.736	479.899	461.889	0	0	0	0	0
sp|Q32M88|ATHL1_HUMAN	sp	Q32M88	Q32M88	HUMAN	ATHL1	Acid trehalase-like protein 1	0	1	0	0	1	0	0	0	0	0	0	0	0	0	0	0	39.2263	46.6651	56.3505	50.1279	41.2587	47.186	47.6862	35.4148	42.1144	38.8423	40.0582	0	0	0	0	0	0	0	0	0	0	0	0	0	0	0	0
sp|P31939|PUR9_HUMAN	sp	P31939	P31939	HUMAN	ATIC	Bifunctional purine biosynthesis protein PURH	61	60	53	56	1	8880.1	9060.63	9097.22	8472.85	9011.86	8883.75	8812.72	8664.3	7976.03	9179.07	8527.73	13521.8	13663.2	13782	13092.8	13173.1	12694.5	12335.3	12249.7	11799.3	13679.5	12683.3	10683.8	10784.8	11212.1	10671.3	10598	10467	10102.8	10370.3	10446.6	10934.4	10405.4	14937.5	12767	13698.9	13393.4	13937.2
sp|Q8WXF7|ATLA1_HUMAN	sp	Q8WXF7	Q8WXF7	HUMAN	ATL1	Atlastin-1	11	5	11	9	1	1540.99	1568.48	1564.2	1456.79	1519.44	1549.86	1618.3	1658.65	1584.39	1591.56	1576.68	2032.55	2032.62	2353.47	1868.68	2057.28	2149.47	1972.55	2257.2	2363.36	2216.16	2180.97	2387.67	2376.54	2565.3	2430.84	2470.02	2586.28	2410.53	2554.05	2629.41	2421.31	2510.55	2312.94	2159.81	2529.46	2521.66	2421.92
sp|Q8NHH9|ATLA2_HUMAN	sp	Q8NHH9	Q8NHH9	HUMAN	ATL2	Atlastin-2	9	8	6	9	1	1078.59	1148.44	1077.87	1015.16	1112.93	1141.4	1134.04	1065.76	1165.74	1085.32	1086.38	1048.4	1096.45	1046.16	1094.63	1056.66	1140.47	1104.41	1067.85	1093.42	1025.13	1107.44	708.854	745.301	741.879	752.767	736.798	770.403	738.991	705.929	709.933	750.01	722.994	1700.67	1780.89	1920.01	1905.59	1844.84
sp|Q6DD88|ATLA3_HUMAN	sp	Q6DD88	Q6DD88	HUMAN	ATL3	Atlastin-3	49	48	37	48	1	7979.31	8040.66	7792.66	7597.49	7842.57	8188.07	8381.8	7882.98	8245.48	7414.61	8142.2	10309.1	9817.05	9527.74	10165	10295	10154.9	10208.8	10352.3	10349.4	10354.3	10225.3	6744.82	6760.88	6604.53	6931.29	6807.39	7016.61	7124.89	6707.68	6871.8	6791.04	6892.2	12624.9	11726.5	12377.8	13498.5	12503.8
sp|Q13315|ATM_HUMAN	sp	Q13315	Q13315	HUMAN	ATM	Serine-protein kinase ATM	18	20	15	25	1	2307.04	2250.48	2516.1	2300.18	2298.33	2352.21	2248.97	2266.96	2204.91	2362.57	2308.51	2220.94	2262.43	2454.04	2443.02	2328.42	2330.49	2243.17	2217.73	2251.56	2295.53	2223.65	1658.17	1708.84	1879.84	1700.58	1696.94	1822.6	1704.74	1608.27	1593.79	1610.3	1651.11	3484.06	3736.17	3425.59	3399.56	3441.65
sp|P54259|ATN1_HUMAN	sp	P54259	P54259	HUMAN	ATN1	Atrophin-1	5	3	0	3	1	565.022	565.577	594.698	588.773	602.81	548.871	508.994	540.131	530.264	621.872	575.273	305.987	314.887	294.057	302.448	275.191	298.25	249.317	256.58	231.038	311.254	272.593	0	0	0	0	0	0	0	0	0	0	0	539.754	687.418	465.769	440.746	469.728
sp|O00244|ATOX1_HUMAN	sp	O00244	O00244	HUMAN	ATOX1	Copper transport protein ATOX1	14	9	5	7	1	1838.55	1694.08	1837.47	1630.1	1959.89	1483.51	1606.58	2441.89	1938.99	2014.62	1775.09	2452.08	2349.62	2395.76	2336.56	2379.04	2304.7	2085.36	2041.58	1815.87	2516.02	2235.82	1170.43	1099.71	1170.14	1100.96	1076.28	1061.99	1049.21	981.802	945.879	1138.35	1102.14	3805.26	3124.29	3094.05	3095	3365.48
sp|O60312|AT10A_HUMAN	sp	O60312	O60312	HUMAN	ATP10A	Probable phospholipid-transporting ATPase VA	2	0	0	0	1	366.95	246.484	244.678	317.214	322.979	252.019	227.153	215.246	180.257	274.026	312.135	0	0	0	0	0	0	0	0	0	0	0	0	0	0	0	0	0	0	0	0	0	0	0	0	0	0	0
sp|Q9P241|AT10D_HUMAN	sp	Q9P241	Q9P241	HUMAN	ATP10D	Probable phospholipid-transporting ATPase VD	3	2	0	2	1	230.213	195.763	204.86	213.016	231.149	180.508	192.233	216.955	196.895	228.603	208.536	67.4274	69.9357	75.8915	72.6354	63.813	73.8436	59.185	55.323	36.9363	67.6007	60.9257	0	0	0	0	0	0	0	0	0	0	0	213.848	341.885	247.66	249.265	240.709
sp|P98196|AT11A_HUMAN	sp	P98196	P98196	HUMAN	ATP11A	Probable phospholipid-transporting ATPase IH	2	2	3	2	1	201.26	191.069	176.927	178.042	237.231	179.798	207.46	212.388	195.592	194.625	181.311	169.05	153.329	150.142	169.665	166.087	166.905	169.21	151.636	163.91	168.174	155.611	398.553	292.262	316.924	311.348	365.401	292.049	291.118	382	298.27	371.305	370.022	224.895	304.107	190.139	249.92	157.209
sp|Q9Y2G3|AT11B_HUMAN	sp	Q9Y2G3	Q9Y2G3	HUMAN	ATP11B	Probable phospholipid-transporting ATPase IF	7	6	6	9	1	1096.91	990.296	1113.22	1166.88	1039.17	1100.65	1022.15	938.625	889.804	958.396	1028.73	858.324	718.643	747.209	863.182	847.901	813.26	817.462	773.512	835.019	759.99	807.267	900.739	732.319	685.634	757.045	836.794	789.22	813.649	986.117	837.145	808.982	826.192	908.02	1085.02	879.101	1003.68	838.411
sp|Q8NB49|AT11C_HUMAN	sp	Q8NB49	Q8NB49	HUMAN	ATP11C	Phospholipid-transporting ATPase IG	15	17	13	20	1	2500.76	2046.93	2211.03	2295.05	2376.85	2365.09	2189.02	2275.96	2134.36	2187.16	2324.77	3040.77	2788.51	2908.22	3098.77	3113.8	3182.22	3023.44	3021.4	2983.55	3090.86	3045.82	1729.67	1630.08	1694.71	1757.03	1646.26	1761.93	1729.96	1543.95	1419.45	1685.92	1640.8	3036.71	3265.61	2984.25	3067.86	2522.18
sp|P54707-2|AT12A_HUMAN	sp	P54707-2	P54707	HUMAN	ATP12A	Isoform 2 of Potassium-transporting ATPase alpha chain 2	5	8	9	8	1	1189.12	1082.32	1159.89	1192.6	1221.44	1122.35	1134.05	1088.75	1015.03	1166.52	1174.44	2215.06	1994.39	1936.62	2417.78	2251.13	2254.24	2303.62	2139.79	2064.18	2108.88	2208.13	1655.99	1489.13	1605.31	1558.54	1570.73	1549.97	1636.85	1520.08	1391.53	1477.22	1535.58	1785.28	1739.98	1794.76	1855.37	1454.9
sp|Q9HD20|AT131_HUMAN	sp	Q9HD20	Q9HD20	HUMAN	ATP13A1	Manganese-transporting ATPase 13A1	32	40	29	33	1	5185.71	5132.22	5291.96	5340.69	5199.95	5456.43	5288.33	4950.87	4709.46	5071.49	5104.45	6748.37	6495.01	6850.12	6734.05	7049.44	6953.06	6871.47	7197.61	7203.41	6887.18	7207.97	3394.42	3201.21	3241.2	3279.82	3590.38	3507.36	3522.16	3667.91	3669.1	3499.94	3514.38	6766.93	6404.28	7271.02	7459.88	6838.95
sp|Q9NQ11|AT132_HUMAN	sp	Q9NQ11	Q9NQ11	HUMAN	ATP13A2	Probable cation-transporting ATPase 13A2	2	0	0	0	1	577.336	464.275	593.286	574.275	574.821	508.213	475.131	621.625	598.999	547.598	560.267	0	0	0	0	0	0	0	0	0	0	0	0	0	0	0	0	0	0	0	0	0	0	0	0	0	0	0
sp|Q9H7F0|AT133_HUMAN	sp	Q9H7F0	Q9H7F0	HUMAN	ATP13A3	Probable cation-transporting ATPase 13A3	6	9	7	9	1	1190.79	865.804	852.859	1058.41	1083.39	954.828	827.173	889.063	776.318	972.341	1030.88	890.894	1017.34	974.877	1081.78	1054.13	1094.1	1027.91	933.661	893.451	989.134	1059.53	753.017	663.108	652.868	583.824	731.178	662.774	618.648	644.067	570.236	739.276	748.501	1267.07	1747.93	1074.79	1161.89	945.506
sp|P05023-4|AT1A1_HUMAN	sp	P05023-4	P05023	HUMAN	ATP1A1	Isoform 4 of Sodium/potassium-transporting ATPase subunit alpha-1	42	39	36	37	1	6570.71	6025.4	6709.48	6517.32	6384.85	6150.26	6140.09	6351.48	5679.76	6357.13	6286.97	11025.7	9920.36	10051.3	11341.3	11074.9	11114.2	10805.1	10786	10720.7	10890.9	10881.9	8483	8140.39	8640.53	8922.07	8526.92	8960.23	8743.17	8006.82	7515.13	8637.8	8344.11	12268.8	11694.6	11362.1	12243.9	9744.8
sp|P13637-3|AT1A3_HUMAN	sp	P13637-3	P13637	HUMAN	ATP1A3	Isoform 3 of Sodium/potassium-transporting ATPase subunit alpha-3	20	16	12	14	1	2775.51	2257.75	2300.83	2387.94	2793.77	2395.37	2205.95	2459.31	2336.14	2482.11	2624.04	4105.85	3958.05	4050.77	4264.38	4267.58	4302.03	4282.61	4338.73	4151.12	4213.58	4288.45	2806.87	2660.4	2871.76	2791.02	2863.67	2890.3	2908.17	2836.13	3076.37	2855.33	2874.32	3439.78	3057.28	2850.5	3392.53	2457.85
sp|P05026|AT1B1_HUMAN	sp	P05026	P05026	HUMAN	ATP1B1	Sodium/potassium-transporting ATPase subunit beta-1	8	12	10	11	1	1401.18	1292.59	1400.19	1331.37	1395.12	1226.41	1301.53	1246.19	1127.28	1359.45	1391.56	2392.13	2390.44	2447.63	2428.9	2409.73	2416.65	2296.12	2247.31	2130.11	2496.84	2509.04	2365.17	2237.27	2339.14	2277.18	2482.22	2321.04	2325.64	2230.61	2150.09	2485.6	2413.77	2983.85	3315.19	2735.71	2917.84	2374.55
sp|P54709|AT1B3_HUMAN	sp	P54709	P54709	HUMAN	ATP1B3	Sodium/potassium-transporting ATPase subunit beta-3	13	20	19	12	1	2605.62	2150.3	2044.21	2231.18	2464.85	2109.65	2084.43	2042.66	2023.95	2189.35	2419.44	3919.5	3719.2	3716.5	3900.15	4112.26	3797.2	3775.1	3799.19	3704.61	3847.67	3972.38	3071.67	2982.77	3179.91	3228.83	3137.42	3335.75	3198.39	2894.65	2882.98	3179.09	3135.29	3594.7	3568.14	3289.28	3395.78	2876.85
sp|P16615|AT2A2_HUMAN	sp	P16615	P16615	HUMAN	ATP2A2	Sarcoplasmic/endoplasmic reticulum calcium ATPase 2	62	86	65	79	1	13128.1	12155.1	11931.4	12326.3	11794.2	12342.9	11946.2	11397.2	10929.1	11637.5	11825.9	15488.5	14221.3	14229	15859.7	15713.7	15720.5	16149.4	15836.7	15180.3	14928.8	15972.8	12998.7	12647.1	13250.1	12822.9	13220.5	13326.7	13520.1	13333.4	13022.4	13049.5	13222.4	19713.4	19918	19557.2	21096.8	18370.8
sp|Q93084-5|AT2A3_HUMAN	sp	Q93084-5	Q93084	HUMAN	ATP2A3	Isoform SERCA3E of Sarcoplasmic/endoplasmic reticulum calcium ATPase 3	18	20	17	19	1	4510.78	4159.1	4139.35	4132.13	4208.18	4014.54	3982.59	4288.44	4069.51	4227.45	4209.41	4263.2	3982.32	4158.71	4087.44	4358.45	4150.52	4127.03	4468.93	4373.47	4155.57	4295.76	2480.63	2389.89	2514.75	2346.29	2462.83	2434.03	2347.01	2560.35	2642.18	2536.91	2632.24	7581.55	7581.17	7253.93	7811.73	6840.82
sp|P20020|AT2B1_HUMAN	sp	P20020	P20020	HUMAN	ATP2B1	Plasma membrane calcium-transporting ATPase 1	59	54	50	59	1	12822.3	10638.8	12764.5	12387.1	11977.5	11259.3	10749.7	11425.1	10634.1	11593.2	11742.4	12490.7	11933.8	13001.1	13323.1	12893.9	13394.4	13342.7	12582.1	12408.5	12847.7	13117.4	12551.1	11844.1	12864.9	12439.8	12591.5	12626.1	12203.6	11616.5	11320.7	12506.4	12074.2	19531.9	17665.6	17201.9	18808.4	14595.1
sp|P23634|AT2B4_HUMAN	sp	P23634	P23634	HUMAN	ATP2B4	Plasma membrane calcium-transporting ATPase 4	50	36	35	42	1	8327.04	7350.37	8009.16	8215.71	8356.12	7328.9	7095.53	7487.43	7016.87	8095.56	7671.95	9903.76	9422.79	9987.81	10051.3	10141.5	9838.82	9593.99	9501.76	9409.76	10056.4	9921.79	6632.08	5986.85	6195.5	6384.82	6658.2	6109.92	6273.42	6212.55	5884.74	6435.86	6176.19	11104.9	10202.7	9852.75	10333.1	8226.59
sp|P98194-7|AT2C1_HUMAN	sp	P98194-7	P98194	HUMAN	ATP2C1	Isoform 7 of Calcium-transporting ATPase type 2C member 1	18	20	15	15	1	2104.68	2157.39	1999.85	2123.19	2152.66	2130.17	2086.84	1990.57	1946.41	2169.9	2137.44	3716.18	3320.27	3381.97	3649.03	3798.4	3641.91	3430.76	3421.5	3308.73	3653.69	3656.22	2239.86	2241.34	2192.97	2192.28	2318.74	2369.32	2216.2	2118.64	1992.36	2251.79	2297.23	3811.46	4436.16	3792.42	3828.13	3673.94
sp|P25705|ATPA_HUMAN	sp	P25705	P25705	HUMAN	ATP5A1	ATP synthase subunit alpha, mitochondrial	93	125	95	126	1	15310.8	14017.4	15612.1	15129	15049.9	15759.4	15344.5	15189.4	16333.3	15091.6	15602.6	22884.6	22935	22447.3	24783.8	23600	24409.3	25015.9	24173.7	24249.5	22792.1	23362.6	17909.1	17891.7	17689.7	17815.7	17750.8	18004.3	19880.3	18393.4	18049.1	17025.7	18041.8	24131.7	21215.7	25663	26256.3	24085.2
sp|P06576|ATPB_HUMAN	sp	P06576	P06576	HUMAN	ATP5B	ATP synthase subunit beta, mitochondrial	76	87	66	67	1	10695.5	9912.61	11022.6	10463.6	10575.6	11917.4	11393.1	12159.3	11094.3	10214.6	10910.7	12817.9	12395.1	12389.9	14176.5	13118	14084	14309	13222.9	12835.2	12761.3	13245.6	10791.2	9655.79	10038.8	10301.6	10429.1	10486.4	11388.6	10680.3	10505.6	10672.4	10521	15390.6	14360.2	15663.3	18274.7	15446.7
sp|P36542|ATPG_HUMAN	sp	P36542	P36542	HUMAN	ATP5C1	ATP synthase subunit gamma, mitochondrial	18	26	22	27	1	4681.13	4947.23	4922.29	5229.62	4347.47	5433.1	5302.09	4370.3	4565.55	4307.09	4534.78	6475.82	6544.18	6096.62	7015.87	6515.5	6888.28	7069.51	6440.74	6335.3	6200.61	6447.87	6516.01	6231.31	6116.09	6516.94	6547.84	6304.37	6445.16	6666.67	6677.42	6415.04	6648.08	8368.81	8044.05	8800.6	9585.82	8527.02
sp|P30049|ATPD_HUMAN	sp	P30049	P30049	HUMAN	ATP5D	ATP synthase subunit delta, mitochondrial	2	3	3	3	1	112.339	112.787	103.756	96.9892	101.812	132.084	134.225	118.854	109.883	123.43	110.157	630.418	672.284	599.438	652.757	612.717	634.751	648.243	589.078	549.088	592.027	592.848	559.554	570.731	540.26	567.191	566.619	529.639	549.589	506.204	527.88	524.102	557.891	828.399	659.98	773.721	825.595	858.483
sp|Q5VTU8|AT5EL_HUMAN	sp	Q5VTU8	Q5VTU8	HUMAN	ATP5EP2	ATP synthase subunit epsilon-like protein, mitochondrial	1	4	4	3	1	146.08	120.856	113.253	117.894	153.701	123.39	130.351	127.239	148.909	152.021	139.809	1265.7	1189.15	1140.79	1216.81	1244.39	1165.87	1152.31	1176.75	1209.51	1250.15	1200.54	733.984	853.668	824.822	885.123	752.211	873.556	816.702	742.007	714.886	753.847	829.133	723.976	581.581	724.336	703.299	752.736
sp|P24539|AT5F1_HUMAN	sp	P24539	P24539	HUMAN	ATP5F1	ATP synthase F(0) complex subunit B1, mitochondrial	22	12	12	12	1	6169.88	6072.48	6270.92	6008.48	6180.21	5878.59	6157.78	7019.61	6684.87	6388.79	6296.95	3947.93	3847.08	3846.23	4320.37	3898.75	4574.67	4334.81	4009.83	3830.01	3905.5	3903.45	2741.4	2589.08	2537.54	2853.03	2753.25	2736.29	3022.48	2772.53	2300.01	2702.67	2538.47	2891.24	2906.72	2879.91	3370.05	2827.28
sp|O75947|ATP5H_HUMAN	sp	O75947	O75947	HUMAN	ATP5H	ATP synthase subunit d, mitochondrial	13	25	18	22	1	2680.98	2567.72	2527.07	2456.51	2707.27	2517.02	2606.32	2800.14	2917.05	2636.7	2647.98	5716.86	5705.46	5684.91	5444.45	5763.63	5737.44	5762.07	6049.05	6083.83	5831.38	5805.04	3549.75	3665.77	3755.62	3675.28	3665.93	3662.32	3859.04	3738.49	3950.57	3601.58	3858.93	7771.7	6585.9	8543.1	8702.21	8488.95
sp|P56385|ATP5I_HUMAN	sp	P56385	P56385	HUMAN	ATP5I	ATP synthase subunit e, mitochondrial	9	4	4	5	1	1592.53	1351.49	1438.84	1322.88	1503.69	1293.71	1282.31	1720.12	1679.96	1584.44	1544.77	1012.62	998.795	978.845	980.866	1031.67	985.544	1030.19	1033.57	1018.57	1068.99	1075.63	1215.53	1095.15	1151.13	1100.63	1257.42	1122.49	1206.68	1183.66	1261.04	1259.65	1279.8	1845.87	1531.17	1854.84	1958.81	1835.38
sp|P18859-2|ATP5J_HUMAN	sp	P18859-2	P18859	HUMAN	ATP5J	Isoform 2 of ATP synthase-coupling factor 6, mitochondrial	4	14	11	10	1	696.243	763.28	779.176	841.638	614	793.495	817.012	721.717	676.832	605.149	613.191	4982.17	4941.76	4969.89	4721.65	5109.93	4965.15	4864.54	5275.48	5326.36	5137.64	5293.81	3332.25	3555.87	3571.46	3498.12	3455.68	3441.35	3470	3422.83	3614.89	3372.12	3552.32	4028.24	3739.16	4516.18	4897.92	4623.64
sp|P56134|ATPK_HUMAN	sp	P56134	P56134	HUMAN	ATP5J2	ATP synthase subunit f, mitochondrial	4	4	3	1	1	606.323	521.947	568.337	608.356	552.046	656.167	540.288	639.982	562.849	511.097	544.173	193.651	182.582	171.654	199.775	197.65	181.904	200.421	188.421	195.408	185.788	183.242	402.843	322.116	330.789	342.763	394.998	362.604	390.995	377.1	395.516	376.992	346.23	96.6185	74.6584	67.2724	64.2076	68.3482
sp|O75964|ATP5L_HUMAN	sp	O75964	O75964	HUMAN	ATP5L	ATP synthase subunit g, mitochondrial	7	7	6	9	1	1085.59	940.054	916.98	1032.36	1038.71	973.617	958.654	1105.84	1030.62	936.816	1036.29	2103.18	2186.02	2203.94	2007.16	2234.87	2157.36	2046.22	2205.93	2231.47	2252.57	2036.38	947.288	931.369	935.418	931.416	933.332	926.22	933.53	998.036	955.722	956.372	958.503	4442.89	3902.32	4598.96	4475.43	4441.56
sp|P48047|ATPO_HUMAN	sp	P48047	P48047	HUMAN	ATP5O	ATP synthase subunit O, mitochondrial	9	17	14	13	1	1729.3	1728.61	1725.42	1851.86	1745.02	1694.45	1680.81	1850.76	1721.91	1770.28	1801.95	4298.37	4236.68	4193.13	4378.57	4247.91	4509.97	4493.6	4382.94	4264.99	4237.38	4357.66	2552.97	2356.41	2541.65	2438.74	2532.58	2513.62	2592.4	2686.21	2805.06	2590.41	2652.19	4487.6	3703.82	4556.72	4610.35	4771.36
sp|Q99766|ATP5S_HUMAN	sp	Q99766	Q99766	HUMAN	ATP5S	ATP synthase subunit s, mitochondrial	1	0	1	1	1	134.235	97.4133	95.952	114.84	114.038	107.18	90.0418	116.223	102.192	113.034	117.569	0	0	0	0	0	0	0	0	0	0	0	185.507	189.167	192.846	183.284	180.26	176.763	171.725	186.303	177.163	177.897	184.502	149.504	168.787	157.522	172.363	154.994
sp|Q9NW81-4|AT5SL_HUMAN	sp	Q9NW81-4	Q9NW81	HUMAN	ATP5SL	Isoform 4 of ATP synthase subunit s-like protein	1	2	3	3	1	34.6037	29.5914	33.4939	36.7481	27.0057	31.8025	27.6887	30.3508	34.6879	41.9424	37.6802	323.555	335.666	332.3	301.765	311.111	341.96	304.285	316.891	303.487	301.567	337.223	411.321	436.185	441.921	434.177	417.115	428.212	390.658	392.877	395.794	421.425	425.017	298.256	316.516	285.459	335.712	275.442
sp|Q15904|VAS1_HUMAN	sp	Q15904	Q15904	HUMAN	ATP6AP1	V-type proton ATPase subunit S1	7	5	4	7	1	1486.43	1354.79	1374.75	1462.74	1426.36	1414.48	1284.67	1167.09	1131.04	1321.97	1409.48	639.132	607.221	603.83	608.925	648.261	576.87	541.679	541.936	521.571	602.195	607.595	441.73	402.101	402.159	402.572	437.581	406.863	427.554	393.556	378.418	456.379	413.037	1602.48	2355.94	1543.46	1627.42	1414.42
sp|O75787|RENR_HUMAN	sp	O75787	O75787	HUMAN	ATP6AP2	Renin receptor	5	5	2	3	1	937.216	918.983	1044.88	1172.76	956.727	810.98	790.868	791.515	697.968	935.768	912.78	973.512	949.649	956.42	1058.64	983.378	970.58	715.716	485.42	382.421	987.065	902.193	595.225	612.261	627.202	610.344	628.422	492.178	383.591	247.985	175.963	647.718	525.487	284.257	1108.76	132.628	138.741	108.966
sp|Q93050|VPP1_HUMAN	sp	Q93050	Q93050	HUMAN	ATP6V0A1	V-type proton ATPase 116 kDa subunit a isoform 1	9	5	5	12	1	1731.61	1686.07	1779.55	1803.81	1821.29	1979.78	1890.84	1740.9	1633.05	1783.31	1774.48	498.593	515.343	559.594	539.178	527.421	585.46	534.129	534.682	547.338	523.657	557.177	435.127	405.028	446.674	461.799	450.017	475.825	421.549	418.44	433.087	456.653	433.351	1666.51	1725.85	1684.3	1767.49	1643.8
sp|Q9Y487|VPP2_HUMAN	sp	Q9Y487	Q9Y487	HUMAN	ATP6V0A2	V-type proton ATPase 116 kDa subunit a isoform 2	5	9	7	4	1	721.564	679.997	688.548	661.981	759.756	886.841	833.249	635.325	708.608	737.54	807.188	1489.4	1399.36	1407.63	1537.67	1457.24	1534.3	1497.47	1429.17	1377.76	1446.14	1456.94	624.662	605.168	667.671	628.915	679.01	637.149	753.89	721.586	615.432	709.638	644.154	390.66	402.55	381.609	380.152	373.563
sp|P61421|VA0D1_HUMAN	sp	P61421	P61421	HUMAN	ATP6V0D1	V-type proton ATPase subunit d 1	10	10	9	9	1	1336.65	1151.75	1273.38	1163.03	1431.92	1117.7	1090.7	1387.67	1295.18	1378.14	1323.83	1636.13	1690.86	1677.94	1745.92	1602.46	1708.28	1656.47	1512.66	1477.71	1564.51	1584.22	1938.66	1909.53	1837.12	1847.74	1930.71	1859.72	1796.86	1779.19	1718.82	1952.94	1882.8	2376.57	3169.51	2103.48	2342.31	2201.26
sp|P38606|VATA_HUMAN	sp	P38606	P38606	HUMAN	ATP6V1A	V-type proton ATPase catalytic subunit A	33	33	34	39	1	5320.39	5430.33	5039.27	5139.94	5325.88	5390.42	5298.62	4899.92	4483.65	5192.22	5149.74	6196.36	5956.76	5893.91	5667.5	6056.25	5584.84	5628.49	5882.43	5742.08	6031.7	5961.59	5450.01	5161.82	5161.52	5170.96	5435.8	5040.52	5006	5189.52	5027.53	5498.21	5449.36	8748.88	7805.49	8486.38	7983.33	8569.52
sp|P21281|VATB2_HUMAN	sp	P21281	P21281	HUMAN	ATP6V1B2	V-type proton ATPase subunit B, brain isoform	36	33	38	29	1	5361.76	4850.3	5014.89	4907.77	5212.69	4943.09	4848.15	5430.31	4893.44	5269.45	4982.67	6425.19	6128.1	6086.41	6658.03	6594.76	6353.78	6516.71	6263.46	6107.26	6405.63	6275.11	6207.57	5436.48	5663.64	5536.25	6112	5464.47	5962.96	6099.59	5985.74	6163.39	5848.15	4313.86	4255.44	4094.68	4325.25	4038.58
sp|P21283|VATC1_HUMAN	sp	P21283	P21283	HUMAN	ATP6V1C1	V-type proton ATPase subunit C 1	22	22	22	22	1	3359.6	3894.23	3511.57	3813.64	3229.63	3862.89	3932.88	3001.64	3039.97	3264.95	3308.91	4515.26	4849.75	4845.25	4513.96	4555.91	4580.38	4637.57	4374.43	4336.26	4361.23	4329.65	3407.58	3229.55	3332.55	2958.12	3289.64	3192.72	3065.5	3379.79	3188.54	3330.4	3441.12	6878.86	7415.73	7279.71	7292.21	6975.89
sp|Q9Y5K8|VATD_HUMAN	sp	Q9Y5K8	Q9Y5K8	HUMAN	ATP6V1D	V-type proton ATPase subunit D	17	12	9	15	1	3561.44	3374.12	3213.28	3174.58	3504.68	3319.24	3306.72	3397.77	3388.79	3528.69	3528.59	1751.66	1783.4	1824.79	1709.76	1771.73	1735.55	1648	1576.32	1567.94	1812.13	1758.98	1248.79	1216.88	1196.81	1179.87	1206.02	1160.62	1135.24	997.182	1001.67	1232.72	1157.11	3909.89	4860.18	3536.7	3433.37	3458.66
sp|P36543|VATE1_HUMAN	sp	P36543	P36543	HUMAN	ATP6V1E1	V-type proton ATPase subunit E 1	22	17	18	19	1	3756.16	3423.53	3577.13	3494.27	3658.62	3400.38	3338.07	3751.81	3290.93	3551.99	3588.15	2780.09	2940.72	2982.54	2719.15	2807.12	2808.74	2806.97	2761.54	2645.85	2873.04	2838.01	3470.81	4235.21	4163.57	4079.71	3545.91	3860.97	4019.96	3426.07	3384.39	3576.12	3719.41	5777.63	6876.9	5238.52	5341.28	5420.01
sp|Q16864-2|VATF_HUMAN	sp	Q16864-2	Q16864	HUMAN	ATP6V1F	Isoform 2 of V-type proton ATPase subunit F	2	4	4	4	1	767.001	692.285	693.307	686.726	727.027	669.373	670.632	614.532	642.527	697.78	734.892	2021.81	2024.98	2019.9	2022.91	1922.11	1930.13	1829.23	1625.01	1525.74	2003.52	1882.75	1818.57	2009.56	1970.77	1859.74	1753.11	1680.37	1577.5	1622.59	1388.74	1794.28	1781.32	1877.5	2247.33	1697.16	1605.55	1577.37
sp|O75348|VATG1_HUMAN	sp	O75348	O75348	HUMAN	ATP6V1G1	V-type proton ATPase subunit G 1	9	4	6	5	1	876.232	900.566	950.712	924.77	814.778	840.529	849.492	873.465	706.336	898.791	809.101	1044	1044.49	1098.18	1032.05	1017.38	1018.03	974.262	972.688	965.169	1080.63	1055.34	907.79	867.38	876.217	852.228	933.542	841.185	852.11	887.46	831.322	916.263	928.83	1179.28	1571.79	1199.72	1119.69	1232.75
sp|O95670|VATG2_HUMAN	sp	O95670	O95670	HUMAN	ATP6V1G2	V-type proton ATPase subunit G 2	1	1	0	1	1	39.4637	37.1695	48.5219	49.3632	46.9762	40.7342	43.9868	50.8535	52.9044	49.0338	48.1162	38.0662	41.7024	55.7573	44.0873	38.8823	41.7972	42.9751	44.5028	43.591	42.3692	48.446	0	0	0	0	0	0	0	0	0	0	0	30.2381	27.2268	37.6982	27.3167	28.7884
sp|Q9UI12|VATH_HUMAN	sp	Q9UI12	Q9UI12	HUMAN	ATP6V1H	V-type proton ATPase subunit H	13	14	14	22	1	2206.95	2173.02	2053.35	2082.22	2155.06	2062.91	2121.12	1930.15	1917.2	2117.52	2085.59	2718.93	2754.36	2853.58	2618.87	2737.37	2599.48	2594.94	2607.32	2517.71	2811.14	2778.26	2492.79	2425.64	2502.45	2471.33	2542.73	2474.92	2450.13	2431.36	2448.81	2554.18	2583.51	4704.27	5573.49	4401.65	4277.32	4355.48
sp|Q04656-3|ATP7A_HUMAN	sp	Q04656-3	Q04656	HUMAN	ATP7A	Isoform 2 of Copper-transporting ATPase 1	13	9	3	5	1	1451.95	1377.54	1927.13	1538.13	2171.17	1459.1	1427.77	2105.71	1541.35	2121.55	1595.71	1164.51	1145.11	1243.86	1220.96	1174.6	1277.47	1195.4	1217.25	1151.88	1192.73	1245.68	148.531	146.518	167.327	156.045	157.439	181.184	161.078	172.862	169.535	168.822	171.053	477.953	627.824	510.843	537.36	487.944
sp|P35670|ATP7B_HUMAN	sp	P35670	P35670	HUMAN	ATP7B	Copper-transporting ATPase 2	1	0	1	0	1	196.662	177.258	183.723	178.01	178.423	204.09	190.986	171.338	141.334	171.693	168.726	0	0	0	0	0	0	0	0	0	0	0	34.2536	32.6478	31.0394	33.7999	33.3147	32.5474	36.9745	34.6084	34.99	25.3599	34.3968	0	0	0	0	0
sp|O43520|AT8B1_HUMAN	sp	O43520	O43520	HUMAN	ATP8B1	Phospholipid-transporting ATPase IC	3	7	3	4	1	344.195	285.006	238.642	309.636	333.125	305.594	235.671	214.051	198.548	281.328	314.259	535.773	491.333	498.375	544.64	599.304	597.158	485.878	393.628	338.384	515.335	598.376	234.041	262.517	240.354	230.283	288.228	291.557	211.132	161.03	134.716	279.188	281.639	335.202	618.611	268.469	276.88	240.712
sp|P98198-3|AT8B2_HUMAN	sp	P98198-3	P98198	HUMAN	ATP8B2	Isoform 3 of Phospholipid-transporting ATPase ID	4	2	4	3	1	376.224	355.795	441.64	418.876	400.394	402.967	356.672	328.716	392.736	412.306	370.071	168.538	169.374	176.607	179.158	179.798	153.942	171.381	146.161	126.875	178.552	169.233	242.164	244.02	254.646	241.225	260.895	250.787	259.649	256.232	236.235	255.416	249.862	365.191	438.611	273.734	302.582	251.893
sp|O60423-1|AT8B3_HUMAN	sp	O60423-1	O60423	HUMAN	ATP8B3	Isoform 2 of Phospholipid-transporting ATPase IK	1	2	2	3	1	147.359	114.599	134.494	124.443	148.883	106.635	114.844	168.687	146.836	121.691	125.063	480.442	485.742	491.538	508.05	469.142	504.456	548.707	517.942	497.903	500.593	527.663	214.022	208.839	225.497	201.274	211.824	197.728	172.5	185.695	145.543	222.399	204.244	673.992	601.547	706.927	688.754	707.948
sp|O75110|ATP9A_HUMAN	sp	O75110	O75110	HUMAN	ATP9A	Probable phospholipid-transporting ATPase IIA	7	6	5	8	1	977.952	912.049	1020.34	1020.61	949.245	991.843	930.157	814.907	735.747	903.456	893.333	690.623	659.589	774.237	725.418	668.347	729.143	666.187	614.015	509.716	708.37	662.04	495.013	466.698	501.841	510.23	506.796	465.702	448.592	438.341	371.522	458.226	444.678	1615.34	1370.01	1206.14	1215.22	1122.76
sp|O43861|ATP9B_HUMAN	sp	O43861	O43861	HUMAN	ATP9B	Probable phospholipid-transporting ATPase IIB	5	2	3	3	1	418.027	353.514	338.78	374.966	421.657	364.779	381.813	367.11	376.986	379.719	377.856	101.838	102.332	102.192	105.863	105.17	105.646	110.627	88.107	111.111	100.095	100.047	362.187	344.936	367.621	342.858	378.794	374.109	365.553	380.458	338.46	384.687	372.002	163.45	173.363	164.061	207.443	148.532
sp|Q5TC12|ATPF1_HUMAN	sp	Q5TC12	Q5TC12	HUMAN	ATPAF1	ATP synthase mitochondrial F1 complex assembly factor 1	3	4	5	2	1	719.192	784.63	843.745	863.365	712.504	814.844	772.661	636.89	571.191	740.118	712.977	648.93	610.212	619.629	645.346	669.958	620.381	617.988	570.823	495.242	651.133	666.2	605.05	603.393	649.375	618.961	578.538	612.545	598.261	507.039	460.011	616.309	592.635	339.464	284.181	291.601	283.874	305.436
sp|Q8N5M1|ATPF2_HUMAN	sp	Q8N5M1	Q8N5M1	HUMAN	ATPAF2	ATP synthase mitochondrial F1 complex assembly factor 2	0	0	0	2	1	0	0	0	0	0	0	0	0	0	0	0	0	0	0	0	0	0	0	0	0	0	0	0	0	0	0	0	0	0	0	0	0	0	103.85	97.074	113.204	101.738	115.973
sp|Q9UII2|ATIF1_HUMAN	sp	Q9UII2	Q9UII2	HUMAN	ATPIF1	ATPase inhibitor, mitochondrial	8	7	9	6	1	1143.85	1225.65	1290.05	1175.73	1258.93	1323.45	1379.74	1205.98	1617.28	1245.08	1508.46	2289.43	1947.41	1976.56	2018.26	2349.87	1971.11	1963.99	2500.51	2478.53	2382.42	2397.75	2196.97	2144.06	2080.04	2284.92	2354.62	2131.48	2444.69	2351.2	2615.04	1929.28	2353.85	1698.87	1450.23	1551.14	1655.31	1622.94
sp|Q13535|ATR_HUMAN	sp	Q13535	Q13535	HUMAN	ATR	Serine/threonine-protein kinase ATR	0	4	4	1	1	0	0	0	0	0	0	0	0	0	0	0	278.987	277.194	284.463	264.826	254.543	250.038	250.91	248.551	273.092	249.365	241.857	195.494	178.148	198.825	188.743	185.409	186.102	188.862	190.15	205.241	184.962	183.541	47.553	43.1387	35.3691	53.8101	45.1541
sp|O75882|ATRN_HUMAN	sp	O75882	O75882	HUMAN	ATRN	Attractin	4	10	5	7	1	383.975	393.58	366.111	389.363	420.058	398.36	379.699	330.123	261.808	453.018	383.269	1322.81	1317.36	1374.97	1342.1	1308.53	1395.55	1247.21	1062.81	911.522	1360.5	1337.51	452.865	413.508	429.246	407.667	420.073	420.386	391.963	368.933	335.288	449.214	397.977	1232.36	1392.86	1199.73	1208.68	1134.82
sp|P46100|ATRX_HUMAN	sp	P46100	P46100	HUMAN	ATRX	Transcriptional regulator ATRX	34	27	33	35	1	4716.85	4852.38	5103.7	4635.89	4899.19	4789.04	4698.73	4370.71	4399.71	5153.37	4808.24	5515.84	6067.73	6238.94	5849.12	5716.17	6070.5	5814.64	5599.81	5313.62	5830.91	5804.01	5864.4	6135.85	6333.44	6117.99	5955.11	6074.21	5887.26	5809.27	5501.01	6103.37	5982.82	8172.39	9678.42	8297.72	8179.53	8624.66
sp|P54253|ATX1_HUMAN	sp	P54253	P54253	HUMAN	ATXN1	Ataxin-1	7	5	4	6	1	1073.65	1089.69	1110.07	1050.03	1076.87	1054.34	1087.14	1064.26	1042.86	1114.25	1115.39	723.51	779.1	807.455	733.654	745.781	737.052	708.62	684.739	736.712	750.196	723.079	607.428	637.107	592.746	610.924	615.127	546.768	571.511	580.835	545.077	588.014	561.664	964.862	1027.09	922.364	929.669	1008.12
sp|Q9UBB4|ATX10_HUMAN	sp	Q9UBB4	Q9UBB4	HUMAN	ATXN10	Ataxin-10	11	18	11	14	1	2301.41	2036.8	1902.89	2130.74	2241.82	2021.59	1945.83	2050.42	1904.99	1986.1	2035.22	4273.93	3969.14	3901.3	4106.92	4067.79	3901.58	3863.08	3692.56	3588.02	3860.29	3950.7	2087.56	1925.81	1860.91	2043.59	2013.2	1972.76	1956.59	1843.22	1756.51	1923.12	1962.89	3052.02	3365.59	2872.43	3020.23	3006.18
sp|P0C7T5|ATX1L_HUMAN	sp	P0C7T5	P0C7T5	HUMAN	ATXN1L	Ataxin-1-like	7	5	4	2	1	596.695	597.549	597.735	563.535	576.355	594.301	585.379	914.954	1161.79	614.652	577.414	314.358	325.756	323.734	327.038	317.41	315.134	310.513	285.833	290.203	333.551	313.8	474.902	487.695	433.677	445.024	460.615	479.778	410.777	430.569	384.863	450.528	470.132	191.849	236.476	133.181	129.976	152.942
sp|Q99700|ATX2_HUMAN	sp	Q99700	Q99700	HUMAN	ATXN2	Ataxin-2	32	34	25	27	1	5347.37	5455.67	5209.11	5269.09	5709.45	5772.66	5857.67	5215.05	5718.29	5390.66	5746.8	8891.21	8603.4	8270.16	8390.54	8623.41	8575.52	8221.15	8128.73	8180.29	8676.32	8657.08	5212.34	5310.78	4994.79	5325	5318.85	5302.5	5049.53	5337.42	5402.34	5313.21	5625.57	7130.5	7158.56	7677.06	7789.1	7664.08
sp|Q8WWM7-3|ATX2L_HUMAN	sp	Q8WWM7-3	Q8WWM7	HUMAN	ATXN2L	Isoform 3 of Ataxin-2-like protein	39	42	45	38	2	4648.87	4547.34	4267.17	4284.72	4425.49	4494.5	4453.09	4427.28	4792.63	4554.9	4456.07	7874.37	7755.38	7496.98	7593.17	7839.34	7564.49	7540.83	7581.33	7525.8	7909.04	7693.76	8028.85	8125.85	7962.35	8291.68	7880.78	7887.7	7754.39	7368.83	7304.04	8132.98	7809.73	9847.78	9474.57	9600.6	9683.11	9802.87
sp|Q8WWM7|ATX2L_HUMAN	sp	Q8WWM7	Q8WWM7	HUMAN	ATXN2L	Ataxin-2-like protein	1	1	0	0	2	186.497	190.193	188.443	198.049	182.543	298.851	181.592	154.719	145.093	205.473	189.63	159.594	124.02	135.558	119.332	151.191	120.566	123.526	153.327	158.252	165.624	144.987	0	0	0	0	0	0	0	0	0	0	0	0	0	0	0	0
sp|P54252|ATX3_HUMAN	sp	P54252	P54252	HUMAN	ATXN3	Ataxin-3	3	8	7	9	1	443.302	456.09	503.472	399.262	453.17	484.267	461.523	403.956	458.902	407.204	482.428	912.316	940.315	997.85	892.799	945.156	916.63	890.197	906.956	900.814	889.252	881.625	694.25	731.426	725.843	727.459	683.353	705.981	668.821	662.719	701.72	716.455	700.839	1835.93	1901.7	1856.46	1820.95	1846.94
sp|O15265-2|ATX7_HUMAN	sp	O15265-2	O15265	HUMAN	ATXN7	Isoform b of Ataxin-7	4	3	1	2	1	158.707	152.915	131.902	155.088	173.52	127.292	151.761	176.893	150.261	156.987	179.171	281.738	278.232	251.567	278.367	267.605	274.342	271.955	269.743	262.504	285.439	284.321	102.169	93.9987	92.9265	94.8154	97.9469	91.441	103.958	117.889	106.975	114.686	106.663	284.176	380.766	300.681	267.334	290.242
sp|Q5T6C5|AT7L2_HUMAN	sp	Q5T6C5	Q5T6C5	HUMAN	ATXN7L2	Ataxin-7-like protein 2	0	1	0	0	1	0	0	0	0	0	0	0	0	0	0	0	65.0208	63.7597	70.3214	54.0374	56.2762	54.2944	51.1624	53.3233	52.4389	68.2309	55.8041	0	0	0	0	0	0	0	0	0	0	0	0	0	0	0	0
sp|Q14CW9-2|AT7L3_HUMAN	sp	Q14CW9-2	Q14CW9	HUMAN	ATXN7L3	Isoform 2 of Ataxin-7-like protein 3	4	3	3	1	1	372.778	326.104	319.248	383.504	376.868	307.509	292.823	317.497	314.665	354.638	367.037	76.8415	82.6582	96.9003	83.0816	98.9615	538.271	1502.38	2755.92	3006.55	91.5353	147.65	144.484	160.642	155.005	149.959	151.677	158.059	157.878	138.966	138.394	149.756	137.009	73.6546	81.0521	66.897	70.7575	60.9735
sp|Q96GX2|A7L3B_HUMAN	sp	Q96GX2	Q96GX2	HUMAN	ATXN7L3B	Putative ataxin-7-like protein 3B	3	2	2	4	1	214.323	285.383	277.688	342.7	215.729	264.595	240.144	185.715	185.033	236.176	201.951	794.115	774.887	771.099	695.005	818.059	695.291	660.985	756.703	691.735	824.578	785.835	244.592	249.169	259.692	254.459	250.837	235.313	212.113	217.49	193.502	258.397	227.522	870.531	978.664	740.936	634.259	711.946
sp|Q13825|AUHM_HUMAN	sp	Q13825	Q13825	HUMAN	AUH	Methylglutaconyl-CoA hydratase, mitochondrial	0	0	1	0	1	0	0	0	0	0	0	0	0	0	0	0	0	0	0	0	0	0	0	0	0	0	0	58.9359	67.5433	80.4749	82.8334	69.3399	73.3263	81.3865	73.419	85.6014	75.9023	70.3472	0	0	0	0	0
sp|Q9Y679|AUP1_HUMAN	sp	Q9Y679	Q9Y679	HUMAN	AUP1	Ancient ubiquitous protein 1	9	5	5	5	1	1218.18	1153.94	1121.38	1122.32	1208.76	1061.96	1097.25	1220.72	1151.45	1164.05	1182.76	1499.36	1438.39	1378.62	1490.05	1521.86	1562.49	1515.07	1484.76	1459.07	1494.95	1535.58	730.813	674.304	677.15	717.027	770.158	753.304	768.511	786.871	824.266	786.706	774.351	913.724	942.881	1032.59	964.303	961.437
sp|O14965|AURKA_HUMAN	sp	O14965	O14965	HUMAN	AURKA	Aurora kinase A	9	6	6	3	1	930.593	1183.2	1096.49	1127.06	1308.33	1133.41	1102.9	1457.8	1065.92	1238.09	1023.1	826.818	639.838	506.64	731.883	700.862	641.758	570.234	583.862	588.531	523.157	605.899	611.291	513.286	528.267	578.204	558.183	500.534	484.659	436.885	373.758	508.184	513.27	580.264	996.808	569.665	575.087	603.406
sp|Q96GD4-5|AURKB_HUMAN	sp	Q96GD4-5	Q96GD4	HUMAN	AURKB	Isoform 5 of Aurora kinase B	2	3	6	2	1	97.6208	119.854	87.6324	115.394	113.007	114.98	98.8699	115.704	118.269	143.272	101.764	795.346	692.669	532.415	679.421	619.822	549.957	490.867	473.722	447.782	577.259	542.731	734.015	638.612	655.272	696.2	587.304	553.288	508.226	477.152	475.726	589.527	541.342	148.22	277.218	136.653	153.847	132.662
sp|Q9NQS1|AVEN_HUMAN	sp	Q9NQS1	Q9NQS1	HUMAN	AVEN	Cell death regulator Aven	15	9	12	10	1	2704.35	2562.66	2249.48	2444.52	2593.81	2303.74	2268.1	2258.99	2400.08	2628.89	2400.54	1744.07	1899.05	1916.94	1716.72	1659.61	1782.95	1743.97	1568.88	1645.16	1708.2	1622.24	1658.36	1841.93	1863.6	1680.4	1617.54	1667.14	1627.41	1494.36	1899.23	1723.61	1614.87	1809.85	1763.53	1614.19	1612.69	1684.5
sp|Q8NBF6|AVL9_HUMAN	sp	Q8NBF6	Q8NBF6	HUMAN	AVL9	Late secretory pathway protein AVL9 homolog	2	0	4	3	1	260.223	222.357	235.799	241.915	229.725	244.263	242.163	258.792	200.225	209.058	226.056	0	0	0	0	0	0	0	0	0	0	0	339.523	301.685	320.185	296.168	325.736	346.204	339.835	311.618	308.365	333.894	307.43	1015.76	1086.26	997.193	1015.16	998.911
sp|O15169|AXIN1_HUMAN	sp	O15169	O15169	HUMAN	AXIN1	Axin-1	3	2	4	4	1	345.049	368.245	394.648	363.806	387.086	370.033	370.733	345.416	399.145	429.869	396.913	95.6797	90.7161	84.3418	89.2178	80.6018	83.8503	85.7073	90.9407	98.0532	93.9022	100.333	320.632	228.692	229.014	243.581	251.181	229.653	239.253	313.119	235.818	277.679	266.468	396.151	465.62	395.735	396.376	387.637
sp|P30530|UFO_HUMAN	sp	P30530	P30530	HUMAN	AXL	Tyrosine-protein kinase receptor UFO	6	18	13	12	1	818.688	790.978	1020.61	810.898	786.309	648.838	618.546	556.557	402.362	844.477	688.174	2594.56	2160.39	1998.68	2293.27	2038.01	1771.48	1504.81	1219.45	942.646	2348.52	1894.49	2188.53	1958.82	1985.9	1766.88	1616	1588.08	1382.01	876.796	686.354	2021.16	1481.41	2043.08	4001.63	946.723	1055.85	856.642
sp|Q9H6S1|AZI2_HUMAN	sp	Q9H6S1	Q9H6S1	HUMAN	AZI2	5-azacytidine-induced protein 2	2	1	2	4	1	326.63	430.452	456.891	329.589	358.108	378.068	399.307	307.839	301.992	373.267	358.78	104.761	95.5008	106.939	107.197	104.577	98.2677	81.9541	91.696	84.1779	110.851	100.038	204.989	201.322	199.575	197.128	184.58	167.939	183.061	160.791	167.892	206.401	187.721	415.679	658.496	349.073	349.213	349.336
sp|P61769|B2MG_HUMAN	sp	P61769	P61769	HUMAN	B2M	Beta-2-microglobulin	7	5	4	6	1	1620.52	1748.45	2271.93	1554.41	2049.87	1602.57	1932.63	1807.52	1382.8	1793.91	2112.7	1955.03	1329.1	1508.88	1774.54	1704.01	1705.61	1335.74	1080.19	771.187	1892.68	1762.01	1690.72	1625.41	1700.19	1916.21	1680.02	1678.39	1363.6	1109.01	808.959	1795	1564.12	2842.07	2595.18	1841.8	1981.31	2351.21
sp|Q8NCR0|B3GL2_HUMAN	sp	Q8NCR0	Q8NCR0	HUMAN	B3GALNT2	UDP-GalNAc:beta-1,3-N-acetylgalactosaminyltransferase 2	0	2	1	3	1	0	0	0	0	0	0	0	0	0	0	0	100.657	109.734	114.87	100.533	107.889	123.02	113.124	123.114	116.512	111.085	131.779	45.2461	43.964	46.6416	46.9253	42.4609	48.6079	45.6215	37.903	49.3058	39.5392	41.5383	389.153	384.028	430.748	415.711	479.065
sp|Q96L58|B3GT6_HUMAN	sp	Q96L58	Q96L58	HUMAN	B3GALT6	Beta-1,3-galactosyltransferase 6	3	2	6	1	1	200.432	245.595	160.323	176.19	196.421	218.015	234.382	193.689	197.976	194.19	221.175	388.613	435.926	399.273	426.589	384.347	415.132	429.019	380.456	374.834	412.636	401.885	407.537	413.608	418.919	460.889	398.975	460.84	456.312	370.726	389.19	398.45	407.188	158.2	189.801	168.511	184.638	153.446
sp|O94766|B3GA3_HUMAN	sp	O94766	O94766	HUMAN	B3GAT3	Galactosylgalactosylxylosylprotein 3-beta-glucuronosyltransferase 3	0	5	2	1	1	0	0	0	0	0	0	0	0	0	0	0	419.509	357.744	339.88	430.897	421.202	423.88	423.691	437.898	412.482	392.286	420.02	119.059	102.183	90.874	109.43	120.995	106.733	124.448	118.486	119.676	106.166	91.9197	125.148	129.042	119.497	134.768	125.955
sp|Q6Y288|B3GLT_HUMAN	sp	Q6Y288	Q6Y288	HUMAN	B3GLCT	Beta-1,3-glucosyltransferase	7	3	4	7	1	1404.56	1254.14	1288.9	1212.86	1344.04	1219.62	1344.65	1377.61	1422.79	1381.65	1377.07	498.734	530.057	526.599	507.425	525.073	524.746	551.606	529.064	508.677	546.502	548.325	1028.72	989.071	978.876	1032.82	1024.03	1020.4	1038.54	1027.24	1018.72	1015.74	1040.68	1522.87	1455.94	1777.36	1620.96	1716.46
sp|Q9NY97|B3GN2_HUMAN	sp	Q9NY97	Q9NY97	HUMAN	B3GNT2	N-acetyllactosaminide beta-1,3-N-acetylglucosaminyltransferase 2	0	0	1	0	1	0	0	0	0	0	0	0	0	0	0	0	0	0	0	0	0	0	0	0	0	0	0	69.8005	66.2337	66.8051	73.3042	76.4256	88.4927	90.0329	75.167	71.1214	84.4222	84.8695	0	0	0	0	0
sp|Q6UX72|B3GN9_HUMAN	sp	Q6UX72	Q6UX72	HUMAN	B3GNT9	UDP-GlcNAc:betaGal beta-1,3-N-acetylglucosaminyltransferase 9	1	1	0	2	1	54.9397	84.6709	47.2777	50.4258	59.1547	75.0049	74.4475	46.3443	41.1299	66.7648	65.4019	51.0721	55.7205	47.798	59.205	46.0673	48.5939	56.5055	46.4604	47.6567	53.7697	47.7421	0	0	0	0	0	0	0	0	0	0	0	241.911	288.332	243.265	257.771	232.253
sp|P15291|B4GT1_HUMAN	sp	P15291	P15291	HUMAN	B4GALT1	Beta-1,4-galactosyltransferase 1	1	2	4	6	1	73.2108	61.0256	61.0371	87.7533	95.4851	75.6176	59.7098	69.1994	47.9192	71.4114	87.8933	65.2242	49.8722	47.6226	73.0772	70.9733	66.7363	54.81	68.1639	55.1396	72.7411	67.4073	593.84	543.002	510.13	556.638	600.4	595.7	580.316	495.577	429.331	597.528	547.042	695.948	914.128	723.02	743.756	672.393
sp|O60512|B4GT3_HUMAN	sp	O60512	O60512	HUMAN	B4GALT3	Beta-1,4-galactosyltransferase 3	0	0	1	1	1	0	0	0	0	0	0	0	0	0	0	0	0	0	0	0	0	0	0	0	0	0	0	86.6005	146.042	151.492	143.522	90.7882	152.289	157.74	79.1686	81.4663	93.3848	97.7168	139.53	176.448	137.589	136.427	145.358
sp|O60513|B4GT4_HUMAN	sp	O60513	O60513	HUMAN	B4GALT4	Beta-1,4-galactosyltransferase 4	5	6	6	8	1	820.766	773.88	698.101	852.604	842.806	767.534	771.031	748.42	636.769	730.422	853.45	1278.63	1202.93	1098.86	1255.33	1256.41	1232.17	1147.58	1121.31	1034.02	1237.41	1230.06	637.513	570.03	556.941	603.871	626.11	576.603	584.387	542.142	479.167	624.865	575.864	1273.33	1588.42	1192.3	1309.37	1179.58
sp|Q9UBV7|B4GT7_HUMAN	sp	Q9UBV7	Q9UBV7	HUMAN	B4GALT7	Beta-1,4-galactosyltransferase 7	3	3	3	3	1	365.43	342.489	344.482	348.347	369.025	404.178	373.151	628.021	379.1	313.854	357.337	365.005	328.78	342.085	341.514	365.126	369.555	354.019	355.588	375.926	350.43	378.37	371.516	315.91	351.32	349.582	386.366	363.52	388.916	399.696	390.371	393.39	347.746	616.691	619.905	619.648	678.735	555.305
sp|O43505|B4GA1_HUMAN	sp	O43505	O43505	HUMAN	B4GAT1	Beta-1,4-glucuronyltransferase 1	2	2	1	3	1	152.519	150.611	167.159	159.798	173.905	166.068	159.694	174.312	157.208	156.261	157.929	499.396	423.983	462.956	424.579	481.069	452.274	393.07	423.489	427.431	492.584	478.079	100.144	112.337	116.732	107.533	109.453	111.071	112.277	94.0572	80.8014	110.37	98.5475	257.111	275.271	268.367	291.698	237.067
sp|Q9UPM9|B9D1_HUMAN	sp	Q9UPM9	Q9UPM9	HUMAN	B9D1	B9 domain-containing protein 1	1	0	1	0	1	34.7758	43.4711	51.5397	48.5454	49.5442	66.5361	127.907	243.558	430.448	34.2181	54.3767	0	0	0	0	0	0	0	0	0	0	0	99.6425	104.339	116.918	97.0668	101.382	97.7958	99.4476	85.9857	77.5766	106.855	103.944	0	0	0	0	0
sp|Q8WXS3|BAALC_HUMAN	sp	Q8WXS3	Q8WXS3	HUMAN	BAALC	Brain and acute leukemia cytoplasmic protein	1	0	0	0	1	191.178	115.569	186.094	154.453	142.451	113.337	98.7568	149.414	118.195	122.913	128.457	0	0	0	0	0	0	0	0	0	0	0	0	0	0	0	0	0	0	0	0	0	0	0	0	0	0	0
sp|Q9NWV8|BABA1_HUMAN	sp	Q9NWV8	Q9NWV8	HUMAN	BABAM1	BRISC and BRCA1-A complex member 1	12	10	12	9	1	1145.04	1260.93	1211.12	1111.77	1179.99	1267.3	1242.88	1119.45	1095.86	1242.6	1217.59	957.66	1044.2	1135.04	958.147	976.551	1014.66	993.242	986.102	945.327	992.831	1003.2	1327.61	1560.84	1611.83	1539.75	1360.4	1563.88	1602.45	1256.8	1232.52	1354.46	1345.53	1750.99	1534.25	1737.96	1662.84	1717.11
sp|P56817|BACE1_HUMAN	sp	P56817	P56817	HUMAN	BACE1	Beta-secretase 1	0	1	2	1	1	0	0	0	0	0	0	0	0	0	0	0	196.716	191.945	196.432	184.463	178.862	171.239	157.101	110.27	90.1949	192.154	174.917	174.909	184.803	181.514	159.151	161.59	153.519	154.59	112.544	99.5151	196.116	138.98	187.258	266.102	129.282	149.687	110.432
sp|O14867|BACH1_HUMAN	sp	O14867	O14867	HUMAN	BACH1	Transcription regulator protein BACH1	10	16	11	11	1	1129.47	1229.09	1111.36	1095.89	1126.89	1169.89	1168.66	1029.4	1054.83	1117.47	1175.41	1467.08	1577.54	1823.18	1516.59	1591.73	1594.4	1616.39	1646.01	1646.72	1648.71	1714.48	1056.88	1159.23	1155.5	1111.51	1130.6	1211.04	1165.53	1095.14	1121.37	1092.5	1199.15	979.207	1245	1009.3	940.737	1057.43
sp|Q92934|BAD_HUMAN	sp	Q92934	Q92934	HUMAN	BAD	Bcl2-associated agonist of cell death	8	6	6	4	1	1302.6	1277.81	1245.46	1284.95	1273.77	1342.62	1385.74	1296.65	1405.86	1334.39	1353.4	586.202	536.944	539.217	567.332	593.188	626.946	645.427	646.288	560.642	544.494	646.366	274.735	251.267	244.308	239.241	309.962	286.754	273.648	264.104	236.61	242.387	286.209	509.204	445.408	526.092	539.189	556.896
sp|Q99933|BAG1_HUMAN	sp	Q99933	Q99933	HUMAN	BAG1	BAG family molecular chaperone regulator 1	2	4	3	0	1	303.697	321.755	303.673	304.957	316.565	328.756	313.97	307.916	312.525	298.067	288.94	439.234	427.538	493.289	434.044	412.859	436.025	448.765	439.086	437.114	435.049	437.237	445.593	474.095	560.9	420.975	464.999	483.055	489.348	487.528	496.33	510.549	491.649	0	0	0	0	0
sp|O95816|BAG2_HUMAN	sp	O95816	O95816	HUMAN	BAG2	BAG family molecular chaperone regulator 2	19	20	22	23	1	3089.34	3116.96	3530.19	2958.53	3250.75	3316.61	3103.06	3105.69	3257.38	3365.04	3254.53	4150.69	4026.87	4178.86	3822.43	4267.04	3908.79	3937.9	4385.58	4335.36	4324.37	4290.45	3684.8	3528.7	3617.76	3382.06	3767.31	3577.23	3658.29	3923.39	3923.55	3677.55	3982.36	6662.18	5411.78	6297.91	6174.86	6157.88
sp|O95817|BAG3_HUMAN	sp	O95817	O95817	HUMAN	BAG3	BAG family molecular chaperone regulator 3	35	37	38	43	1	5065.13	5572.5	5273.9	4755.79	5470.96	5354.13	5440.5	4781.26	5772.69	5597.92	5671.47	7783.51	7580.98	7355.84	7666.4	7978.52	7656.18	7539.36	7423.32	7584.51	7709.54	7865.11	5749.92	5880.72	5469.03	6076.87	5921.29	5848.04	5678.3	5484.29	5666	5806.7	5985.81	9400.69	17614.9	9697.86	9463.57	9885.45
sp|O95429|BAG4_HUMAN	sp	O95429	O95429	HUMAN	BAG4	BAG family molecular chaperone regulator 4	6	2	3	2	1	946.822	827.284	919.462	787.415	929.11	839.743	790.943	901.744	829.603	891.552	980.992	230.035	257.416	248.02	269.494	219.816	252.16	250.397	207.056	176.516	239.989	225.624	123.851	137.635	127.797	139.323	126.381	130.529	116.609	108.69	108.073	129.506	121.651	378.076	409.325	341.258	346.297	324.808
sp|Q9UL15-2|BAG5_HUMAN	sp	Q9UL15-2	Q9UL15	HUMAN	BAG5	Isoform 2 of BAG family molecular chaperone regulator 5	9	11	8	7	1	1881.82	1806.7	1767.55	1685.61	1939.41	1828.1	1724.36	1730.98	1927.45	2000.22	2020.28	2664.45	2602.59	2515.12	2531.34	2660.53	2494.91	2432.44	2654.86	2631.54	2613.08	2545.82	1951.01	1911.68	1841.15	1822.38	1983.32	1769.94	1720.78	1994.19	1841.57	1944.79	1882.92	1747.83	1826.03	1821.57	1666.01	1749.38
sp|P46379-3|BAG6_HUMAN	sp	P46379-3	P46379	HUMAN	BAG6	Isoform 3 of Large proline-rich protein BAG6	9	13	12	5	1	1090.68	1106.49	1091.19	1102.76	1067.82	1018.71	956.482	914.159	778.508	1095.29	1014.55	2631.5	2498.17	2497.27	2575.62	2505.72	2266.81	2106.39	2000.6	1888.21	2621.01	2355.13	2663.07	2572.49	2542.6	2423.09	2678.57	2193.11	2055.71	2187.72	2079.45	2763.48	2443.49	1072.43	1425.03	873.101	889.393	865.913
sp|Q8TBE0|BAHD1_HUMAN	sp	Q8TBE0	Q8TBE0	HUMAN	BAHD1	Bromo adjacent homology domain-containing 1 protein	0	3	0	1	1	0	0	0	0	0	0	0	0	0	0	0	338.903	295.554	279.207	282.281	272.328	319.028	309.338	295.85	365.521	336.659	264.194	0	0	0	0	0	0	0	0	0	0	0	94.9554	378.701	63.9819	56.1508	57.8973
sp|Q9UQB8|BAIP2_HUMAN	sp	Q9UQB8	Q9UQB8	HUMAN	BAIAP2	Brain-specific angiogenesis inhibitor 1-associated protein 2	18	16	11	13	1	3745.02	3664.17	3335.08	3688.26	3551.56	3162.83	2980.29	2579.19	2334.64	3674.41	3344.05	3949.48	3930.31	4176.24	3809.21	3873.95	3652.38	3545.73	3379.65	3135.86	4228.7	3867.99	2379.36	2403.54	2474.82	2291.51	2384.38	2195.23	2097.83	1943.45	1728.69	2514.49	2156.65	3042.93	3502.04	2203.21	2192.92	2109.38
sp|Q9UHR4|BI2L1_HUMAN	sp	Q9UHR4	Q9UHR4	HUMAN	BAIAP2L1	Brain-specific angiogenesis inhibitor 1-associated protein 2-like protein 1	5	10	9	9	1	1129.54	1282.07	1227.65	1322.13	1123.87	1216.05	1255.24	1114.19	1000.82	1191.96	1115.26	2544.79	2397.39	2179.24	2440.61	2521.82	2266.44	2231.07	2149.36	2198.35	2532.9	2367.04	1384.44	1373.58	1185.6	1363.29	1439.19	1293.61	1292.78	1324.96	1358.29	1465.65	1416.69	2946.98	3241.28	2950.05	2829.99	2991.4
sp|Q16611|BAK_HUMAN	sp	Q16611	Q16611	HUMAN	BAK1	Bcl-2 homologous antagonist/killer	0	2	0	1	1	0	0	0	0	0	0	0	0	0	0	0	78.945	82.2651	91.9306	83.3579	83.1607	77.7596	93.3128	85.3762	83.3873	77.1825	84.9404	0	0	0	0	0	0	0	0	0	0	0	25.1068	29.7878	29.605	30.5014	24.9272
sp|O75531|BAF_HUMAN	sp	O75531	O75531	HUMAN	BANF1	Barrier-to-autointegration factor	15	21	20	22	1	3279.88	3038.29	2570.18	3145.43	2985.54	2987.53	2932.01	2852.68	3323.59	3021.49	3209.58	3705.13	3912.33	4066.64	3921.18	3866.8	3952.31	4060.84	3994.79	4116.81	3852.84	3811.59	3337.42	3303.63	3251.15	3381.04	3366.73	3139.4	3602.79	3220.24	3310.27	3151.85	3101.91	5389.78	4929.1	5234.57	5651.45	5436.92
sp|Q8N9N5|BANP_HUMAN	sp	Q8N9N5	Q8N9N5	HUMAN	BANP	Protein BANP	1	1	2	1	1	603.588	519.451	509.099	529.878	506.259	389.838	338.226	383.175	390.999	582.757	436.499	174.266	175.383	168.611	178.378	158.055	167.4	138.378	128.464	137.531	166.199	154.328	291.631	295.239	316.887	303.356	275.695	283.475	281.816	242.583	229.591	294.72	267.926	273.668	370.995	188.663	187.899	206.44
sp|Q92560|BAP1_HUMAN	sp	Q92560	Q92560	HUMAN	BAP1	Ubiquitin carboxyl-terminal hydrolase BAP1	1	5	3	5	1	163.694	100.989	108.491	101.374	160.408	121.046	81.984	149.601	135.489	155.555	141.385	563.61	593.562	628.662	573.545	523.432	585.01	489.893	430.365	420.04	569.038	520.004	237.258	279.183	304.899	267.941	253.911	264.662	249.862	213.517	190.515	250.765	256.066	561.121	712.6	481.048	473.69	473.697
sp|Q8IXM2-3|BAP18_HUMAN	sp	Q8IXM2-3	Q8IXM2	HUMAN	BAP18	Isoform 3 of Chromatin complexes subunit BAP18	9	2	4	5	1	1388.65	1308.01	1459.45	1256.56	1410.51	1200.91	1244.47	1378.85	1329.28	1413.87	1355.16	691.759	701.119	801.924	676.172	690.814	713.904	687.473	712.176	655.166	709.037	718.59	672.888	622.769	712.935	687.121	712.073	701.772	657.178	673.848	684.136	661.847	676.814	1362.46	1592.02	1450.81	1406.32	1455.37
sp|Q99728|BARD1_HUMAN	sp	Q99728	Q99728	HUMAN	BARD1	BRCA1-associated RING domain protein 1	5	0	3	2	1	551.215	549.965	452.682	550.126	568.081	537.139	500.719	534.259	628.446	575.751	595.843	0	0	0	0	0	0	0	0	0	0	0	500.248	465.726	533.742	520.176	443.269	490.997	506.903	413.761	393.999	532.15	496.292	149.177	259.601	125.879	150.905	127
sp|P80723|BASP1_HUMAN	sp	P80723	P80723	HUMAN	BASP1	Brain acid soluble protein 1	34	24	26	36	1	8702.67	8398.58	8760.26	8727.1	8425.14	8142.48	8156.15	7644.05	7405.95	8021.72	8095.09	10269.2	9916.89	9880.78	9643.8	10488	9194.72	9129.91	9572.19	9277.26	10195.4	10207.1	9375.57	8665	8725.97	8440.02	9241.34	8090.31	8048.67	8538.78	8280.89	9051.96	9056.51	16227.4	11975.5	14190.9	12500.2	14136.5
sp|Q07812-2|BAX_HUMAN	sp	Q07812-2	Q07812	HUMAN	BAX	Isoform Beta of Apoptosis regulator BAX	9	9	8	5	1	1785.94	1513.92	1521.2	1553.73	1662.27	1419.71	1318.21	1556.05	1528.26	1699.57	1488.24	1987.89	2062.79	2312.07	2072.43	1962.75	2052.33	2044.07	2037.29	2030.32	2074.07	1962.48	1622	1649.32	1745.39	1566.17	1621.35	1570.81	1553.17	1615.28	1671.09	1691.82	1546.05	1001.41	993.338	1011.35	1091.87	961.37
sp|Q9NRL2|BAZ1A_HUMAN	sp	Q9NRL2	Q9NRL2	HUMAN	BAZ1A	Bromodomain adjacent to zinc finger domain protein 1A	8	14	19	13	1	1399.99	1450.92	1241.99	1471.15	1431.1	1585.94	1569.55	1304.68	1267.01	1327.87	1534.24	2117.14	2234.27	2023.78	2046.43	2146.4	2221.18	2157.8	2115.3	2090.38	2137.3	2235.77	2383.74	2652.62	2433.9	2607.35	2442.77	2770.27	2679.75	2523.01	2580.68	2588.95	2760.97	1525.24	2125.72	1921.13	1771.51	1892.98
sp|Q9UIG0|BAZ1B_HUMAN	sp	Q9UIG0	Q9UIG0	HUMAN	BAZ1B	Tyrosine-protein kinase BAZ1B	40	39	47	38	1	7294.23	7863.85	7554.48	7436.16	7656.93	7981.03	7960.41	7284.21	7548.67	8229.31	7959.47	8301.21	8310.86	7916.88	8028.46	8268.76	8275.53	7928.11	8019.51	7714.07	8386.22	8401.14	7784.47	8472.75	8597.36	8272.12	7799.63	8288.31	7975.31	7726.6	7548.91	8083.76	8364.57	7997.77	9867.79	8542.53	8303.85	8552.79
sp|Q9UIF9|BAZ2A_HUMAN	sp	Q9UIF9	Q9UIF9	HUMAN	BAZ2A	Bromodomain adjacent to zinc finger domain protein 2A	8	12	11	11	1	893.945	1038.73	977.896	918.24	908.556	1089.96	958.473	875.862	799.916	936.039	992.083	1348.92	1367.02	1387.83	1279.88	1329.02	1282.51	1154.8	1168.39	1057.44	1404.51	1274.05	963.129	960.035	986.257	969.75	893.193	860.179	843.802	827	808.208	945.594	919.598	1536.12	2353.89	1350.88	1295.8	1382.44
sp|Q9UIF8|BAZ2B_HUMAN	sp	Q9UIF8	Q9UIF8	HUMAN	BAZ2B	Bromodomain adjacent to zinc finger domain protein 2B	1	1	2	1	1	81.7279	74.8287	92.2293	90.3809	85.4324	68.0131	74.8821	59.4083	70.535	81.4407	71.5418	54.6357	43.7531	52.2888	47.9508	45.5697	48.108	40.364	44.4134	49.4772	48.7501	47.7828	552.634	478.01	507.467	469.15	560.507	481.143	439.819	581.285	613.247	565.807	572.634	28.8041	40.8348	41.3522	37.0266	35.7916
sp|Q8NFJ9-2|BBS1_HUMAN	sp	Q8NFJ9-2	Q8NFJ9	HUMAN	BBS1	Isoform 3 of Bardet-Biedl syndrome 1 protein	2	2	2	1	1	353.678	406.765	366.108	369.948	326.656	352.262	326.252	306.312	291.296	391.98	362.432	169.337	182.474	213.128	203.857	176.057	186.865	178.518	156.647	136.505	182.809	174.767	96.4077	90.6552	100.695	95.9636	91.712	77.0321	69.9295	64.9316	67.7259	95.7942	75.3057	49.2261	123.753	48.4984	56.2074	55.9834
sp|Q9BXC9|BBS2_HUMAN	sp	Q9BXC9	Q9BXC9	HUMAN	BBS2	Bardet-Biedl syndrome 2 protein	0	1	1	2	1	0	0	0	0	0	0	0	0	0	0	0	237.702	225.548	272.432	209.371	304.623	181.16	195.979	273.017	276.603	274.598	280.227	34.8983	33.8679	33.3581	30.6063	32.803	39.1435	33.8839	31.1482	33.4915	31.5457	35.708	76.6523	100.982	50.7519	73.946	51.3562
sp|Q96RK4-2|BBS4_HUMAN	sp	Q96RK4-2	Q96RK4	HUMAN	BBS4	Isoform 2 of Bardet-Biedl syndrome 4 protein	1	0	0	0	1	42.6435	46.3212	40.2564	38.3119	46.9586	53.0645	31.2406	27.5144	35.2563	45.7011	43.8089	0	0	0	0	0	0	0	0	0	0	0	0	0	0	0	0	0	0	0	0	0	0	0	0	0	0	0
sp|Q8IWZ6|BBS7_HUMAN	sp	Q8IWZ6	Q8IWZ6	HUMAN	BBS7	Bardet-Biedl syndrome 7 protein	3	1	1	1	1	234.196	234.242	222.202	205.27	208.779	204.995	210.511	207.353	166.706	300.663	204.582	28.0275	31.571	32.1298	33.9565	30.2248	29.8125	31.4817	30.3226	22.0943	35.1277	28.7373	49.3203	47.3746	50.287	51.6325	49.8925	44.7057	43.7249	41.8488	41.7098	47.8874	47.2318	42.0824	58.3658	31.9667	27.2013	38.0652
sp|Q3SYG4-3|PTHB1_HUMAN	sp	Q3SYG4-3	Q3SYG4	HUMAN	BBS9	Isoform 3 of Protein PTHB1	5	5	3	3	1	301.088	370.099	554.434	300.051	325.476	291.242	430.888	631.299	337.683	359.936	358.212	721.125	696.424	796.096	651.038	697.904	1027.21	711.75	716.265	618.87	871.978	840.727	471.137	414.543	445.991	476.177	431.925	446.526	374.246	341.527	286.8	491.343	392.599	188.033	182.641	195.504	218.137	204.782
sp|Q8WY36|BBX_HUMAN	sp	Q8WY36	Q8WY36	HUMAN	BBX	HMG box transcription factor BBX	11	11	10	8	1	1629.72	1560.85	1635.99	1582.52	1749.07	1474.81	1441.87	1449.15	1239.02	1651.29	1603.34	2361.32	2194.39	2239.61	2308.09	2226.16	2176.59	1865.9	1711.38	1461.48	2233.21	2128	1571.32	1457.45	1484.68	1526.85	1468.22	1399.49	1307.78	1266.36	1091.22	1495.32	1488.81	1925.36	2718.19	1549.41	1426.8	1590.11
sp|P50895|BCAM_HUMAN	sp	P50895	P50895	HUMAN	BCAM	Basal cell adhesion molecule	7	10	8	5	1	926.881	818.227	1001.63	953.56	814.731	814.036	769.941	697.521	554.825	774.361	736.334	1924.72	2018.15	2377.99	2000.13	1917.97	1873.81	1751.05	1587.88	1464.31	2119.4	1891.09	1182.41	1134.74	1343.3	1170.97	1228.47	1086.77	995.307	958.263	895.066	1227.29	1034.32	707.583	713.595	523.456	523.438	486.852
sp|Q9UHQ4|BAP29_HUMAN	sp	Q9UHQ4	Q9UHQ4	HUMAN	BCAP29	B-cell receptor-associated protein 29	11	14	16	14	1	1868.41	1963.92	2094.7	2087.7	2009.23	2068.8	2040.16	1967.37	2129.13	1982.3	2142.12	4929.22	4382.92	4279.92	4579.84	4928.81	4748.51	4547.43	4906.73	4924.51	4821.9	4991.16	5588.2	5055.57	5210.85	5334.53	5784.91	5194.21	4945.68	5918.8	5645.36	5618.01	5782.24	5323.27	4993.04	6031.46	5605.96	5402.97
sp|P51572-2|BAP31_HUMAN	sp	P51572-2	P51572	HUMAN	BCAP31	Isoform 2 of B-cell receptor-associated protein 31	33	23	28	41	1	8529.17	7805.84	8362.17	8705.54	8152.06	7896.46	8200.36	9106.36	9276.11	7609	8284.25	8504.5	7583.43	7385.13	8409.83	8661.47	8462.58	8704.18	8824.8	8795.52	8252.72	8700.27	8560.75	7833.16	7900.55	8186.09	8887.84	8316.65	9035.81	9105.44	8628.68	8348.45	8685.35	17312.6	15751.8	17678.7	19219.7	16459.8
sp|P56945-6|BCAR1_HUMAN	sp	P56945-6	P56945	HUMAN	BCAR1	Isoform 6 of Breast cancer anti-estrogen resistance protein 1	19	20	15	21	1	2452.56	2897.62	2506.67	2805.62	2529.55	2594.43	2638.16	2079.7	1937.18	2651.83	2536.33	5670.07	5575.29	5128.89	5597.48	5574.75	5308.89	5049.54	4793.77	4286.55	5537.69	5188.87	4055.73	3999.4	3500.53	4107.89	3967.77	3705.01	3516.14	3326.13	3048.13	3987.16	3790.31	5468.12	6190.11	5219.66	4706.74	5030.83
sp|O75815|BCAR3_HUMAN	sp	O75815	O75815	HUMAN	BCAR3	Breast cancer anti-estrogen resistance protein 3	4	10	8	11	1	515.842	514.904	587.505	553.461	572.083	619.052	574.243	533.607	646.818	580.633	645.081	1582.17	1577.05	1378.65	1545.08	1494.34	1567.75	1477.88	1316.16	1157.64	1468.7	1469.74	955.449	950.489	893.18	880.499	905.334	880.606	888.116	915.302	785.793	933.067	954.049	2052.96	2979.66	2355.18	1924.74	1825.19
sp|O75934|SPF27_HUMAN	sp	O75934	O75934	HUMAN	BCAS2	Pre-mRNA-splicing factor SPF27	7	9	16	6	1	1738.58	1632.46	1539.57	1613.19	1779.29	1653.87	1606.31	1732.75	1872.06	1737.91	1801.05	1833.38	2023.07	2068.81	1902.94	1940.7	2081.96	2096.73	2158.04	2185.92	1999.84	2065.87	3102.78	2988.84	2986.32	2896.03	3161.38	3071.7	3214.48	3417.69	3511.71	3122.77	3366	559.076	622.514	603.273	581.898	621.868
sp|Q9H6U6-7|BCAS3_HUMAN	sp	Q9H6U6-7	Q9H6U6	HUMAN	BCAS3	Isoform 5 of Breast carcinoma-amplified sequence 3	12	8	4	12	1	1483.29	1607.4	1647.67	1561.55	1479.93	1570.64	1551.11	1347.05	1383.67	1560.92	1469.57	643.12	693.639	758.706	659.611	643.824	638.465	610.531	627.318	610.714	696.587	623.84	303.618	300.409	330.086	295.6	299.632	277.612	263.32	285.92	279.003	311.031	269.045	1792.01	1752.77	1806.41	1859.37	1857.27
sp|Q8TDM0|BCAS4_HUMAN	sp	Q8TDM0	Q8TDM0	HUMAN	BCAS4	Breast carcinoma-amplified sequence 4	1	2	0	2	1	62.618	64.5849	73.1287	66.2011	67.799	76.6314	66.5159	47.721	43.2339	62.4973	55.529	112.958	127.804	130.346	115.273	127.762	110.094	110.729	103.482	100.745	115.297	112.431	0	0	0	0	0	0	0	0	0	0	0	235.738	335.128	274.492	239.273	273.575
sp|P54687-5|BCAT1_HUMAN	sp	P54687-5	P54687	HUMAN	BCAT1	Isoform 5 of Branched-chain-amino-acid aminotransferase, cytosolic	26	20	23	12	2	4051.39	4433.32	4231.31	4003.55	4028.47	4266.66	4299.78	3649.17	3303.44	4206.38	3925.08	4343.34	4864.86	4830.93	4738.83	4324.66	4549.34	4615.17	3914.42	3684.92	4369.82	4235.07	3311.26	3403.65	3436.95	3405.95	3322.9	3378.3	3331.66	3174.65	3203.22	3373.74	3275.24	2984.48	2980.95	2632.98	2638.56	2753.63
sp|P54687|BCAT1_HUMAN	sp	P54687	P54687	HUMAN	BCAT1	Branched-chain-amino-acid aminotransferase, cytosolic	1	1	1	2	2	83.5941	95.727	83.8446	95.3195	93.8341	83.1705	91.404	67.0445	52.9096	119.548	84.3425	128.466	335.465	329.985	266.436	116.84	313.615	258.033	97.2033	86.441	163.511	129.642	173.491	242.337	239.048	229.442	161.479	240.418	191.002	118.201	94.938	169.119	168.132	650.59	707.946	483.31	550.287	551.563
sp|O15382|BCAT2_HUMAN	sp	O15382	O15382	HUMAN	BCAT2	Branched-chain-amino-acid aminotransferase, mitochondrial	7	15	13	9	1	1215.82	1303.14	1222.26	1161.61	1271.59	1387.05	1443.06	1166.52	1278.25	1258.06	1309.79	2309.09	2159.54	2192.35	2276.82	2232.78	2246.61	2235.33	2299.84	2239.97	2176.06	2286.49	1705.27	1483.24	1428.93	1631.39	1589.87	1597.03	1628.3	1641.32	1536.32	1575.76	1582.49	1656.1	1630.26	1795.86	1720.1	1720.17
sp|Q9P287-2|BCCIP_HUMAN	sp	Q9P287-2	Q9P287	HUMAN	BCCIP	Isoform 2 of BRCA2 and CDKN1A-interacting protein	12	9	11	12	2	1802.03	1821.01	1821.82	1732.77	1834.8	1954.4	1846.8	1831.61	1967.74	1833.3	1815.78	1609.38	1532.03	1539.19	1503.49	1590.02	1563.05	1466.94	1578.88	1556.97	1674.68	1591.06	1628.6	1832.77	1747.71	1766.94	1607.42	1853.85	1794.15	1656.95	1595.23	1682.28	1692.61	1938.63	2094.21	2119.89	2022.67	2151.37
sp|Q9P287|BCCIP_HUMAN	sp	Q9P287	Q9P287	HUMAN	BCCIP	BRCA2 and CDKN1A-interacting protein	5	2	3	2	2	617.839	662.758	590.74	612.082	700.121	652.613	638.46	635.648	632.506	671.389	683.995	739.82	778.967	679.113	705.975	755.56	713.221	713.199	676.998	689.965	746.93	771.734	959.482	1012.01	979.282	972.365	972.681	989.896	919.414	922.112	919.897	959.793	980.533	334.437	343.197	348.582	320.831	364.637
sp|P12694|ODBA_HUMAN	sp	P12694	P12694	HUMAN	BCKDHA	2-oxoisovalerate dehydrogenase subunit alpha, mitochondrial	4	8	2	6	1	518.995	563.941	606.372	536.629	572.107	550.854	511.452	600.799	528.105	562.177	560.124	1779.2	1859.88	1957.72	1785.64	1801	1850.62	1698.13	1772.19	1715.49	1904.69	1837.71	542.225	603.983	650.056	604.204	592.37	613.228	607.708	574.167	572.425	608.517	603.017	505.741	451.006	537.078	494.026	533.131
sp|P21953|ODBB_HUMAN	sp	P21953	P21953	HUMAN	BCKDHB	2-oxoisovalerate dehydrogenase subunit beta, mitochondrial	12	7	5	7	1	1204.08	1236.07	1327.76	1218.8	1341.42	1353.36	1254.61	1367.8	1204.83	1345.2	1241.96	1073.42	1038.58	1097.42	1054.66	1163.62	1067.92	1053.37	1127.85	1106.07	1112.1	1198.58	382.872	382.172	395.561	376.824	375.474	412.663	366.144	374.545	365.544	373.667	392.145	1564.65	1312.2	1643.25	1573.12	1621.6
sp|O14874|BCKD_HUMAN	sp	O14874	O14874	HUMAN	BCKDK	[3-methyl-2-oxobutanoate dehydrogenase [lipoamide]] kinase, mitochondrial	2	1	2	1	1	396.554	397.735	407.343	379.984	397.941	375.417	351.387	385.421	363.772	411.137	364.088	94.2709	104.595	107.746	96.3887	102.694	99.3917	79.3438	60.8479	47.8033	107.839	89.8957	143.549	127.499	158.707	125.314	130.113	123.658	112.959	89.3748	56.664	133.202	126.705	128.983	95.5968	92.1564	93.2174	69.4855
sp|O95999|BCL10_HUMAN	sp	O95999	O95999	HUMAN	BCL10	B-cell lymphoma/leukemia 10	3	6	4	4	1	394.274	360.229	335.753	318.84	392.784	395.45	352.77	381.001	361.723	341.264	468.363	999.853	970.744	943.559	963.725	1003.08	975.629	994.092	962.903	879.91	950.87	1047.79	541.286	507.519	499.142	524.262	533.464	529.915	537.412	502.109	558.554	518.017	550.3	1092.43	1209.17	1167.72	1140.03	1178.69
sp|Q07817|B2CL1_HUMAN	sp	Q07817	Q07817	HUMAN	BCL2L1	Bcl-2-like protein 1	2	1	1	0	1	215.957	246.886	211.609	234.144	246.386	271.773	279.628	190.617	171.173	202.557	234.66	206.883	191.023	176.697	189.619	183.062	192.049	196.336	190.658	173.363	187.928	186.62	238.338	237.639	221.215	236.275	243.261	232.741	273.303	224.858	250.703	245.298	219.491	0	0	0	0	0
sp|Q9HB09|B2L12_HUMAN	sp	Q9HB09	Q9HB09	HUMAN	BCL2L12	Bcl-2-like protein 12	2	3	2	0	1	404.191	347.979	368.982	372.881	421.194	319.393	333.885	393.862	364.931	418.308	407.115	356.057	364.749	368.78	380.08	343.752	380.096	367.149	318.223	300.343	347.643	348.54	403.036	399.609	442.385	398.612	394.951	416.236	412.476	392.566	396.91	422.566	391.037	0	0	0	0	0
sp|Q9BXK5|B2L13_HUMAN	sp	Q9BXK5	Q9BXK5	HUMAN	BCL2L13	Bcl-2-like protein 13	7	6	5	10	1	782.546	878.425	927.007	858.947	781.313	850.618	930.49	898.354	752.196	776.831	804.425	1190.97	1082.85	1177.55	1188.95	1229.65	1187.95	1168.5	1248.62	1261.57	1219.35	1265.07	742.274	732.607	757.259	688.075	718.24	660.128	697.679	709.527	670.829	729.197	734.356	2631.82	2289	2627.45	2614.84	2245.95
sp|Q92843-2|B2CL2_HUMAN	sp	Q92843-2	Q92843	HUMAN	BCL2L2	Isoform 3 of Bcl-2-like protein 2	20	16	15	17	1	2230.31	2149.93	2356.77	2115.02	2360.8	2211.25	2174.3	2557.72	2561.98	2493.86	2365.49	4066.21	4102.15	3856.16	3900.62	3916.86	3835.01	3831.48	3822.77	3665.07	4002.99	4047.84	2961.07	2880.89	2784.62	2760.54	2995.88	2726.57	2614.87	2889.9	2746.87	2885.27	3087.57	3691.22	3775.54	3688.68	3927.32	4083.46
sp|P20749|BCL3_HUMAN	sp	P20749	P20749	HUMAN	BCL3	B-cell lymphoma 3 protein	0	1	0	0	1	0	0	0	0	0	0	0	0	0	0	0	46.8124	28.5346	23.7942	29.0102	26.841	27.573	26.9416	23.1963	13.5096	31.9159	21.5187	0	0	0	0	0	0	0	0	0	0	0	0	0	0	0	0
sp|P41182|BCL6_HUMAN	sp	P41182	P41182	HUMAN	BCL6	B-cell lymphoma 6 protein	0	2	1	1	1	0	0	0	0	0	0	0	0	0	0	0	287.973	231.07	240.534	243.845	184.546	177.307	148.009	119.792	112.762	236.825	208.432	104.222	117.396	100.545	113.039	89.8466	89.9776	81.7174	78.2881	69.0244	90.3117	100.709	148.879	191.187	106.129	104.304	110.71
sp|Q4VC05-2|BCL7A_HUMAN	sp	Q4VC05-2	Q4VC05	HUMAN	BCL7A	Isoform 2 of B-cell CLL/lymphoma 7 protein family member A	1	1	2	2	1	244.311	244.121	190.785	273.829	239.179	202.572	185.22	169.211	187.992	271.778	217.398	346.925	294.973	281.191	320.674	294.727	318.466	292.073	290.793	280.319	330.373	303.768	393.795	367.123	363.998	394.171	381.623	400.526	395.153	363.383	359.932	377.584	371.885	265.536	315.645	278.886	291.692	277.457
sp|Q9BQE9|BCL7B_HUMAN	sp	Q9BQE9	Q9BQE9	HUMAN	BCL7B	B-cell CLL/lymphoma 7 protein family member B	1	2	2	2	1	365.772	359.748	311.837	325.245	355.081	308.975	329.255	360.486	317.182	343.742	376.234	669.276	799.617	685.721	721.064	690.54	777.726	708.565	620.773	551.395	716.389	673.658	369.416	406.242	375.276	396.554	366.213	375.468	354.808	344.354	312.488	399.18	366.434	577.54	636.294	567.038	574.991	601.263
sp|Q8WUZ0|BCL7C_HUMAN	sp	Q8WUZ0	Q8WUZ0	HUMAN	BCL7C	B-cell CLL/lymphoma 7 protein family member C	7	4	3	1	1	782.341	738.502	766.462	639.896	775.031	783.524	804.956	712.895	906.17	695.843	834.187	682.451	638.038	670.93	624.159	645.632	635.393	614.156	641.461	669.456	666.422	670.204	523.673	563.039	585.006	555.27	539.981	567.071	573.235	503.359	504.246	526.466	509.943	412.095	395.792	435.613	418.837	442.219
sp|O00512|BCL9_HUMAN	sp	O00512	O00512	HUMAN	BCL9	B-cell CLL/lymphoma 9 protein	3	1	2	0	1	465.337	428.696	421.93	402.078	514.905	388.62	359.542	471.813	557.875	561.928	466.827	73.9299	82.8935	100.908	82.772	72.1589	80.8948	89.2458	74.2162	72.5879	82.5998	73.8704	86.5278	107.965	105.986	105.878	96.0685	100.43	84.7623	106.986	94.6561	100.64	80.9192	0	0	0	0	0
sp|Q86UU0|BCL9L_HUMAN	sp	Q86UU0	Q86UU0	HUMAN	BCL9L	B-cell CLL/lymphoma 9-like protein	13	10	15	9	1	2510.62	2487.93	2338.6	2271.05	2324.13	2169.04	2141.95	1870.63	1580.52	2397.45	2224.39	1604.93	1600.69	1587.71	1598.05	1439.95	1426.46	1377.44	1153.3	865.603	1677.5	1424.28	1621.07	1876.58	1744.7	1699.95	1677.17	1734.55	1501.78	1333.12	1127.87	1865.29	1608.3	1917.68	2277.27	1577.12	1441.54	1539.03
sp|Q9NYF8|BCLF1_HUMAN	sp	Q9NYF8	Q9NYF8	HUMAN	BCLAF1	Bcl-2-associated transcription factor 1	26	36	37	38	1	4567.45	4028.82	4289.89	3990.55	4521.52	4112.33	4250.5	5077.95	6140.84	4376.49	4554.2	10277.2	10197.4	10312.6	10162.2	10310.6	10685.3	10709.3	10670.2	10864.7	10485.3	10791.4	8353.26	8952.71	9096.04	9020.78	8556.5	9283.01	8903.57	8794.87	8743.72	9035.67	9135.34	10503.9	11014.6	10863.4	11349.1	11426.6
sp|Q6W2J9|BCOR_HUMAN	sp	Q6W2J9	Q6W2J9	HUMAN	BCOR	BCL-6 corepressor	3	2	1	4	1	439.53	422.96	459.586	419.86	454.414	400.64	348.339	379.626	311.524	466.822	409.515	170.764	158.524	153.813	155.216	154.134	147.514	111.421	114.601	96.9191	177.842	147.776	39.4307	30.1427	32.1735	20.8153	30.6915	19.4593	17.0933	17.4141	6.36584	38.5902	30.0449	246.113	527.086	162.67	169.89	159.828
sp|Q5H9F3-3|BCORL_HUMAN	sp	Q5H9F3-3	Q5H9F3	HUMAN	BCORL1	Isoform 3 of BCL-6 corepressor-like protein 1	2	0	0	1	1	698.403	599.519	667.256	644.113	666.172	578.661	496.41	496.736	479.841	736.87	569.514	0	0	0	0	0	0	0	0	0	0	0	0	0	0	0	0	0	0	0	0	0	0	53.1331	112.769	54.2273	56.3052	37.6398
sp|P11274|BCR_HUMAN	sp	P11274	P11274	HUMAN	BCR	Breakpoint cluster region protein	15	16	13	12	1	2413.13	2339.19	2461.07	2334.51	2402.41	2251.79	2203.98	2263.19	2225.26	2500.16	2369.15	2457.6	2548.01	2531.89	2636.09	2428.04	2395.11	2307.37	2181.31	2057.26	2484.18	2314.28	1905.68	2099.23	2048.83	1871.66	1863.36	1762.31	1676.92	1850.65	1615.27	1949.27	1892.06	2199.57	2356.21	2159.1	2115.1	2167.97
sp|Q9Y276|BCS1_HUMAN	sp	Q9Y276	Q9Y276	HUMAN	BCS1L	Mitochondrial chaperone BCS1	3	7	2	2	1	273.871	276.989	280.617	275.172	279.18	286.086	280.499	264.474	254.096	268.993	263.816	770.74	745.016	714.577	788.563	751.344	793.32	790.182	790.326	713.791	749.875	759.209	282.969	275.629	285.108	264.048	284.177	293.931	273.073	277.652	300.85	291.128	292.519	218.525	230.711	226.669	246.247	202.115
sp|Q02338|BDH_HUMAN	sp	Q02338	Q02338	HUMAN	BDH1	D-beta-hydroxybutyrate dehydrogenase, mitochondrial	0	1	0	0	1	0	0	0	0	0	0	0	0	0	0	0	44.0176	47.82	62.1381	50.4905	58.6408	59.8834	53.064	48.9552	45.6813	54.2849	48.4314	0	0	0	0	0	0	0	0	0	0	0	0	0	0	0	0
sp|Q9BUT1|BDH2_HUMAN	sp	Q9BUT1	Q9BUT1	HUMAN	BDH2	3-hydroxybutyrate dehydrogenase type 2	7	6	8	7	1	955.272	937.918	947.209	924.737	1011.35	1091.23	1047.52	947.774	1016.12	917.521	968.744	1237.35	1305.52	1483.47	1304.09	1263.56	1274.8	1279.04	1275.32	1177.59	1294.04	1254.46	1036.76	1045.93	1175.24	1016.68	1034.86	1054.48	1015.66	965.149	1029.88	1041.96	1006.39	1934.96	1938.76	1941.79	1826.06	1905.06
sp|P23560-4|BDNF_HUMAN	sp	P23560-4	P23560	HUMAN	BDNF	Isoform 4 of Brain-derived neurotrophic factor	2	1	2	1	1	321.813	251.057	244.383	281.329	268.057	267.173	244.555	251.516	262.033	280.824	263.071	84.5518	66.1323	63.5717	94.5944	83.455	74.8468	65.4705	58.1154	63.4548	63.268	64.8	176.141	156.593	157.066	170.843	166.149	155.503	130.975	114.764	101.111	152.029	155.377	130.497	211.727	124.195	114.578	126.945
sp|A6H8Y1|BDP1_HUMAN	sp	A6H8Y1	A6H8Y1	HUMAN	BDP1	Transcription factor TFIIIB component B'' homolog	0	2	2	2	1	0	0	0	0	0	0	0	0	0	0	0	59.3173	62.327	55.6372	60.6296	63.5152	68.8869	65.8947	62.681	61.8308	57.2296	62.419	134.77	155.685	142.91	157.689	152.838	156.436	160.926	136.417	130.704	158.647	167.607	48.3229	144.26	50.169	52.5388	54.7382
sp|Q14457|BECN1_HUMAN	sp	Q14457	Q14457	HUMAN	BECN1	Beclin-1	5	11	8	10	1	553.119	652.937	599.594	655.504	549.663	619.162	590.336	500.49	522.163	528.615	546.777	1844.35	1865.49	1914.13	1850.03	1838.51	1775.04	1756.33	1718.52	1719.73	1874.29	1809.4	1001.64	1002.36	1025.33	1010.48	977.308	940.028	961.162	974.139	921.515	1039.41	949.379	1287.46	1434.03	1237.07	1304.4	1267.06
sp|Q5T5X7|BEND3_HUMAN	sp	Q5T5X7	Q5T5X7	HUMAN	BEND3	BEN domain-containing protein 3	2	3	2	3	1	207.478	230.832	196.103	203.05	226.702	197.196	200.915	232.981	246.681	272.993	239.166	225.131	249.509	242.359	213.519	224.712	218.379	219.229	211.887	213.554	252.572	232.597	74.2587	58.3861	55.061	57.7227	115.491	46.397	55.5695	52.8215	43.2966	64.1015	51.0375	197.392	241.499	197.428	214.755	196.967
sp|O15155|BET1_HUMAN	sp	O15155	O15155	HUMAN	BET1	BET1 homolog	1	4	3	5	1	124.916	123.624	195.074	126.848	151.942	115.064	145.795	171.038	114.425	134.507	134.214	291.426	278.838	291.02	291.425	308.305	324.389	284.851	293.5	301.984	315.182	322.326	186.069	214.831	210.935	240.437	223.972	233.367	218.536	224.791	188.67	220.262	231.881	420.459	446.552	516.965	472.278	477.367
sp|Q9NYM9|BET1L_HUMAN	sp	Q9NYM9	Q9NYM9	HUMAN	BET1L	BET1-like protein	1	2	3	4	1	211.844	199.723	204.796	174.797	205.874	190.34	195.954	248.295	236.273	213.107	233.941	418.867	414.663	368.254	409.342	425.697	403.574	394.331	387.052	347.404	430.882	406.752	321.244	323.307	310.094	316.834	340.371	329.585	316.511	303.788	305.701	355.601	326.089	725.667	675.819	729.438	750.76	700.22
sp|Q9NZS9|BFAR_HUMAN	sp	Q9NZS9	Q9NZS9	HUMAN	BFAR	Bifunctional apoptosis regulator	0	0	1	0	1	0	0	0	0	0	0	0	0	0	0	0	0	0	0	0	0	0	0	0	0	0	0	50.0735	44.7447	52.4305	43.4448	50.3271	42.1684	37.4192	36.5975	38.4945	48.1244	38.9456	0	0	0	0	0
sp|P21810|PGS1_HUMAN	sp	P21810	P21810	HUMAN	BGN	Biglycan	11	10	8	9	1	1830.66	1507.47	1544.38	1629.85	2058.86	1516.59	1110.61	856.477	775.852	1673.58	2087.75	1647.9	1796.14	1757.64	1746.69	1914.55	1923.78	1394.6	1001.37	900.3	1747.35	2111.91	1661.6	1651.22	1631.4	1834.49	2037.74	1824.91	1265.3	900.845	884.823	1644.03	2001.61	2911.6	2498.81	992.197	1002.33	876.614
sp|Q9H694|BICC1_HUMAN	sp	Q9H694	Q9H694	HUMAN	BICC1	Protein bicaudal C homolog 1	18	13	11	13	1	2696.48	2739.41	2571.3	2625.53	2728.84	2541.8	2467.52	2258.83	2124.62	2744.14	2605.22	3074.31	3321.94	3300.18	3149.34	3085.37	3082.34	2722.79	2388.16	2037.84	3248.86	3045.36	1835.81	1951.09	1872.79	1820.44	1920.52	1714.25	1601.97	1334	1250.99	1959.02	1747.99	2893.13	3302.8	2432.25	2430.17	2449.03
sp|Q96G01|BICD1_HUMAN	sp	Q96G01	Q96G01	HUMAN	BICD1	Protein bicaudal D homolog 1	5	11	10	11	1	624.38	517.884	456.274	551.919	647.787	513.791	495.619	591.055	511.401	627.914	586.889	2232.01	2323.32	2149.36	2303.87	2198.68	2232.42	2223.04	2088.58	1927.35	2227.1	2280.77	2552.34	2385.2	2159.56	2223.57	2435.7	2206.72	2079.4	2099.64	1918.33	2538.82	2346.23	3335.21	4336.49	3040.87	2990.49	3110.75
sp|Q8TD16-2|BICD2_HUMAN	sp	Q8TD16-2	Q8TD16	HUMAN	BICD2	Isoform 2 of Protein bicaudal D homolog 2	21	23	25	29	1	3053.08	3117.29	2890.45	3081.34	3075.48	3131.87	3083.86	2748.38	2496.81	3198.42	3040.52	5748.26	5630.55	5201.25	5534.24	5519.59	5420.12	5284.72	4869.76	4454.88	5613.1	5484.32	4610.44	4491.47	4094.81	4571.37	4513.98	4344.89	4126.45	4009.62	3784.15	4584.64	4450.95	5350.84	6289.5	5519.4	5402.44	5414.76
sp|P55957-2|BID_HUMAN	sp	P55957-2	P55957	HUMAN	BID	Isoform 2 of BH3-interacting domain death agonist	5	9	4	9	1	573.542	612.739	787.689	562.703	654.525	635.821	555.769	681.911	517.585	724.225	564.341	801.559	823.743	799.209	864.936	800.58	845.005	839.76	749.88	708.962	806.606	778.089	224.072	210.804	202.217	212.261	212.833	214.773	225.367	211.643	205.03	225.242	210.644	1300.3	1365.99	1221.16	1227.21	1236.67
sp|O00499|BIN1_HUMAN	sp	O00499	O00499	HUMAN	BIN1	Myc box-dependent-interacting protein 1	18	21	18	14	1	2723.97	3735.71	4061.07	3476.42	2781.16	3662.42	3774.77	2675.21	2605.33	3161.57	2902.42	5736.11	5707.55	6004.96	5495.3	5594.42	5522.55	5294.08	5495.56	5376.42	6081.18	5710.75	3668.55	3718.02	3686.7	3599.72	3641.01	3494.32	3246.67	3464.18	3438.07	3659.73	3580.02	5310.18	4621.57	4970.62	4785.95	5122.46
sp|Q9NQY0|BIN3_HUMAN	sp	Q9NQY0	Q9NQY0	HUMAN	BIN3	Bridging integrator 3	3	5	2	6	1	425.805	409.647	406.952	435.022	413.477	395.06	397.542	376.585	366.128	443.301	410.973	404.957	419.802	370.931	424.306	416.734	425.588	405.668	389.879	381.837	430.084	392.908	68.1591	65.4379	69.713	67.7059	54.7804	66.0348	70.9955	63.7174	62.4744	70.4177	62.6418	1255.07	1370.2	1321.04	1316.98	1349.15
sp|Q13490|BIRC2_HUMAN	sp	Q13490	Q13490	HUMAN	BIRC2	Baculoviral IAP repeat-containing protein 2	8	10	7	10	1	1237.64	1164.47	1047.11	1070.52	1182.52	1059.83	1031.15	1008.35	883.054	1216.49	1148.5	2640.79	2201.05	2061.57	2431.98	2249.84	2406.73	2027.66	1881.71	1705.38	2434.96	2275.76	1254.19	1220.51	1135.29	1186.53	1108.03	1147.58	1079.46	1059.66	981.331	1198.08	1099.83	1124.19	1340.88	1134.65	1136.42	1125.85
sp|O15392|BIRC5_HUMAN	sp	O15392	O15392	HUMAN	BIRC5	Baculoviral IAP repeat-containing protein 5	2	1	1	5	1	188.544	195.764	165.013	168.235	218.112	207.889	170.437	233.734	216.689	218.591	184.522	45.956	23.3739	17.5114	46.537	41.9642	35.4326	29.6607	29.9024	28.6204	33.1326	36.7575	145.596	116.578	123.649	131.461	104.643	95.4768	79.5042	65.0882	67.6125	114.066	96.6014	765.481	1596.35	749.105	716.211	764.277
sp|Q9NR09|BIRC6_HUMAN	sp	Q9NR09	Q9NR09	HUMAN	BIRC6	Baculoviral IAP repeat-containing protein 6	37	34	43	28	1	5991.71	6125.15	5774.73	5888.89	5858.25	5957.83	5806.65	5167.11	5061.75	6176.46	5726.72	5881.92	5871.36	6232.57	5861.21	5746.97	5757.48	5585.5	5512.86	5427.27	5853.36	5600.72	5863.39	5889.99	6053.14	5797.74	5765.72	5669.02	5385.27	5519.33	5406.67	5707.87	5495.27	6067.97	6904.78	6125.77	5952.23	6033.27
sp|P54132|BLM_HUMAN	sp	P54132	P54132	HUMAN	BLM	Bloom syndrome protein	5	1	6	1	1	672.208	486.853	454.604	510.222	691.144	494.013	460.658	676.079	588.618	647.684	637.922	144.363	145.658	132.882	156.725	145.761	163.064	149.828	155.232	139.125	142.711	132.122	640.608	561.026	557.386	441.523	604.491	487.111	495.572	531.454	464.453	557.404	629.437	369.711	313.88	291.738	366.471	353.038
sp|Q13867|BLMH_HUMAN	sp	Q13867	Q13867	HUMAN	BLMH	Bleomycin hydrolase	17	17	14	11	1	2889.13	2874.58	2931.54	2752.8	2894.09	2827.8	2841.03	3170	2679.12	2898.3	2827.69	3650.81	3455.27	3648.37	3351.14	3527.2	3285.32	3123.12	3593.75	3616.37	3739.9	3435.58	2372.92	2553.1	2548.62	2544.4	2370.88	2327.02	2329.1	2344.73	2284.27	2360.7	2379.73	2851.15	2568.4	2662.77	2543.24	2602.37
sp|P78537|BL1S1_HUMAN	sp	P78537	P78537	HUMAN	BLOC1S1	Biogenesis of lysosome-related organelles complex 1 subunit 1	4	3	1	3	1	789.677	819.653	776.833	817.337	744.929	746.063	770.921	745.356	728.083	795.736	788.042	558.419	539.188	578.969	519.229	551.65	518.496	538.695	521.128	518.618	562.538	580.487	94.5926	89.8717	98.649	88.6258	99.5592	91.8179	86.8931	94.6618	110.492	108.927	103.271	338.316	348.042	324.269	301.751	333.157
sp|Q6QNY1|BL1S2_HUMAN	sp	Q6QNY1	Q6QNY1	HUMAN	BLOC1S2	Biogenesis of lysosome-related organelles complex 1 subunit 2	4	2	2	2	1	771.183	802.619	744.78	704.624	780.449	757.584	705.614	769.179	733.451	817.007	745.924	283.885	266.945	280.008	238.671	277.161	246.903	234.055	261.677	283.86	274.454	265.157	129.066	100.934	126.861	113.936	126.015	118.076	109.207	112.026	137.118	126.227	131.078	545.239	640.097	527.434	515.885	549.835
sp|Q6QNY0|BL1S3_HUMAN	sp	Q6QNY0	Q6QNY0	HUMAN	BLOC1S3	Biogenesis of lysosome-related organelles complex 1 subunit 3	6	3	5	11	1	712.719	804.019	825.678	782.377	674.595	797.853	799.863	616.654	694.009	774.144	706.229	507.56	624.706	643.204	583.525	495.41	605.678	584.655	514.976	490.377	562.35	538.048	666.317	779.655	760.515	697.611	686.253	670.625	673.708	694.651	674.378	717.94	699.333	1833.8	1985.1	1864.65	1796.66	1836.8
sp|Q9NUP1|BL1S4_HUMAN	sp	Q9NUP1	Q9NUP1	HUMAN	BLOC1S4	Biogenesis of lysosome-related organelles complex 1 subunit 4	1	0	4	2	1	118.446	95.2117	102.761	122.771	122.645	102.256	93.0499	105.036	111.259	113.775	111.763	0	0	0	0	0	0	0	0	0	0	0	634.741	680.248	697.674	648.642	716.682	666.218	870.506	845.718	692.257	669.825	633.103	180.239	203.056	179.002	187.458	183.837
sp|Q8TDH9|BL1S5_HUMAN	sp	Q8TDH9	Q8TDH9	HUMAN	BLOC1S5	Biogenesis of lysosome-related organelles complex 1 subunit 5	1	0	4	3	1	96.3799	109.502	106.09	109.887	92.3324	128.358	118.596	75.216	91.8506	89.8302	99.4322	0	0	0	0	0	0	0	0	0	0	0	891.944	988.206	969.825	965.897	917.169	937.528	867.602	894.682	855.939	887.323	895.824	696.747	735.08	743.285	757.085	774.99
sp|Q9UL45|BL1S6_HUMAN	sp	Q9UL45	Q9UL45	HUMAN	BLOC1S6	Biogenesis of lysosome-related organelles complex 1 subunit 6	1	4	5	1	1	225.381	201.075	197.33	190.226	191.512	192.246	208.792	192.842	216.237	202.817	217.819	1036.69	1016.12	1103.27	971.414	1063.16	1008.84	971.196	1026.71	1008.99	1090.21	1091.23	846.056	860.401	896.161	865.754	906.817	825.234	798.787	866.263	745.262	869.662	868.466	164.121	214.434	154.831	165.533	171.614
sp|P53004|BIEA_HUMAN	sp	P53004	P53004	HUMAN	BLVRA	Biliverdin reductase A	12	13	11	6	1	2037.89	2148.71	2001.22	1978.82	2063.64	2082.35	2004.31	1962.61	1961.73	2118.76	2082.06	2945.28	2931.84	3094.67	2877.13	2856.75	2793.91	2857.84	2867.18	2764.29	2920.85	2900.1	2225.85	2222.82	2212.28	2215.5	2249.62	2142.85	2144.4	2152.39	2166.31	2231.97	2179.3	2360.85	2042.23	2209.81	2061.44	2192.81
sp|P30043|BLVRB_HUMAN	sp	P30043	P30043	HUMAN	BLVRB	Flavin reductase (NADPH)	21	16	16	17	1	2655.5	2948.7	2916.09	2639.72	2805.07	2860.9	2919.74	2779.8	2434.49	2868.74	2807.35	3688.77	3609.35	4050.93	3964.02	3758.11	3689.74	3725.03	3660.5	3578.3	3764.82	3568.22	2310.64	2214.88	2327.48	2241.28	2237.4	2227.23	2338.15	2152.17	2184.76	2231.44	2089.88	3370.94	3416.37	3242.76	3433.31	3244.95
sp|Q9H2G9|GO45_HUMAN	sp	Q9H2G9	Q9H2G9	HUMAN	BLZF1	Golgin-45	4	7	1	5	1	952.2	845.611	955.83	918.161	956.015	859.485	838.836	871.827	728.395	956.824	879.498	785.659	906.145	934.839	880.409	819.433	870.491	797.383	768.291	713.421	905.267	816.172	58.6787	65.1017	56.2825	68.6787	64.7637	58.2629	68.072	58.2185	53.991	70.4506	55.9992	1451.01	3856.83	1123.5	1108.09	1205.95
sp|P35226|BMI1_HUMAN	sp	P35226	P35226	HUMAN	BMI1	Polycomb complex protein BMI-1	2	4	3	4	1	462.297	534.175	475.741	422.677	331.826	326.601	270.448	241.118	202.425	560.178	364.871	730.763	773.38	727.544	676.038	671.46	656.515	608.624	525.149	501.873	715.504	675.894	272.957	285.288	296.125	285.919	278.773	280.016	276.463	285.241	261.358	299.316	276.315	705.767	675.684	563.099	552.21	559.024
sp|P13497|BMP1_HUMAN	sp	P13497	P13497	HUMAN	BMP1	Bone morphogenetic protein 1	5	5	9	3	1	741.645	768.096	739.975	816.001	702.45	706.04	637.522	544.512	556.791	761.399	705.601	1137.38	1238.46	1376.17	1167.13	1203.03	1173.44	975.565	951.928	903.86	1276.28	1148.09	779.115	749.709	745.247	724.703	705.892	636.004	599.865	467.298	446.825	734.529	671.107	566.845	568.697	395.676	424.555	347.896
sp|Q9NSY1|BMP2K_HUMAN	sp	Q9NSY1	Q9NSY1	HUMAN	BMP2K	BMP-2-inducible protein kinase	10	9	13	10	1	1072.95	972.931	984.945	994.975	1003.79	943.942	846.351	839.725	854.43	1027.51	958.86	929.893	942.909	942.201	928.539	898.563	837.999	833.647	757.994	753.007	946.704	854.048	2015.18	2122.88	2156.92	2025.63	2050.73	1947.25	1700.42	1850.62	1881.98	2213.01	2013.54	1743.28	1724.7	1406.1	1312.68	1367.57
sp|P12644|BMP4_HUMAN	sp	P12644	P12644	HUMAN	BMP4	Bone morphogenetic protein 4	0	1	0	0	1	0	0	0	0	0	0	0	0	0	0	0	25.9371	26.8751	31.0306	31.0174	26.0767	23.1667	23.287	26.5595	23.0936	33.9499	26.1388	0	0	0	0	0	0	0	0	0	0	0	0	0	0	0	0
sp|Q8N8U9|BMPER_HUMAN	sp	Q8N8U9	Q8N8U9	HUMAN	BMPER	BMP-binding endothelial regulator protein	0	3	1	1	1	0	0	0	0	0	0	0	0	0	0	0	205.976	210.314	193.712	180.745	177.501	196.442	183.895	163.182	151.011	198.796	199.55	100.484	119.356	84.068	65.9662	83.5263	72.3459	53.293	47.5389	24.5055	100.407	97.1783	103.814	149.43	72.4642	63.7132	58.0335
sp|P36894|BMR1A_HUMAN	sp	P36894	P36894	HUMAN	BMPR1A	Bone morphogenetic protein receptor type-1A	3	1	0	1	1	303.361	283.197	277.546	263.456	321.8	273.331	255.035	246.913	263.978	314.717	270.923	76.3369	67.1389	77.1704	78.5315	67.761	81.6071	56.8371	41.9437	35.4638	79.6051	62.0255	0	0	0	0	0	0	0	0	0	0	0	92.655	143.19	81.9158	91.2908	78.12
sp|Q13873|BMPR2_HUMAN	sp	Q13873	Q13873	HUMAN	BMPR2	Bone morphogenetic protein receptor type-2	6	3	2	3	1	1211.71	1059.41	1097.59	1172.83	1150.73	1047.39	1001.58	1008.54	956.256	1083.18	1103.87	365.225	323.432	342.732	372.976	362.738	417.201	419.086	407.724	406.794	357.221	379.814	414.311	429.665	443.911	431.134	423.665	445.297	365.272	308.882	309.441	454.487	374.117	420.657	792.263	338.228	339.04	293.839
sp|Q14692|BMS1_HUMAN	sp	Q14692	Q14692	HUMAN	BMS1	Ribosome biogenesis protein BMS1 homolog	20	28	24	21	1	3137.69	3146.63	3073.86	3130.83	3066.18	3070.65	3175.66	3154.61	3286.01	3231.78	3216.09	3925.33	3993.51	4006.23	4069.8	3896.01	4035.86	4001.32	3889.83	3830.95	3943.42	3976.93	3018.8	3058.85	3008.84	2855.53	2982.33	2995.31	2782.75	2943.04	2949.77	3110.75	3062.98	3681.91	4284.46	3677.03	3537.04	3802.96
sp|Q1RMZ1|BMT2_HUMAN	sp	Q1RMZ1	Q1RMZ1	HUMAN	BMT2	Probable methyltransferase BMT2 homolog	1	3	3	1	1	233.304	213.937	219.233	220.581	204.147	221.088	218.202	196.981	248.341	215.042	222.17	670.105	605.402	623.583	694.202	629.987	628.434	597.829	599.626	619.607	624.219	633.28	194	180.956	186.545	190.236	187.057	201.341	184.432	191.591	185.209	187.831	175.5	715.451	962.733	707.668	666.662	648.707
sp|Q6ZN30|BNC2_HUMAN	sp	Q6ZN30	Q6ZN30	HUMAN	BNC2	Zinc finger protein basonuclin-2	0	1	4	2	1	0	0	0	0	0	0	0	0	0	0	0	23.5964	26.3966	27.3461	28.6929	23.0863	26.6889	23.435	23.3714	19.737	26.2034	26.3977	239.364	232.2	238.885	254.089	261.519	250.225	270.769	273.562	274.841	253.284	234.624	177.899	224.295	129.906	133.546	134.018
sp|Q12981-1|SEC20_HUMAN	sp	Q12981-1	Q12981	HUMAN	BNIP1	Isoform 3 of Vesicle transport protein SEC20	9	7	5	7	1	888.14	862.19	907.753	841.993	881.043	902.912	885.049	925.475	941.175	923.823	844.093	1712.03	1725.36	1736.9	1698.97	1735.76	1840.89	1795.6	1769.82	1847.74	1748.36	1773.89	804.133	798.934	845.156	826.446	846.879	874.519	866.494	863.466	898.1	867.243	884.888	1539.24	1481.98	1710.95	1616.26	1583.01
sp|Q12982-2|BNIP2_HUMAN	sp	Q12982-2	Q12982	HUMAN	BNIP2	Isoform 2 of BCL2/adenovirus E1B 19 kDa protein-interacting protein 2	4	2	1	6	1	622.09	664.106	640.537	566.628	601.914	639.724	641.435	610.137	663.857	608.638	631.545	192.321	189.292	183.347	158.05	125.742	148.817	175.654	207.462	197.399	192.704	170.529	161.589	152.857	161.559	135.934	116.544	136.32	143.809	179.772	175.614	160.187	139.571	2199.75	2426.59	2492.74	2363.82	2437.47
sp|Q12983|BNIP3_HUMAN	sp	Q12983	Q12983	HUMAN	BNIP3	BCL2/adenovirus E1B 19 kDa protein-interacting protein 3	1	4	2	3	1	235.928	162.755	126.048	225.859	186.408	138.884	120.52	137.374	112.648	172.089	171.186	1291.57	847.691	449.042	1341.63	1024.95	857.496	684.122	524.274	436.084	921.725	846.585	662.754	534.258	277.647	703.161	657.449	501.254	387.706	340.44	282.866	567.985	546.64	249.877	1595.54	245.313	225.273	218.772
sp|O60238|BNI3L_HUMAN	sp	O60238	O60238	HUMAN	BNIP3L	BCL2/adenovirus E1B 19 kDa protein-interacting protein 3-like	2	2	5	3	1	412.946	363.527	382.841	308.764	366.806	319.179	331.946	376.116	361.969	333.144	449.093	447.057	341.146	345.225	429.909	436.626	389.347	350.703	347.017	334.94	432.113	442.99	905.667	736.825	712.798	859.534	936.815	794.622	741.065	780.42	749.188	864.391	788.964	953.972	2090.32	795.629	793.857	587.047
sp|Q96IK1|BOD1_HUMAN	sp	Q96IK1	Q96IK1	HUMAN	BOD1	Biorientation of chromosomes in cell division protein 1	2	3	0	5	1	192.029	189.827	167.65	184.469	195.634	176.869	166.019	171.953	151.693	202.743	183.271	581.892	523.753	568.099	518.187	551.154	494.141	469.859	457.534	414.724	588.487	539.93	0	0	0	0	0	0	0	0	0	0	0	887.737	975.187	754.352	781.555	765.705
sp|Q8NFC6|BD1L1_HUMAN	sp	Q8NFC6	Q8NFC6	HUMAN	BOD1L1	Biorientation of chromosomes in cell division protein 1-like 1	42	51	48	39	1	5921.95	5954.19	5804.3	5589.06	6047.59	5841.62	5813.23	5537.43	5559.44	6310.44	6059.7	10388.5	10792.1	10715.9	10204	10427	10904.6	10577.1	10704	10733	10730.1	10871.8	7648.03	7957.42	7858.21	7698.25	7714.43	8006.15	7565.08	7528.95	6878.6	7729.51	8091.08	7013.36	8473.2	7302.76	6965.93	7556.71
sp|Q9UMX3|BOK_HUMAN	sp	Q9UMX3	Q9UMX3	HUMAN	BOK	Bcl-2-related ovarian killer protein	1	1	0	0	1	91.8398	87.1918	95.1338	88.32	85.605	84.5687	79.5328	73.1046	68.5173	88.1156	92.6478	207.224	191.95	226.844	245.289	199.105	236.515	226.037	210.193	201.643	197.948	193.288	0	0	0	0	0	0	0	0	0	0	0	0	0	0	0	0
sp|Q9Y3E2|BOLA1_HUMAN	sp	Q9Y3E2	Q9Y3E2	HUMAN	BOLA1	BolA-like protein 1	1	3	1	1	1	90.6194	100.514	87.615	88.4661	88.824	103.853	99.71	90.3363	83.4612	91.7363	98.3597	236.069	215.243	231.124	263.865	241.024	232.842	244.981	237.82	237.835	232.447	248.508	35.3035	35.3289	43.1074	35.4386	43.1038	43.3447	47.9455	44.0952	59.9228	40.9911	32.5037	29.5723	30.0637	23.4076	27.3276	23.7984
sp|Q9H3K6|BOLA2_HUMAN	sp	Q9H3K6	Q9H3K6	HUMAN	BOLA2	BolA-like protein 2	8	4	4	6	1	1186.47	1276.74	1204.9	1126.37	1210.03	1141.75	1143.04	1079.24	1030.8	1205.82	1110.93	824.094	833.173	841.092	798.068	781.974	824.831	791.424	729.51	685.466	802.169	770.678	954.773	969.257	1014.55	943.132	892.685	912.03	939.313	894.312	854.618	957.9	935.24	1294.11	1088.79	1077.52	1132.89	1193.67
sp|Q53S33|BOLA3_HUMAN	sp	Q53S33	Q53S33	HUMAN	BOLA3	BolA-like protein 3	5	1	3	1	1	826.811	878.95	959.769	870.932	866.358	923.221	952.244	913.505	875.396	884.808	883.524	417.515	381.694	352.89	373.115	396.687	358.6	368.199	378.243	353.433	385.076	396.605	592.069	611.967	624.865	639.206	605.285	651.027	604.721	584.003	633.019	610.533	609.269	204.942	231.194	226.727	223.474	244.383
sp|Q14137|BOP1_HUMAN	sp	Q14137	Q14137	HUMAN	BOP1	Ribosome biogenesis protein BOP1	9	24	16	16	1	1693.19	1715.43	1560.48	1542.94	1653.88	1719.64	1786.61	1472.44	1789.83	1685.77	1751.25	5902.18	6066.17	5953.66	5520.68	5751.91	5994.19	5538.94	5794.98	5891.38	5923.3	5929.73	3144.3	3317.29	3183.82	3264.16	3207.95	3259.74	3169.47	3256.68	3177.54	3271.96	3297.44	3014.73	3098.57	3387.64	3258.93	3610.16
sp|Q969J3|BORC5_HUMAN	sp	Q969J3	Q969J3	HUMAN	BORCS5	BLOC-1-related complex subunit 5	4	2	2	1	1	1076.43	1143.03	972.554	979.487	1058.45	1049.77	1003.11	935.171	1023.61	1034.14	1095.26	256.761	234.816	269.601	241.271	249.508	237.653	233.448	254.369	243.105	259.215	264.328	213.403	268.447	263.137	227.861	217.136	249.657	257.444	201.068	210.317	207.546	213.825	100.686	103.941	93.4753	111.106	111.465
sp|Q96GS4|BORC6_HUMAN	sp	Q96GS4	Q96GS4	HUMAN	BORCS6	BLOC-1-related complex subunit 6	6	4	3	5	1	740.335	715.576	760.018	683.751	777.493	748.723	691.344	731.022	755.982	788.212	735.347	837.969	957.715	979.924	857.554	893.128	894.456	898.814	869.704	886.663	951.638	897.234	337.216	312.246	334.597	270.945	345.749	301.483	323.184	335.02	317.575	336.591	336.572	1070.61	938.556	1023.06	959.985	1009.48
sp|Q96B45|BORC7_HUMAN	sp	Q96B45	Q96B45	HUMAN	BORCS7	BLOC-1-related complex subunit 7	1	1	0	2	1	67.2448	73.1063	58.8568	68.9548	75.0689	68.441	63.6409	47.709	54.3305	68.9543	66.7667	308.856	343.971	350.059	338.125	297.528	341.385	304.097	273.796	256.896	337.076	334.614	0	0	0	0	0	0	0	0	0	0	0	313.753	386.958	261.878	261.838	256.585
sp|Q96FH0|BORC8_HUMAN	sp	Q96FH0	Q96FH0	HUMAN	BORCS8	BLOC-1-related complex subunit 8	1	2	0	2	1	118.734	102.28	99.3576	128.073	114.933	119.541	111.854	102.928	115.756	107.659	115.715	174.897	193.332	214.966	179.921	178.107	191.486	186.197	186.366	169.49	185.952	181.223	0	0	0	0	0	0	0	0	0	0	0	200.586	219.616	232.043	191.464	189.415
sp|P07738|PMGE_HUMAN	sp	P07738	P07738	HUMAN	BPGM	Bisphosphoglycerate mutase	5	9	7	9	1	804.776	788.325	855.848	755.181	746.269	742.905	806.033	815.502	770.679	776.992	790.302	2368.13	2511.28	2368.32	2410.91	2260.41	2437.98	2260.54	2218.38	2223.17	2325.78	2282.81	1739.48	1873.88	1636.16	1689.65	1626.65	1593.55	1609.7	1684.06	1538.67	1631.75	1733.61	3254.54	3326.31	3215.26	2977.37	3113.11
[truncated: 8,252 more rows]
[truncated: 6 more columns]

## Sheet: Plotter
Type the name of a protein in B3:														Overlay a second protein by typing in P3:
[truncated: 27 more rows]

[truncated: 3 more sheets: Lookup, Time Course Stats, MG132 and C6 stats]
