# Supplementary material for: Quantitative Temporal Proteomic Analysis of Vaccinia Virus Infection Reveals Regulation of Histone Deacetylases by an Interferon Antagonist
Source: Cell Rep. 2019 May 7;27(6):1920–1933.e7. doi: 10.1016/j.celrep.2019.04.042 (PMC6518873; doi:10.1016/j.celrep.2019.04.042)
Supplement: Table S2. Proteins Modulated during VACV Infection, Related to Figures 1 and 2 — (A) Proteins downregulated on average >2-fold at ≥1 time point across all replicates in which the protein was quantified, compared to 18 h mock infection (‘sensitive’ criteria). (B) All proteins upregulated >2-fold using “sensitive” criteria. (C) Proteins quantified in all three replicates and downregulated on average >2-fold at ≥1 time point with p < 0.05 (“stringent” criteria). (D) Proteins upregulated >2-fold using “stringent” criteria. (E) Enrichment of functional pathways within proteins shown in (A), compared to all quantified proteins. [file mmc3.xlsx]

## Sheet: Table S2A
Uniprot	Gene Symbol	Description	Maximal fold downregulation
Q86YD1	PTOV1	Prostate tumor-overexpressed gene 1 protein	0.0397841
Q9NPA3	MID1IP1	Mid1-interacting protein 1	0.102054
Q8NEZ5	FBXO22	F-box only protein 22	0.123541
Q99967	CITED2	Cbp/p300-interacting transactivator 2	0.126172
Q9NXG0-2	CNTLN	Isoform 2 of Centlein	0.130087
P01034	CST3	Cystatin-C	0.150921
Q9H8U3	ZFAND3	AN1-type zinc finger protein 3	0.167475
P02452	COL1A1	Collagen alpha-1(I) chain	0.169451
Q70SY1	CREB3L2	Cyclic AMP-responsive element-binding protein 3-like protein 2	0.173453
Q13325	IFIT5	Interferon-induced protein with tetratricopeptide repeats 5	0.174871
O00767	SCD	Acyl-CoA desaturase	0.18182
Q8WVJ9	TWIST2	Twist-related protein 2	0.194975
Q9BT67	NDFIP1	NEDD4 family-interacting protein 1	0.203552
P57086	SCAND1	SCAN domain-containing protein 1	0.215713
Q8IWU5	SULF2	Extracellular sulfatase Sulf-2	0.216535
Q96NE9	FRMD6	FERM domain-containing protein 6	0.218806
P04637	TP53	Cellular tumor antigen p53	0.228049
Q9HCM4	EPB41L5	Band 4.1-like protein 5	0.228851
P08123	COL1A2	Collagen alpha-2(I) chain	0.231231
Q9H3Y8	PPDPF	Pancreatic progenitor cell differentiation and proliferation factor	0.231241
P10275	AR	Androgen receptor	0.232065
Q15038	DAZAP2	DAZ-associated protein 2	0.233133
P09486	SPARC	SPARC	0.241645
Q9BXS4	TMEM59	Transmembrane protein 59	0.246054
P30305-4	CDC25B	Isoform 4 of M-phase inducer phosphatase 2	0.249185
P01033	TIMP1	Metalloproteinase inhibitor 1	0.253247
P23142-4	FBLN1	Isoform C of Fibulin-1	0.257816
P02461	COL3A1	Collagen alpha-1(III) chain	0.260485
Q9H7S9	ZNF703	Zinc finger protein 703	0.270364
P38936	CDKN1A	Cyclin-dependent kinase inhibitor 1	0.27116
Q06945	SOX4	Transcription factor SOX-4	0.230453
A6ZKI3	FAM127A	Protein FAM127A	0.276821
P54821-2	PRRX1	Isoform 2 of Paired mesoderm homeobox protein 1	0.277624
P13498	CYBA	Cytochrome b-245 light chain	0.294853
Q12851	MAP4K2	Mitogen-activated protein kinase kinase kinase kinase 2	0.294886
P04035-3	HMGCR	Isoform 3 of 3-hydroxy-3-methylglutaryl-coenzyme A reductase	0.223319
P05997	COL5A2	Collagen alpha-2(V) chain	0.298124
P09913	IFIT2	Interferon-induced protein with tetratricopeptide repeats 2	0.2992
Q9NQX7	ITM2C	Integral membrane protein 2C	0.299787
P51884	LUM	Lumican	0.303253
Q9BRK3	MXRA8	Matrix-remodeling-associated protein 8	0.304383
Q2TAM9	TUSC1	Tumor suppressor candidate gene 1 protein	0.304984
O43679	LDB2	LIM domain-binding protein 2	0.306409
P61024	CKS1B	Cyclin-dependent kinases regulatory subunit 1	0.307465
P35052	GPC1	Glypican-1	0.309624
P80297	MT1X	Metallothionein-1X	0.311266
P05067	APP	Amyloid beta A4 protein	0.311273
P22692	IGFBP4	Insulin-like growth factor-binding protein 4	0.313211
Q9NU53	GINM1	Glycoprotein integral membrane protein 1	0.313751
P09914	IFIT1	Interferon-induced protein with tetratricopeptide repeats 1	0.314515
O94955	RHOBTB3	Rho-related BTB domain-containing protein 3	0.316497
P10276	RARA	Retinoic acid receptor alpha	0.316587
P33552	CKS2	Cyclin-dependent kinases regulatory subunit 2	0.316928
Q7Z7L7	ZER1	Protein zer-1 homolog	0.317419
P48740-2	MASP1	Isoform 2 of Mannan-binding lectin serine protease 1	0.318141
Q9H3L0	MMADHC	Methylmalonic aciduria and homocystinuria type D protein, mitochondrial	0.319333
Q7LFL8	CXXC5	CXXC-type zinc finger protein 5	0.319924
Q9Y605	MRFAP1	MORF4 family-associated protein 1	0.321017
P82987	ADAMTSL3	ADAMTS-like protein 3	0.323286
P20908	COL5A1	Collagen alpha-1(V) chain	0.3294
P84101	SERF2	Small EDRK-rich factor 2	0.329416
Q12841	FSTL1	Follistatin-related protein 1	0.331092
Q9UQL6-3	HDAC5	Isoform 3 of Histone deacetylase 5	0.332075
Q8TEL6	TRPC4AP	Short transient receptor potential channel 4-associated protein	0.332193
O14746	TERT	Telomerase reverse transcriptase	0.329824
Q86WW8	COA5	Cytochrome c oxidase assembly factor 5	0.335077
Q68CL5	TPGS2	Tubulin polyglutamylase complex subunit 2	0.335101
Q96BA8	CREB3L1	Cyclic AMP-responsive element-binding protein 3-like protein 1	0.32021
Q86VZ4	LRP11	Low-density lipoprotein receptor-related protein 11	0.339387
P54764	EPHA4	Ephrin type-A receptor 4	0.341892
Q9Y5V3-2	MAGED1	Isoform 2 of Melanoma-associated antigen D1	0.342511
Q9UBP4	DKK3	Dickkopf-related protein 3	0.345129
P35869	AHR	Aryl hydrocarbon receptor	0.345607
Q9Y2G0	EFR3B	Protein EFR3 homolog B	0.306794
Q9UKI2	CDC42EP3	Cdc42 effector protein 3	0.349977
Q01628	IFITM3	Interferon-induced transmembrane protein 3	0.351096
P78317	RNF4	E3 ubiquitin-protein ligase RNF4	0.255522
Q9UN66	PCDHB8	Protocadherin beta-8	0.353926
Q13591	SEMA5A	Semaphorin-5A	0.355608
Q9Y5G7	PCDHGA6	Protocadherin gamma-A6	0.359384
P30504	HLA-C	HLA class I histocompatibility antigen, Cw-4 alpha chain	0.359719
Q16270	IGFBP7	Insulin-like growth factor-binding protein 7	0.36028
P15884-3	TCF4	Isoform SEF2-1D of Transcription factor 4	0.360309
Q15012	LAPTM4A	Lysosomal-associated transmembrane protein 4A	0.360533
Q8N4U5	TCP11L2	T-complex protein 11-like protein 2	0.360687
Q9Y287	ITM2B	Integral membrane protein 2B	0.361235
Q0D2I5-5	IFFO1	Isoform 5 of Intermediate filament family orphan 1	0.362161
O60858-3	TRIM13	Isoform 3 of E3 ubiquitin-protein ligase TRIM13	0.362219
Q9NRN5	OLFML3	Olfactomedin-like protein 3	0.363047
A1KXE4	FAM168B	Myelin-associated neurite-outgrowth inhibitor	0.366924
P12107	COL11A1	Collagen alpha-1(XI) chain	0.369914
O95864	FADS2	Fatty acid desaturase 2	0.370565
P15884	TCF4	Transcription factor 4	0.362289
P23025	XPA	DNA repair protein complementing XP-A cells	0.373447
Q14160-3	SCRIB	Isoform 3 of Protein scribble homolog	0.373614
P12110	COL6A2	Collagen alpha-2(VI) chain	0.373802
Q16667	CDKN3	Cyclin-dependent kinase inhibitor 3	0.374929
Q13137-4	CALCOCO2	Isoform 4 of Calcium-binding and coiled-coil domain-containing protein 2	0.375591
Q9Y5T4	DNAJC15	DnaJ homolog subfamily C member 15	0.375723
P31431	SDC4	Syndecan-4	0.376464
P54826	GAS1	Growth arrest-specific protein 1	0.377017
Q16610-4	ECM1	Isoform 4 of Extracellular matrix protein 1	0.379649
P19438	TNFRSF1A	Tumor necrosis factor receptor superfamily member 1A	0.382481
Q5TF58	IFFO2	Intermediate filament family orphan 2	0.370405
Q15113	PCOLCE	Procollagen C-endopeptidase enhancer 1	0.383924
Q9Y6H1	CHCHD2	Coiled-coil-helix-coiled-coil-helix domain-containing protein 2	0.385481
Q15011	HERPUD1	Homocysteine-responsive endoplasmic reticulum-resident ubiquitin-like domain member 1 protein	0.38835
P25940	COL5A3	Collagen alpha-3(V) chain	0.38866
Q9BT92	TCHP	Trichoplein keratin filament-binding protein	0.390918
Q6PCD5	RFWD3	E3 ubiquitin-protein ligase RFWD3	0.393395
P04150-3	NR3C1	Isoform Alpha-2 of Glucocorticoid receptor	0.395088
O76061	STC2	Stanniocalcin-2	0.396256
O15417	TNRC18	Trinucleotide repeat-containing gene 18 protein	0.382442
Q15283	RASA2	Ras GTPase-activating protein 2	0.401174
P30530	AXL	Tyrosine-protein kinase receptor UFO	0.403828
O94985	CLSTN1	Calsyntenin-1	0.403941
O76080	ZFAND5	AN1-type zinc finger protein 5	0.407661
P07585	DCN	Decorin	0.407713
P54760	EPHB4	Ephrin type-B receptor 4	0.408216
Q9NPC8	SIX2	Homeobox protein SIX2	0.408235
Q9P2F8	SIPA1L2	Signal-induced proliferation-associated 1-like protein 2	0.408306
P02458	COL2A1	Collagen alpha-1(II) chain	0.408722
Q5VZ89	DENND4C	DENN domain-containing protein 4C	0.373229
Q08397	LOXL1	Lysyl oxidase homolog 1	0.410147
P29323	EPHB2	Ephrin type-B receptor 2	0.413059
Q9H3M7	TXNIP	Thioredoxin-interacting protein	0.413154
Q15198	PDGFRL	Platelet-derived growth factor receptor-like protein	0.413346
O43164	PJA2	E3 ubiquitin-protein ligase Praja-2	0.413643
A2VDJ0-5	KIAA0922	Isoform 4 of Transmembrane protein 131-like	0.414041
P12110-2	COL6A2	Isoform 2C2A of Collagen alpha-2(VI) chain	0.415468
Q9BPX1	HSD17B14	17-beta-hydroxysteroid dehydrogenase 14	0.259556
Q8NG27	PJA1	E3 ubiquitin-protein ligase Praja-1	0.417663
Q9BWF2	TRAIP	E3 ubiquitin-protein ligase TRAIP	0.41812
Q9C035	TRIM5	Tripartite motif-containing protein 5	0.418153
Q12805	EFEMP1	EGF-containing fibulin-like extracellular matrix protein 1	0.418646
Q9NWD8	TMEM248	Transmembrane protein 248	0.418875
Q9BRU2	TCEAL7	Transcription elongation factor A protein-like 7	0.419333
P54821	PRRX1	Paired mesoderm homeobox protein 1	0.420251
Q9NPI7	KRCC1	Lysine-rich coiled-coil protein 1	0.421066
O60279	SUSD5	Sushi domain-containing protein 5	0.422235
Q96S86	HAPLN3	Hyaluronan and proteoglycan link protein 3	0.425262
Q9UH73	EBF1	Transcription factor COE1	0.4265
Q01850	CDR2	Cerebellar degeneration-related protein 2	0.426648
P56524	HDAC4	Histone deacetylase 4	0.426701
P11362-21	FGFR1	Isoform 21 of Fibroblast growth factor receptor 1	0.427692
Q9BY42	RTFDC1	Protein RTF2 homolog	0.428318
P54687	BCAT1	Branched-chain-amino-acid aminotransferase, cytosolic	0.43005
P07602-2	PSAP	Isoform Sap-mu-6 of Prosaposin	0.430791
Q9BWT1-2	CDCA7	Isoform 2 of Cell division cycle-associated protein 7	0.431893
A9YTQ3-2	AHRR	Isoform 2 of Aryl hydrocarbon receptor repressor	0.432652
P24592	IGFBP6	Insulin-like growth factor-binding protein 6	0.434631
Q9NX18	SDHAF2	Succinate dehydrogenase assembly factor 2, mitochondrial	0.434845
P35442	THBS2	Thrombospondin-2	0.435214
Q99576-3	TSC22D3	Isoform 2 of TSC22 domain family protein 3	0.435271
Q9Y5J5	PHLDA3	Pleckstrin homology-like domain family A member 3	0.435987
Q9BSV6	TSEN34	tRNA-splicing endonuclease subunit Sen34	0.436256
Q8N2Q7	NLGN1	Neuroligin-1	0.436383
Q9P2E3	ZNFX1	NFX1-type zinc finger-containing protein 1	0.438201
Q9Y508	RNF114	E3 ubiquitin-protein ligase RNF114	0.439301
Q9NZV1	CRIM1	Cysteine-rich motor neuron 1 protein	0.439623
Q08629	SPOCK1	Testican-1	0.440004
Q8WYK2-2	JDP2	Isoform 2 of Jun dimerization protein 2	0.442446
Q66PJ3-3	ARL6IP4	Isoform 3 of ADP-ribosylation factor-like protein 6-interacting protein 4	0.437724
Q86WA8	LONP2	Lon protease homolog 2, peroxisomal	0.445362
Q15773	MLF2	Myeloid leukemia factor 2	0.446039
Q9BUN5	CCDC28B	Coiled-coil domain-containing protein 28B	0.448045
O75787	ATP6AP2	Renin receptor	0.449463
P09603	CSF1	Macrophage colony-stimulating factor 1	0.44966
P30508	HLA-C	HLA class I histocompatibility antigen, Cw-12 alpha chain	0.450161
Q99715	COL12A1	Collagen alpha-1(XII) chain	0.450184
P17948-2	FLT1	Isoform 2 of Vascular endothelial growth factor receptor 1	0.450342
Q15672	TWIST1	Twist-related protein 1	0.450684
P54753	EPHB3	Ephrin type-B receptor 3	0.452432
Q9Y6X2	PIAS3	E3 SUMO-protein ligase PIAS3	0.452457
Q14865	ARID5B	AT-rich interactive domain-containing protein 5B	0.4529
P15923-3	TCF3	Isoform 3 of Transcription factor E2-alpha	0.453633
Q6ZRI6	C15orf39	Uncharacterized protein C15orf39	0.453868
O94964-2	SOGA1	Isoform 2 of Protein SOGA1	0.456655
P16591	FER	Tyrosine-protein kinase Fer	0.45701
P07711	CTSL	Cathepsin L1	0.457536
Q9H0V1	TMEM168	Transmembrane protein 168	0.458403
Q9H334	FOXP1	Forkhead box protein P1	0.458445
Q9HCU0	CD248	Endosialin	0.45849
P28300	LOX	Protein-lysine 6-oxidase	0.458993
P41134	ID1	DNA-binding protein inhibitor ID-1	0.459601
Q969Q6	PPP2R3C	Serine/threonine-protein phosphatase 2A regulatory subunit B'' subunit gamma	0.460823
Q86TG7	PEG10	Retrotransposon-derived protein PEG10	0.462527
Q9Y546	LRRC42	Leucine-rich repeat-containing protein 42	0.462573
P16234	PDGFRA	Platelet-derived growth factor receptor alpha	0.46395
Q9NWF9-1	RNF216	Isoform 2 of E3 ubiquitin-protein ligase RNF216	0.463976
A7MCY6	TBKBP1	TANK-binding kinase 1-binding protein 1	0.464293
Q9UJ04	TSPYL4	Testis-specific Y-encoded-like protein 4	0.464702
Q9HCS4	TCF7L1	Transcription factor 7-like 1	0.464878
Q8IYA7	MKX	Homeobox protein Mohawk	0.465849
Q6UXH8	CCBE1	Collagen and calcium-binding EGF domain-containing protein 1	0.466331
O14879	IFIT3	Interferon-induced protein with tetratricopeptide repeats 3	0.46697
P35712	SOX6	Transcription factor SOX-6	0.466996
P86452	ZBED6	Zinc finger BED domain-containing protein 6	0.467942
P34741	SDC2	Syndecan-2	0.468191
Q7Z2W4-3	ZC3HAV1	Isoform 3 of Zinc finger CCCH-type antiviral protein 1	0.469303
P62079	TSPAN5	Tetraspanin-5	0.469652
Q15834	CCDC85B	Coiled-coil domain-containing protein 85B	0.470763
Q9Y519	TMEM184B	Transmembrane protein 184B	0.471157
Q12946	FOXF1	Forkhead box protein F1	0.471292
O00762	UBE2C	Ubiquitin-conjugating enzyme E2 C	0.472102
Q8TAA9	VANGL1	Vang-like protein 1	0.472543
P18827	SDC1	Syndecan-1	0.473818
P48729-3	CSNK1A1	Isoform 3 of Casein kinase I isoform alpha	0.474155
Q9UN71	PCDHGB4	Protocadherin gamma-B4	0.474233
P12109	COL6A1	Collagen alpha-1(VI) chain	0.474443
Q96BU1	S100PBP	S100P-binding protein	0.475232
Q8J025	APCDD1	Protein APCDD1	0.475519
Q92567	FAM168A	Protein FAM168A	0.475585
Q9NYG5	ANAPC11	Anaphase-promoting complex subunit 11	0.4757
Q8NFZ0-2	FBXO18	Isoform 2 of F-box DNA helicase 1	0.475793
P09871	C1S	Complement C1s subcomponent	0.476387
Q16665-3	HIF1A	Isoform 3 of Hypoxia-inducible factor 1-alpha	0.439834
O75094-4	SLIT3	Isoform 4 of Slit homolog 3 protein	0.477145
Q9UHQ7	TCEAL9	Transcription elongation factor A protein-like 9	0.356908
Q06481	APLP2	Amyloid-like protein 2	0.478044
O94782	USP1	Ubiquitin carboxyl-terminal hydrolase 1	0.479077
Q92859	NEO1	Neogenin	0.483346
Q9UNA0	ADAMTS5	A disintegrin and metalloproteinase with thrombospondin motifs 5	0.483397
O00391	QSOX1	Sulfhydryl oxidase 1	0.48347
Q14534	SQLE	Squalene monooxygenase	0.483962
Q9Y5G0	PCDHGB5	Protocadherin gamma-B5	0.485096
O94813	SLIT2	Slit homolog 2 protein	0.485906
Q96F45	ZNF503	Zinc finger protein 503	0.476957
P55268	LAMB2	Laminin subunit beta-2	0.488468
Q5VV67	PPRC1	Peroxisome proliferator-activated receptor gamma coactivator-related protein 1	0.475515
Q86TB3	ALPK2	Alpha-protein kinase 2	0.488783
Q6ZN04	MEX3B	RNA-binding protein MEX3B	0.488793
Q8IWF6	DENND6A	Protein DENND6A	0.488943
P51888	PRELP	Prolargin	0.489361
A0A087WUL8	NBPF19	Neuroblastoma breakpoint family member 19	0.490132
Q24JP5-2	TMEM132A	Isoform 2 of Transmembrane protein 132A	0.490429
Q99942	RNF5	E3 ubiquitin-protein ligase RNF5	0.490517
O15519	CFLAR	CASP8 and FADD-like apoptosis regulator	0.460663
P04156	PRNP	Major prion protein	0.49202
P17948	FLT1	Vascular endothelial growth factor receptor 1	0.492503
Q8N6Y2	LRRC17	Leucine-rich repeat-containing protein 17	0.449417
O95897	OLFM2	Noelin-2	0.460963
P19883	FST	Follistatin	0.492959
Q16363	LAMA4	Laminin subunit alpha-4	0.492981
Q53GA4	PHLDA2	Pleckstrin homology-like domain family A member 2	0.493322
Q9UBU8	MORF4L1	Mortality factor 4-like protein 1	0.493419
P35318	ADM	ADM	0.494002
Q96GN5	CDCA7L	Cell division cycle-associated 7-like protein	0.494731
P40189	IL6ST	Interleukin-6 receptor subunit beta	0.495111
Q96N96-6	SPATA13	Isoform 6 of Spermatogenesis-associated protein 13	0.496039
Q8ND90	PNMA1	Paraneoplastic antigen Ma1	0.492309
P48061-4	CXCL12	Isoform Delta of Stromal cell-derived factor 1	0.499699
O60381	HBP1	HMG box-containing protein 1	0.370146
Q9NRA1	PDGFC	Platelet-derived growth factor C	0.464639
P04275	VWF	von Willebrand factor	0.400582
O00311	CDC7	Cell division cycle 7-related protein kinase	0.468089
Q68BL7	OLFML2A	Olfactomedin-like protein 2A	0.478108
P62328	TMSB4X	Thymosin beta-4	0.494362
P00488	F13A1	Coagulation factor XIII A chain	0.461924
Q14674	ESPL1	Separin	0.492592
Q9UDV7	ZNF282	Zinc finger protein 282	0.457886
Q14106	TOB2	Protein Tob2	0.490331
Q15131	CDK10	Cyclin-dependent kinase 10	0.497154
Q16236	NFE2L2	Nuclear factor erythroid 2-related factor 2	0.442231
P49746	THBS3	Thrombospondin-3	0.418707

## Sheet: Table S2B
Uniprot	Gene Symbol	Description	Maximal fold upregulation
Q08397	LOXL1	Lysyl oxidase homolog 1	2.47209
P41134	ID1	DNA-binding protein inhibitor ID-1	2.74703
P00488	F13A1	Coagulation factor XIII A chain	2.69199
P24821-6	TNC	Isoform 6 of Tenascin	2.68768
Q6ZTW0	TPGS1	Tubulin polyglutamylase complex subunit 1	2.00702
Q02535	ID3	DNA-binding protein inhibitor ID-3	2.4558
O95997	PTTG1	Securin	2.43028
P17040	ZSCAN20	Zinc finger and SCAN domain-containing protein 20	2.08447
P52823	STC1	Stanniocalcin-1	2.08218
P29279	CTGF	Connective tissue growth factor	2.16324
P15036	ETS2	Protein C-ets-2	2.14873
Q12983	BNIP3	BCL2/adenovirus E1B 19 kDa protein-interacting protein 3	2.43739
P20742	PZP	Pregnancy zone protein	2.09472
Q68DH5	LMBRD2	LMBR1 domain-containing protein 2	2.63969
P01023	A2M	Alpha-2-macroglobulin	2.68679
P01834	IGKC	Ig kappa chain C region	38.9863
Q9NUE0	ZDHHC18	Palmitoyltransferase ZDHHC18	3.84289
P57679	EVC	Ellis-van Creveld syndrome protein	2.15986
Q14781	CBX2	Chromobox protein homolog 2	2.16229
Q12802-4	AKAP13	Isoform 3 of A-kinase anchor protein 13	2.05907
Q9NY15	STAB1	Stabilin-1	3.85244
Q9UI15	TAGLN3	Transgelin-3	2.71205
Q9NS23-4	RASSF1	Isoform C of Ras association domain-containing protein 1	2.12304
O14523-2	C2CD2L	Isoform 2 of C2 domain-containing protein 2-like	3.02709
Q99541	PLIN2	Perilipin-2	2.4968
P28562	DUSP1	Dual specificity protein phosphatase 1	2.92701
O75419-3	CDC45	Isoform 3 of Cell division control protein 45 homolog	2.43408
O43347	MSI1	RNA-binding protein Musashi homolog 1	2.80338
P00747	PLG	Plasminogen	2.0989
Q9NRI5	DISC1	Disrupted in schizophrenia 1 protein	2.93149
Q96RW7	HMCN1	Hemicentin-1	2.09602
P35354	PTGS2	Prostaglandin G/H synthase 2	2.89655
Q9H8M1	COQ10B	Coenzyme Q-binding protein COQ10 homolog B, mitochondrial	2.07293
Q9Y600-3	CSAD	Isoform 3 of Cysteine sulfinic acid decarboxylase	2.52616
Q9UBN6	TNFRSF10D	Tumor necrosis factor receptor superfamily member 10D	2.78945
Q6ZUK4	TMEM26	Transmembrane protein 26	13.3185
P30711	GSTT1	Glutathione S-transferase theta-1	2.1128
P02675	FGB	Fibrinogen beta chain	2.122
Q8IV63	VRK3	Inactive serine/threonine-protein kinase VRK3	2.17753
O75056	SDC3	Syndecan-3	2.33665
P06727	APOA4	Apolipoprotein A-IV	2.50549
Q9H0J9	PARP12	Poly [ADP-ribose] polymerase 12	2.54606
Q9UBC1	NFKBIL1	NF-kappa-B inhibitor-like protein 1	4.33972
P49759-3	CLK1	Isoform 3 of Dual specificity protein kinase CLK1	2.76129
Q93097	WNT2B	Protein Wnt-2b	2.91284
P14778	IL1R1	Interleukin-1 receptor type 1	4.48292
O60675	MAFK	Transcription factor MafK	2.99075
Q5CZC0	FSIP2	Fibrous sheath-interacting protein 2	3.24744
Q8N300	SVBP	Small vasohibin-binding protein	3.44283
P01100	FOS	Proto-oncogene c-Fos	4.14842
P02649	APOE	Apolipoprotein E	3.71938
Q9GZR5	ELOVL4	Elongation of very long chain fatty acids protein 4	3.8046
Q9HD47	RANGRF	Ran guanine nucleotide release factor	3.96751
P18146	EGR1	Early growth response protein 1	5.23618
Q9NP73	ALG13	Putative bifunctional UDP-N-acetylglucosamine transferase and deubiquitinase ALG13	4.42109
Q9UPM9	B9D1	B9 domain-containing protein 1	4.50765
Q9H939	PSTPIP2	Proline-serine-threonine phosphatase-interacting protein 2	4.59387
O15151	MDM4	Protein Mdm4	4.93275
Q96NH3-4	TBC1D32	Isoform 2 of Protein broad-minded	5.27554
Q8IVF4	DNAH10	Dynein heavy chain 10, axonemal	5.93896
Q17RC7	EXOC3L4	Exocyst complex component 3-like protein 4	6.98115
P19256	CD58	Lymphocyte function-associated antigen 3	7.64833
O14628	ZNF195	Zinc finger protein 195	9.37899
Q14CW9-2	ATXN7L3	Isoform 2 of Ataxin-7-like protein 3	10.9686
O14639	ABLIM1	Actin-binding LIM protein 1	13.3636
P22736-2	NR4A1	Isoform 2 of Nuclear receptor subfamily 4 group A member 1	26.5638
P48552	NRIP1	Nuclear receptor-interacting protein 1	25.5489
Q9NTW7	ZFP64	Zinc finger protein 64 homolog, isoforms 3 and 4	30.5707
O15534	PER1	Period circadian protein homolog 1	33.1316
Q96E35	ZMYND19	Zinc finger MYND domain-containing protein 19	57.1928

## Sheet: Table S2C
Uniprot	Gene Symbol	Description	Maximal fold downregulation	P value at time point with maximal downregulation
Q8WVJ9	TWIST2	Twist-related protein 2	0.194975	0.00513438
Q13325	IFIT5	Interferon-induced protein with tetratricopeptide repeats 5	0.174871	0.00972713
Q9UQL6-3	HDAC5	Isoform 3 of Histone deacetylase 5	0.332075	0.0132392
Q9HCM4	EPB41L5	Band 4.1-like protein 5	0.228851	0.011231
Q96NE9	FRMD6	FERM domain-containing protein 6	0.218806	0.00618136
Q70SY1	CREB3L2	Cyclic AMP-responsive element-binding protein 3-like protein 2	0.173453	0.00817377
P57086	SCAND1	SCAN domain-containing protein 1	0.215713	0.00618136
P09914	IFIT1	Interferon-induced protein with tetratricopeptide repeats 1	0.314515	0.0297985
P09913	IFIT2	Interferon-induced protein with tetratricopeptide repeats 2	0.2992	0.0226079
Q9Y5V3-2	MAGED1	Isoform 2 of Melanoma-associated antigen D1	0.342511	0.00817377
P02452	COL1A1	Collagen alpha-1(I) chain	0.169451	0.0341219
Q9UJ04	TSPYL4	Testis-specific Y-encoded-like protein 4	0.464702	0.00817377
Q9HCU0	CD248	Endosialin	0.45849	0.00817377
O60279	SUSD5	Sushi domain-containing protein 5	0.422235	0.011231
O15417	TNRC18	Trinucleotide repeat-containing gene 18 protein	0.382442	0.0104466
Q96BA8	CREB3L1	Cyclic AMP-responsive element-binding protein 3-like protein 1	0.32021	0.022838
Q7LFL8	CXXC5	CXXC-type zinc finger protein 5	0.319924	0.00817377
P35052	GPC1	Glypican-1	0.309624	0.0169224
P04637	TP53	Cellular tumor antigen p53	0.228049	0.00934914
Q9H8U3	ZFAND3	AN1-type zinc finger protein 3	0.167475	0.00941109
Q8NEZ5	FBXO22	F-box only protein 22	0.123541	0.00817377
Q9BT92	TCHP	Trichoplein keratin filament-binding protein	0.390918	0.013721
Q0D2I5-5	IFFO1	Isoform 5 of Intermediate filament family orphan 1	0.362161	0.0255775
O14746	TERT	Telomerase reverse transcriptase	0.329824	0.0426195
P22692	IGFBP4	Insulin-like growth factor-binding protein 4	0.313211	0.0268952
Q12851	MAP4K2	Mitogen-activated protein kinase kinase kinase kinase 2	0.294886	0.0129203
Q9BXS4	TMEM59	Transmembrane protein 59	0.246054	0.018223
Q9H3Y8	PPDPF	Pancreatic progenitor cell differentiation and proliferation factor	0.231241	0.0315526
P08123	COL1A2	Collagen alpha-2(I) chain	0.231231	0.0297236
P16591	FER	Tyrosine-protein kinase Fer	0.45701	0.015683
Q9P2E3	ZNFX1	NFX1-type zinc finger-containing protein 1	0.438201	0.0191862
P35442	THBS2	Thrombospondin-2	0.435214	0.011231
P54760	EPHB4	Ephrin type-B receptor 4	0.408216	0.0124134
P07585	DCN	Decorin	0.407713	0.0239824
Q15283	RASA2	Ras GTPase-activating protein 2	0.401174	0.00817377
P04150-3	NR3C1	Isoform Alpha-2 of Glucocorticoid receptor	0.395088	0.00817377
Q5TF58	IFFO2	Intermediate filament family orphan 2	0.370405	0.0333431
P54826	GAS1	Growth arrest-specific protein 1	0.377017	0.00934914
Q13137-4	CALCOCO2	Isoform 4 of Calcium-binding and coiled-coil domain-containing protein 2	0.375591	0.00934914
P12110	COL6A2	Collagen alpha-2(VI) chain	0.373802	0.010762
Q14160-3	SCRIB	Isoform 3 of Protein scribble homolog	0.373614	0.00934914
Q9UKI2	CDC42EP3	Cdc42 effector protein 3	0.349977	0.00817377
P35869	AHR	Aryl hydrocarbon receptor	0.345607	0.00934914
P54764	EPHA4	Ephrin type-A receptor 4	0.341892	0.00817377
Q12841	FSTL1	Follistatin-related protein 1	0.331092	0.00817377
P48740-2	MASP1	Isoform 2 of Mannan-binding lectin serine protease 1	0.318141	0.0147197
Q9NU53	GINM1	Glycoprotein integral membrane protein 1	0.313751	0.00817377
P05067	APP	Amyloid beta A4 protein	0.311273	0.0122574
Q9BRK3	MXRA8	Matrix-remodeling-associated protein 8	0.304383	0.00817377
P01033	TIMP1	Metalloproteinase inhibitor 1	0.253247	0.011231
P09486	SPARC	SPARC	0.241645	0.00934914
A6ZKI3	FAM127A	Protein FAM127A	0.276821	0.0282654
P10275	AR	Androgen receptor	0.232065	0.0499268
Q9Y605	MRFAP1	MORF4 family-associated protein 1	0.321017	0.0253197
Q86TB3	ALPK2	Alpha-protein kinase 2	0.488783	0.010762
Q9Y5G0	PCDHGB5	Protocadherin gamma-B5	0.485096	0.00934914
Q92859	NEO1	Neogenin	0.483346	0.0129203
P12109	COL6A1	Collagen alpha-1(VI) chain	0.474443	0.00934914
P35712	SOX6	Transcription factor SOX-6	0.466996	0.0157481
Q9HCS4	TCF7L1	Transcription factor 7-like 1	0.464878	0.0151156
Q9H334	FOXP1	Forkhead box protein P1	0.458445	0.0093378
P15923-3	TCF3	Isoform 3 of Transcription factor E2-alpha	0.453633	0.0257205
P54753	EPHB3	Ephrin type-B receptor 3	0.452432	0.00893668
Q86WA8	LONP2	Lon protease homolog 2, peroxisomal	0.445362	0.0105167
Q08629	SPOCK1	Testican-1	0.440004	0.0276992
Q01850	CDR2	Cerebellar degeneration-related protein 2	0.426648	0.00817377
P54821	PRRX1	Paired mesoderm homeobox protein 1	0.420251	0.0125662
P61024	CKS1B	Cyclin-dependent kinases regulatory subunit 1	0.307465	0.0124134
O43164	PJA2	E3 ubiquitin-protein ligase Praja-2	0.413643	0.0212341
Q8N6Y2	LRRC17	Leucine-rich repeat-containing protein 17	0.449417	0.028472
P24592	IGFBP6	Insulin-like growth factor-binding protein 6	0.434631	0.00934914
P56524	HDAC4	Histone deacetylase 4	0.426701	0.0161469
Q12805	EFEMP1	EGF-containing fibulin-like extracellular matrix protein 1	0.418646	0.00934914
Q9C035	TRIM5	Tripartite motif-containing protein 5	0.418153	0.018223
P12110-2	COL6A2	Isoform 2C2A of Collagen alpha-2(VI) chain	0.415468	0.0321089
A2VDJ0-5	KIAA0922	Isoform 4 of Transmembrane protein 131-like	0.414041	0.0316891
P29323	EPHB2	Ephrin type-B receptor 2	0.413059	0.0169224
Q08397	LOXL1	Lysyl oxidase homolog 1	0.410147	0.020128
O76061	STC2	Stanniocalcin-2	0.396256	0.0172021
P19438	TNFRSF1A	Tumor necrosis factor receptor superfamily member 1A	0.382481	0.0285542
P31431	SDC4	Syndecan-4	0.376464	0.00893668
P23025	XPA	DNA repair protein complementing XP-A cells	0.373447	0.00934914
Q9NRN5	OLFML3	Olfactomedin-like protein 3	0.363047	0.011231
Q9Y287	ITM2B	Integral membrane protein 2B	0.361235	0.0255947
P15884-3	TCF4	Isoform SEF2-1D of Transcription factor 4	0.360309	0.0172021
Q16270	IGFBP7	Insulin-like growth factor-binding protein 7	0.36028	0.0243954
P20908	COL5A1	Collagen alpha-1(V) chain	0.3294	0.0162907
Q7Z7L7	ZER1	Protein zer-1 homolog	0.317419	0.0159562
P05997	COL5A2	Collagen alpha-2(V) chain	0.298124	0.0129203
Q9H7S9	ZNF703	Zinc finger protein 703	0.270364	0.0231642
Q15038	DAZAP2	DAZ-associated protein 2	0.233133	0.0093378
Q9Y5J5	PHLDA3	Pleckstrin homology-like domain family A member 3	0.435987	0.040547
Q99576-3	TSC22D3	Isoform 2 of TSC22 domain family protein 3	0.435271	0.0353947
Q15011	HERPUD1	Homocysteine-responsive endoplasmic reticulum-resident ubiquitin-like domain member 1 protein	0.38835	0.0276992
A1KXE4	FAM168B	Myelin-associated neurite-outgrowth inhibitor	0.366924	0.0499268
P51884	LUM	Lumican	0.303253	0.0307365
Q9NQX7	ITM2C	Integral membrane protein 2C	0.299787	0.0212341
P02461	COL3A1	Collagen alpha-1(III) chain	0.260485	0.029913
P48061-4	CXCL12	Isoform Delta of Stromal cell-derived factor 1	0.499699	0.0136878
P40189	IL6ST	Interleukin-6 receptor subunit beta	0.495111	0.00817377
Q9UBU8	MORF4L1	Mortality factor 4-like protein 1	0.493419	0.0297948
P19883	FST	Follistatin	0.492959	0.0124134
P17948	FLT1	Vascular endothelial growth factor receptor 1	0.492503	0.0124134
P55268	LAMB2	Laminin subunit beta-2	0.488468	0.0261761
Q06481	APLP2	Amyloid-like protein 2	0.478044	0.0250272
Q8TAA9	VANGL1	Vang-like protein 1	0.472543	0.011231
P16234	PDGFRA	Platelet-derived growth factor receptor alpha	0.46395	0.0132392
Q9Y546	LRRC42	Leucine-rich repeat-containing protein 42	0.462573	0.0462368
P07711	CTSL	Cathepsin L1	0.457536	0.0263943
O94964-2	SOGA1	Isoform 2 of Protein SOGA1	0.456655	0.0159562
Q14865	ARID5B	AT-rich interactive domain-containing protein 5B	0.4529	0.0419474
P17948-2	FLT1	Isoform 2 of Vascular endothelial growth factor receptor 1	0.450342	0.0151904
P30508	HLA-C	HLA class I histocompatibility antigen, Cw-12 alpha chain	0.450161	0.0241924
Q9NZV1	CRIM1	Cysteine-rich motor neuron 1 protein	0.439623	0.0117116
Q9BSV6	TSEN34	tRNA-splicing endonuclease subunit Sen34	0.436256	0.0250768
Q9BY42	RTFDC1	Protein RTF2 homolog	0.428318	0.00934914
P11362-21	FGFR1	Isoform 21 of Fibroblast growth factor receptor 1	0.427692	0.0274758
Q9H3M7	TXNIP	Thioredoxin-interacting protein	0.413154	0.0152273
Q9Y6H1	CHCHD2	Coiled-coil-helix-coiled-coil-helix domain-containing protein 2	0.385481	0.00934914
P12107	COL11A1	Collagen alpha-1(XI) chain	0.369914	0.0129203
Q86WW8	COA5	Cytochrome c oxidase assembly factor 5	0.335077	0.0287645
P84101	SERF2	Small EDRK-rich factor 2	0.329416	0.0172021
Q53GA4	PHLDA2	Pleckstrin homology-like domain family A member 2	0.493322	0.0325874
Q16363	LAMA4	Laminin subunit alpha-4	0.492981	0.0381716
P04156	PRNP	Major prion protein	0.49202	0.0475061
O94813	SLIT2	Slit homolog 2 protein	0.485906	0.0462368
O75094-4	SLIT3	Isoform 4 of Slit homolog 3 protein	0.477145	0.0447238
Q8NFZ0-2	FBXO18	Isoform 2 of F-box DNA helicase 1	0.475793	0.0093378
P18827	SDC1	Syndecan-1	0.473818	0.0376039
Q15834	CCDC85B	Coiled-coil domain-containing protein 85B	0.470763	0.0415262
P34741	SDC2	Syndecan-2	0.468191	0.0255775
O14879	IFIT3	Interferon-induced protein with tetratricopeptide repeats 3	0.46697	0.0390791
Q9H0V1	TMEM168	Transmembrane protein 168	0.458403	0.0307365
Q99715	COL12A1	Collagen alpha-1(XII) chain	0.450184	0.0212759
O75787	ATP6AP2	Renin receptor	0.449463	0.0462368
Q9Y508	RNF114	E3 ubiquitin-protein ligase RNF114	0.439301	0.0402552
Q9BRU2	TCEAL7	Transcription elongation factor A protein-like 7	0.419333	0.0299835
P30530	AXL	Tyrosine-protein kinase receptor UFO	0.403828	0.026168
Q15113	PCOLCE	Procollagen C-endopeptidase enhancer 1	0.383924	0.0481127
Q16610-4	ECM1	Isoform 4 of Extracellular matrix protein 1	0.379649	0.033316
O95864	FADS2	Fatty acid desaturase 2	0.370565	0.0463036
Q01628	IFITM3	Interferon-induced transmembrane protein 3	0.351096	0.0172021

## Sheet: Table S2D
Uniprot	Gene Symbol	Description	Maximal fold upregulation	P value at time point with maximal upregulation
Q9UBN6	TNFRSF10D	Tumor necrosis factor receptor superfamily member 10D	2.78945	0.0601581
P18146	EGR1	Early growth response protein 1	5.23618	0.0362771
P49759-3	CLK1	Isoform 3 of Dual specificity protein kinase CLK1	2.76129	0.0258334
P02649	APOE	Apolipoprotein E	3.71938	0.0153896

## Sheet: Table S2E
Whole cell lysate time course: enriched clusters and their components amongst downregulated proteins
Extracellular region, 5.6 fold enrichment, p=3.1E-26
Q16270	IGFBP7	Insulin-like growth factor-binding protein 7
P49746	THBS3	Thrombospondin-3
P01033	TIMP1	Metalloproteinase inhibitor 1
P20908	COL5A1	Collagen alpha-1(V) chain
P30504	HLA-C	HLA class I histocompatibility antigen, Cw-4 alpha chain
O76061	STC2	Stanniocalcin-2
Q99715	COL12A1	Collagen alpha-1(XII) chain
P02461	COL3A1	Collagen alpha-1(III) chain
O94813	SLIT2	Slit homolog 2 protein
P35318	ADM	ADM
P54753	EPHB3	Ephrin type-B receptor 3
P48740	MASP1	Isoform 2 of Mannan-binding lectin serine protease 1
O00391	QSOX1	Sulfhydryl oxidase 1
P02458	COL2A1	Collagen alpha-1(II) chain
P62328	TMSB4X	Thymosin beta-4
Q08397	LOXL1	Lysyl oxidase homolog 1
P30508	HLA-C	HLA class I histocompatibility antigen, Cw-12 alpha chain
Q9UBP4	DKK3	Dickkopf-related protein 3
Q15198	PDGFRL	Platelet-derived growth factor receptor-like protein
Q9BT67	NDFIP1	NEDD4 family-interacting protein 1
P08123	COL1A2	Collagen alpha-2(I) chain
Q9NRA1	PDGFC	Platelet-derived growth factor C
P19438	TNFRSF1A	Tumor necrosis factor receptor superfamily member 1A
P48061	CXCL12	Isoform Delta of Stromal cell-derived factor 1
P54760	EPHB4	Ephrin type-B receptor 4
P24592	IGFBP6	Insulin-like growth factor-binding protein 6
P04275	VWF	von Willebrand factor
P01034	CST3	Cystatin-C
P35442	THBS2	Thrombospondin-2
P05997	COL5A2	Collagen alpha-2(V) chain
P11362	FGFR1	Isoform 21 of Fibroblast growth factor receptor 1
P09871	C1S	Complement C1s subcomponent
P00488	F13A1	Coagulation factor XIII A chain
Q9NZV1	CRIM1	Cysteine-rich motor neuron 1 protein
P07711	CTSL	Cathepsin L1
Q16610	ECM1	Isoform 4 of Extracellular matrix protein 1
Q9Y287	ITM2B	Integral membrane protein 2B
P09486	SPARC	SPARC
P28300	LOX	Protein-lysine 6-oxidase
P29323	EPHB2	Ephrin type-B receptor 2
O95897	OLFM2	Noelin-2
P25940	COL5A3	Collagen alpha-3(V) chain
P12110	COL6A2	Collagen alpha-2(VI) chain
P22692	IGFBP4	Insulin-like growth factor-binding protein 4
P02452	COL1A1	Collagen alpha-1(I) chain
Q12841	FSTL1	Follistatin-related protein 1
P23142	FBLN1	Isoform C of Fibulin-1
P05067	APP	Amyloid beta A4 protein
Q16363	LAMA4	Laminin subunit alpha-4
P55268	LAMB2	Laminin subunit beta-2
P51888	PRELP	Prolargin
P07585	DCN	Decorin
P51884	LUM	Lumican
P12109	COL6A1	Collagen alpha-1(VI) chain
Q9UNA0	ADAMTS5	A disintegrin and metalloproteinase with thrombospondin motifs 5
P40189	IL6ST	Interleukin-6 receptor subunit beta
Q12805	EFEMP1	EGF-containing fibulin-like extracellular matrix protein 1
O75094	SLIT3	Isoform 4 of Slit homolog 3 protein
P12107	COL11A1	Collagen alpha-1(XI) chain
P19883	FST	Follistatin
P07602	PSAP	Isoform Sap-mu-6 of Prosaposin
Collagen, 13.1 fold enrichment, p=5.5E-10
P25940	COL5A3	Collagen alpha-3(V) chain
P05997	COL5A2	Collagen alpha-2(V) chain
P01033	TIMP1	Metalloproteinase inhibitor 1
P12110	COL6A2	Collagen alpha-2(VI) chain
P20908	COL5A1	Collagen alpha-1(V) chain
P02452	COL1A1	Collagen alpha-1(I) chain
Q15113	PCOLCE	Procollagen C-endopeptidase enhancer 1
Q99715	COL12A1	Collagen alpha-1(XII) chain
P02461	COL3A1	Collagen alpha-1(III) chain
P08123	COL1A2	Collagen alpha-2(I) chain
P12109	COL6A1	Collagen alpha-1(VI) chain
P02458	COL2A1	Collagen alpha-1(II) chain
P12107	COL11A1	Collagen alpha-1(XI) chain
Q6UXH8	CCBE1	Collagen and calcium-binding EGF domain-containing protein 1
Topological domain: Extracellular, 2.7 fold enrichment, p=6.0E-6
O60279	SUSD5	Sushi domain-containing protein 5
A2VDJ0	KIAA0922	Isoform 4 of Transmembrane protein 131-like
P30504	HLA-C	HLA class I histocompatibility antigen, Cw-4 alpha chain
P11362	FGFR1	Isoform 21 of Fibroblast growth factor receptor 1
Q13591	SEMA5A	Semaphorin-5A
P16234	PDGFRA	Platelet-derived growth factor receptor alpha
Q9NZV1	CRIM1	Cysteine-rich motor neuron 1 protein
Q9UN71	PCDHGB4	Protocadherin gamma-B4
Q9Y5G7	PCDHGA6	Protocadherin gamma-A6
P54753	EPHB3	Ephrin type-B receptor 3
Q24JP5	TMEM132A	Isoform 2 of Transmembrane protein 132A
Q9Y5G0	PCDHGB5	Protocadherin gamma-B5
Q9UN66	PCDHB8	Protocadherin beta-8
Q9HCU0	CD248	Endosialin
Q9NU53	GINM1	Glycoprotein integral membrane protein 1
O75787	ATP6AP2	Renin receptor
P30508	HLA-C	HLA class I histocompatibility antigen, Cw-12 alpha chain
P29323	EPHB2	Ephrin type-B receptor 2
P34741	SDC2	Syndecan-2
Q86VZ4	LRP11	Low-density lipoprotein receptor-related protein 11
P18827	SDC1	Syndecan-1
P30530	AXL	Tyrosine-protein kinase receptor UFO
P17948	FLT1	Isoform 2 of Vascular endothelial growth factor receptor 1
P05067	APP	Amyloid beta A4 protein
Q9BT67	NDFIP1	NEDD4 family-interacting protein 1
O94985	CLSTN1	Calsyntenin-1
P19438	TNFRSF1A	Tumor necrosis factor receptor superfamily member 1A
Q9BRK3	MXRA8	Matrix-remodeling-associated protein 8
P54764	EPHA4	Ephrin type-A receptor 4
Q06481	APLP2	Amyloid-like protein 2
P62079	TSPAN5	Tetraspanin-5
Q92859	NEO1	Neogenin
Q9BXS4	TMEM59	Transmembrane protein 59
P54760	EPHB4	Ephrin type-B receptor 4
P40189	IL6ST	Interleukin-6 receptor subunit beta
P31431	SDC4	Syndecan-4
Q8N2Q7	NLGN1	Neuroligin-1
Q8J025	APCDD1	Protein APCDD1
Q8TAA9	VANGL1	Vang-like protein 1
Proteoglycan, 11.2 fold enrichment, p=2.4E-5
P07585	DCN	Decorin
P09603	CSF1	Macrophage colony-stimulating factor 1
P18827	SDC1	Syndecan-1
P51884	LUM	Lumican
Q08629	SPOCK1	Testican-1
P31431	SDC4	Syndecan-4
P35052	GPC1	Glypican-1
P05067	APP	Amyloid beta A4 protein
P34741	SDC2	Syndecan-2
Immunoglobulin-like fold, 3.8 fold enrichment, p=1.4E-4
Q16270	IGFBP7	Insulin-like growth factor-binding protein 7
Q15198	PDGFRL	Platelet-derived growth factor receptor-like protein
Q96S86	HAPLN3	Hyaluronan and proteoglycan link protein 3
Q9UH73	EBF1	Transcription factor COE1
P82987	ADAMTSL3	ADAMTS-like protein 3
P30530	AXL	Tyrosine-protein kinase receptor UFO
P30504	HLA-C	HLA class I histocompatibility antigen, Cw-4 alpha chain
P11362	FGFR1	Isoform 21 of Fibroblast growth factor receptor 1
P16234	PDGFRA	Platelet-derived growth factor receptor alpha
P17948	FLT1	Isoform 2 of Vascular endothelial growth factor receptor 1
P00488	F13A1	Coagulation factor XIII A chain
Q99715	COL12A1	Collagen alpha-1(XII) chain
P54753	EPHB3	Ephrin type-B receptor 3
P54764	EPHA4	Ephrin type-A receptor 4
Q9BRK3	MXRA8	Matrix-remodeling-associated protein 8
Q92859	NEO1	Neogenin
P54760	EPHB4	Ephrin type-B receptor 4
P40189	IL6ST	Interleukin-6 receptor subunit beta
P30508	HLA-C	HLA class I histocompatibility antigen, Cw-12 alpha chain
P29323	EPHB2	Ephrin type-B receptor 2
Q86TB3	ALPK2	Alpha-protein kinase 2
Laminin G domain, 11.0 fold enrichment, p=1.5E-4
P35442	THBS2	Thrombospondin-2
P25940	COL5A3	Collagen alpha-3(V) chain
P49746	THBS3	Thrombospondin-3
P20908	COL5A1	Collagen alpha-1(V) chain
P12107	COL11A1	Collagen alpha-1(XI) chain
Q99715	COL12A1	Collagen alpha-1(XII) chain
O75094	SLIT3	Isoform 4 of Slit homolog 3 protein
Q16363	LAMA4	Laminin subunit alpha-4
O94813	SLIT2	Slit homolog 2 protein
Insulin-like growth factor binding protein, N-terminal, 6.1 fold enrichment, p=3.2E-4
Q16270	IGFBP7	Insulin-like growth factor-binding protein 7
P49746	THBS3	Thrombospondin-3
P22692	IGFBP4	Insulin-like growth factor-binding protein 4
P54760	EPHB4	Ephrin type-B receptor 4
P24592	IGFBP6	Insulin-like growth factor-binding protein 6
Q9HCU0	CD248	Endosialin
Q12805	EFEMP1	EGF-containing fibulin-like extracellular matrix protein 1
Q9NZV1	CRIM1	Cysteine-rich motor neuron 1 protein
P23142	FBLN1	Isoform C of Fibulin-1
O75094	SLIT3	Isoform 4 of Slit homolog 3 protein
Q16363	LAMA4	Laminin subunit alpha-4
P29323	EPHB2	Ephrin type-B receptor 2
DNA-binding region: Basic motif, 6.3 fold enrichment, p=8.0E-4
P15923	TCF3	Isoform 3 of Transcription factor E2-alpha
Q96BA8	CREB3L1	Cyclic AMP-responsive element-binding protein 3-like protein 1
Q16236	NFE2L2	Nuclear factor erythroid 2-related factor 2
P35869	AHR	Aryl hydrocarbon receptor
Q16665	HIF1A	Isoform 3 of Hypoxia-inducible factor 1-alpha
Q15672	TWIST1	Twist-related protein 1
P15884	TCF4	Isoform SEF2-1D of Transcription factor 4
Q8WYK2	JDP2	Isoform 2 of Jun dimerization protein 2
Q70SY1	CREB3L2	Cyclic AMP-responsive element-binding protein 3-like protein 2
Q8WVJ9	TWIST2	Twist-related protein 2
A9YTQ3	AHRR	Isoform 2 of Aryl hydrocarbon receptor repressor
Innate immunity, 3.8 fold enrichment p=0.0027
Q7Z2W4	ZC3HAV1	Isoform 3 of Zinc finger CCCH-type antiviral protein 1
P30530	AXL	Tyrosine-protein kinase receptor UFO
O14879	IFIT3	Interferon-induced protein with tetratricopeptide repeats 3
P09914	IFIT1	Interferon-induced protein with tetratricopeptide repeats 1
P09913	IFIT2	Interferon-induced protein with tetratricopeptide repeats 2
Q12851	MAP4K2	Mitogen-activated protein kinase kinase kinase kinase 2
P09871	C1S	Complement C1s subcomponent
A7MCY6	TBKBP1	TANK-binding kinase 1-binding protein 1
P48740	MASP1	Isoform 2 of Mannan-binding lectin serine protease 1
P09603	CSF1	Macrophage colony-stimulating factor 1
Q13325	IFIT5	Interferon-induced protein with tetratricopeptide repeats 5
Q01628	IFITM3	Interferon-induced transmembrane protein 3
Q9C035	TRIM5	Tripartite motif-containing protein 5
Short sequence motif: Cell attachment site, 6.9 fold enrichment, p=0.0032
P35442	THBS2	Thrombospondin-2
P05997	COL5A2	Collagen alpha-2(V) chain
P12110	COL6A2	Collagen alpha-2(VI) chain
P12109	COL6A1	Collagen alpha-1(VI) chain
P02452	COL1A1	Collagen alpha-1(I) chain
P04275	VWF	von Willebrand factor
Q9NZV1	CRIM1	Cysteine-rich motor neuron 1 protein
Q99715	COL12A1	Collagen alpha-1(XII) chain
Q16363	LAMA4	Laminin subunit alpha-4
Sequence-specific DNA binding, 3.4 fold enrichment, p=0.0034
Q8IYA7	MKX	Homeobox protein Mohawk
Q9HCS4	TCF7L1	Transcription factor 7-like 1
Q16236	NFE2L2	Nuclear factor erythroid 2-related factor 2
Q16665	HIF1A	Isoform 3 of Hypoxia-inducible factor 1-alpha
P54821	PRRX1	Isoform 2 of Paired mesoderm homeobox protein 1
Q7LFL8	CXXC5	CXXC-type zinc finger protein 5
P35712	SOX6	Transcription factor SOX-6
Q8WYK2	JDP2	Isoform 2 of Jun dimerization protein 2
P04637	TP53	Cellular tumor antigen p53
P10275	AR	Androgen receptor
P10276	RARA	Retinoic acid receptor alpha
Q96BA8	CREB3L1	Cyclic AMP-responsive element-binding protein 3-like protein 1
P04150	NR3C1	Isoform Alpha-2 of Glucocorticoid receptor
P56524	HDAC4	Histone deacetylase 4
Q9Y6H1	CHCHD2	Coiled-coil-helix-coiled-coil-helix domain-containing protein 2
Q9H334	FOXP1	Forkhead box protein P1
Q12946	FOXF1	Forkhead box protein F1
Domain: Helix-loop-helix motif, 7.9 fold enrichment, p=0.004
P15923	TCF3	Isoform 3 of Transcription factor E2-alpha
P35869	AHR	Aryl hydrocarbon receptor
P41134	ID1	DNA-binding protein inhibitor ID-1
Q16665	HIF1A	Isoform 3 of Hypoxia-inducible factor 1-alpha
Q15672	TWIST1	Twist-related protein 1
P15884	TCF4	Isoform SEF2-1D of Transcription factor 4
Q8WVJ9	TWIST2	Twist-related protein 2
A9YTQ3	AHRR	Isoform 2 of Aryl hydrocarbon receptor repressor
Tyrosine-protein kinase, 5.3 fold enrichment, p=0.0044
P54753	EPHB3	Ephrin type-B receptor 3
P54764	EPHA4	Ephrin type-A receptor 4
P30530	AXL	Tyrosine-protein kinase receptor UFO
P11362	FGFR1	Isoform 21 of Fibroblast growth factor receptor 1
P54760	EPHB4	Ephrin type-B receptor 4
P16234	PDGFRA	Platelet-derived growth factor receptor alpha
P16591	FER	Tyrosine-protein kinase Fer
P17948	FLT1	Isoform 2 of Vascular endothelial growth factor receptor 1
P29323	EPHB2	Ephrin type-B receptor 2
Kazal domain, 17.0 fold enrichment, p=0.0049
Q16270	IGFBP7	Insulin-like growth factor-binding protein 7
P09486	SPARC	SPARC
Q08629	SPOCK1	Testican-1
Q12841	FSTL1	Follistatin-related protein 1
P19883	FST	Follistatin
Leucine-rich repeat-containing N-terminal, 17.0 fold enrichment, p=0.0049
P51888	PRELP	Prolargin
P07585	DCN	Decorin
P51884	LUM	Lumican
O75094	SLIT3	Isoform 4 of Slit homolog 3 protein
O94813	SLIT2	Slit homolog 2 protein
Ephrin receptor activity, 22.8 fold enrichment, p=0.018
P54753	EPHB3	Ephrin type-B receptor 3
P54764	EPHA4	Ephrin type-A receptor 4
P54760	EPHB4	Ephrin type-B receptor 4
P29323	EPHB2	Ephrin type-B receptor 2
Amyloidosis, 9.3 fold enrichment, p=0.022
P19438	TNFRSF1A	Tumor necrosis factor receptor superfamily member 1A
P04156	PRNP	Major prion protein
Q9Y287	ITM2B	Integral membrane protein 2B
P05067	APP	Amyloid beta A4 protein
P01034	CST3	Cystatin-C
Cadherin, N-terminal, 19.5 fold enrichment, p=0.023
Q9Y5G0	PCDHGB5	Protocadherin gamma-B5
Q9UN66	PCDHB8	Protocadherin beta-8
Q9UN71	PCDHGB4	Protocadherin gamma-B4
Q9Y5G7	PCDHGA6	Protocadherin gamma-A6
