# Supplementary material for: Quantitative Temporal Proteomic Analysis of Vaccinia Virus Infection Reveals Regulation of Histone Deacetylases by an Interferon Antagonist
Source: Cell Rep. 2019 May 7;27(6):1920–1933.e7. doi: 10.1016/j.celrep.2019.04.042 (PMC6518873; doi:10.1016/j.celrep.2019.04.042)
Supplement: Table S3. Candidate Immunoreceptors, Related to Figures 2 and S2 [file mmc4.xlsx]

## Sheet: Table S3
InterPro Domain	Uniprot	Gene name	Description	Maximal fold downregulation
Immunoglobulin	P82987	ADAMTSL3	ADAMTS-like protein 3	3.09324
MHC, Immunoglobulin	Q86TB3	ALPK2	Alpha-protein kinase 2	2.0459
Immunoglobulin	P30530	AXL	Tyrosine-protein kinase receptor UFO	2.4763
Collagen	Q6UXH8	CCBE1	Collagen and calcium-binding EGF domain-containing protein 1	2.1444
C-type lectin	Q9HCU0	CD248	Endosialin	2.18107
Cadherin	O94985	CLSTN1	Calsyntenin-1	2.47561
Collagen	P12107	COL11A1	Collagen alpha-1(XI) chain	2.70333
Collagen	Q99715	COL12A1	Collagen alpha-1(XII) chain	2.22131
Collagen	P02452	COL1A1	Collagen alpha-1(I) chain	5.90141
Collagen	P08123	COL1A2	Collagen alpha-2(I) chain	4.32468
Collagen	P02458	COL2A1	Collagen alpha-1(II) chain	2.44665
Collagen	P02461	COL3A1	Collagen alpha-1(III) chain	3.83899
Collagen	P20908	COL5A1	Collagen alpha-1(V) chain	3.03582
Collagen	P05997	COL5A2	Collagen alpha-2(V) chain	3.35431
Collagen	P25940	COL5A3	Collagen alpha-3(V) chain	2.57294
Collagen	P12109	COL6A1	Collagen alpha-1(VI) chain	2.10774
Collagen	P12110	COL6A2	Collagen alpha-2(VI) chain	2.67521
Immunoglobulin	Q9UH73	EBF1	Transcription factor COE1	2.34467
Immunoglobulin	P00488	F13A1	Coagulation factor XIII A chain	2.16486
Immunoglobulin	P11362	FGFR1	Isoform 21 of Fibroblast growth factor receptor 1	2.33813
Immunoglobulin	P17948	FLT1	Isoform 2 of Vascular endothelial growth factor receptor 1	2.22053
C-type lectin, Immunoglobulin	Q96S86	HAPLN3	Hyaluronan and proteoglycan link protein 3	2.35149
MHC, Immunoglobulin	P30504	HLA-C	HLA class I histocompatibility antigen, Cw-4 alpha chain	2.77995
MHC, Immunoglobulin	P30508	HLA-C	HLA class I histocompatibility antigen, Cw-12 alpha chain	2.22143
Immunoglobulin	Q16270	IGFBP7	Insulin-like growth factor-binding protein 7	2.77562
Immunoglobulin	Q9BRK3	MXRA8	Matrix-remodeling-associated protein 8	3.28533
Immunoglobulin	Q92859	NEO1	Neogenin	2.06891
Cadherin	Q9UN66	PCDHB8	Protocadherin beta-8	2.82545
Cadherin	Q9Y5G7	PCDHGA6	Protocadherin gamma-A6	2.78254
Cadherin	Q9UN71	PCDHGB4	Protocadherin gamma-B4	2.10867
Cadherin	Q9Y5G0	PCDHGB5	Protocadherin gamma-B5	2.06145
Immunoglobulin	P16234	PDGFRA	Platelet-derived growth factor receptor alpha	2.15541
Immunoglobulin	Q15198	PDGFRL	Platelet-derived growth factor receptor-like protein	2.41928
C-type lectin	O60279	SUSD5	Sushi domain-containing protein 5	2.36835
TNF	P19438	TNFRSF1A	Tumor necrosis factor receptor superfamily member 1A	2.61451
Butyrophylin	Q9C035	TRIM5	Tripartite motif-containing protein 5	2.39147
Immunoglobulin	Q9H3M7	TXNIP	Thioredoxin-interacting protein	2.4204
