# Supplementary material for: Quantitative Temporal Proteomic Analysis of Vaccinia Virus Infection Reveals Regulation of Histone Deacetylases by an Interferon Antagonist
Source: Cell Rep. 2019 May 7;27(6):1920–1933.e7. doi: 10.1016/j.celrep.2019.04.042 (PMC6518873; doi:10.1016/j.celrep.2019.04.042)
Supplement: Table S4. Protein Regulation by VACV and HCMV, Related to Figure 3 — (A) All proteins quantified in both this study and a previous quantitative temporal analysis of HCMV infection (Weekes et al., 2014). (B) All proteins downregulated >2-fold by both VACV and HCMV, at ≥1 time point during the course of both infections. (C) Enrichment of functional pathways within proteins shown in (B), compared to all quantified proteins shown in (A). [file mmc5.xlsx]

## Sheet: Table S4A
7289 Proteins quantified in both VACV and CMV timecourse
Uniprot-l	Gene Symbol	Description
P01023	A2M	Alpha-2-macroglobulin
Q9NRG9	AAAS	Aladin
Q86V21	AACS	Acetoacetyl-CoA synthetase
Q7RTV5	AAED1	Thioredoxin-like protein AAED1
Q2M2I8	AAK1	AP2-associated protein kinase 1
Q13685	AAMP	Angio-associated migratory cell protein
Q9Y312	AAR2	Protein AAR2 homolog
P49588	AARS	Alanine--tRNA ligase, cytoplasmic
Q5JTZ9	AARS2	Alanine--tRNA ligase, mitochondrial
Q9BTE6-3	AARSD1	Isoform 3 of Alanyl-tRNA editing protein Aarsd1
Q9NRN7	AASDHPPT	L-aminoadipate-semialdehyde dehydrogenase-phosphopantetheinyl transferase
Q9UDR5	AASS	Alpha-aminoadipic semialdehyde synthase, mitochondrial
Q9NY61	AATF	Protein AATF
P80404	ABAT	4-aminobutyrate aminotransferase, mitochondrial
Q86UQ4-4	ABCA13	Isoform 4 of ATP-binding cassette sub-family A member 13
Q9NRK6	ABCB10	ATP-binding cassette sub-family B member 10, mitochondrial
Q9NP58	ABCB6	ATP-binding cassette sub-family B member 6, mitochondrial
O75027-2	ABCB7	Isoform 2 of ATP-binding cassette sub-family B member 7, mitochondrial
Q9NUT2	ABCB8	ATP-binding cassette sub-family B member 8, mitochondrial
P33527	ABCC1	Multidrug resistance-associated protein 1
Q5T3U5	ABCC10	Multidrug resistance-associated protein 7
O15438-4	ABCC3	Isoform 4 of Canalicular multispecific organic anion transporter 2
O15439	ABCC4	Multidrug resistance-associated protein 4
O15440	ABCC5	Multidrug resistance-associated protein 5
P33897	ABCD1	ATP-binding cassette sub-family D member 1
P28288	ABCD3	ATP-binding cassette sub-family D member 3
O14678	ABCD4	ATP-binding cassette sub-family D member 4
P61221	ABCE1	ATP-binding cassette sub-family E member 1
Q8NE71	ABCF1	ATP-binding cassette sub-family F member 1
Q9UG63-2	ABCF2	Isoform 2 of ATP-binding cassette sub-family F member 2
Q9NUQ8	ABCF3	ATP-binding cassette sub-family F member 3
Q9NUJ1	ABHD10	Mycophenolic acid acyl-glucuronide esterase, mitochondrial
Q8NFV4	ABHD11	Protein ABHD11
Q8N2K0-2	ABHD12	Isoform 2 of Monoacylglycerol lipase ABHD12
Q96IU4	ABHD14B	Protein ABHD14B
O95870	ABHD16A	Protein ABHD16A
P08910	ABHD2	Monoacylglycerol lipase ABHD2
Q8TB40	ABHD4	Protein ABHD4
Q8WTS1	ABHD5	1-acylglycerol-3-phosphate O-acyltransferase ABHD5
Q9BV23	ABHD6	Monoacylglycerol lipase ABHD6
Q8IZP0	ABI1	Abl interactor 1
Q9NYB9	ABI2	Abl interactor 2
P00519-2	ABL1	Isoform IB of Tyrosine-protein kinase ABL1
O14639	ABLIM1	Actin-binding LIM protein 1
O94929-3	ABLIM3	Isoform 3 of Actin-binding LIM protein 3
Q12979	ABR	Active breakpoint cluster region-related protein
Q9P1F3	ABRACL	Costars family protein ABRACL
Q9ULW3	ABT1	Activator of basal transcription 1
P09110	ACAA1	3-ketoacyl-CoA thiolase, peroxisomal
P42765	ACAA2	3-ketoacyl-CoA thiolase, mitochondrial
Q13085-4	ACACA	Isoform 4 of Acetyl-CoA carboxylase 1
O00763	ACACB	Acetyl-CoA carboxylase 2
Q6JQN1-5	ACAD10	Isoform 5 of Acyl-CoA dehydrogenase family member 10
Q709F0	ACAD11	Acyl-CoA dehydrogenase family member 11
Q9UKU7	ACAD8	Isobutyryl-CoA dehydrogenase, mitochondrial
Q9H845	ACAD9	Acyl-CoA dehydrogenase family member 9, mitochondrial
P11310-2	ACADM	Isoform 2 of Medium-chain specific acyl-CoA dehydrogenase, mitochondrial
P16219	ACADS	Short-chain specific acyl-CoA dehydrogenase, mitochondrial
P45954	ACADSB	Short/branched chain specific acyl-CoA dehydrogenase, mitochondrial
P49748-3	ACADVL	Isoform 3 of Very long-chain specific acyl-CoA dehydrogenase, mitochondrial
Q15057	ACAP2	Arf-GAP with coiled-coil, ANK repeat and PH domain-containing protein 2
Q96P50	ACAP3	Arf-GAP with coiled-coil, ANK repeat and PH domain-containing protein 3
P24752	ACAT1	Acetyl-CoA acetyltransferase, mitochondrial
Q9BWD1-2	ACAT2	Isoform 2 of Acetyl-CoA acetyltransferase, cytosolic
Q9H3P7	ACBD3	Golgi resident protein GCP60
Q5T8D3-3	ACBD5	Isoform 3 of Acyl-CoA-binding domain-containing protein 5
Q9BR61	ACBD6	Acyl-CoA-binding domain-containing protein 6
Q96AP0	ACD	Adrenocortical dysplasia protein homolog
Q9UKV3	ACIN1	Apoptotic chromatin condensation inducer in the nucleus
P53396	ACLY	ATP-citrate synthase
P53396-2	ACLY	Isoform 2 of ATP-citrate synthase
P21399	ACO1	Cytoplasmic aconitate hydratase
Q99798	ACO2	Aconitate hydratase, mitochondrial
Q9NPJ3	ACOT13	Acyl-coenzyme A thioesterase 13
P49753	ACOT2	Acyl-coenzyme A thioesterase 2, mitochondrial
O00154	ACOT7	Cytosolic acyl coenzyme A thioester hydrolase
O14734	ACOT8	Acyl-coenzyme A thioesterase 8
Q9Y305-4	ACOT9	Isoform 4 of Acyl-coenzyme A thioesterase 9, mitochondrial
Q15067-2	ACOX1	Isoform 2 of Peroxisomal acyl-coenzyme A oxidase 1
O15254	ACOX3	Peroxisomal acyl-coenzyme A oxidase 3
P24666-2	ACP1	Isoform 2 of Low molecular weight phosphotyrosine protein phosphatase
P24666	ACP1	Low molecular weight phosphotyrosine protein phosphatase
P11117	ACP2	Lysosomal acid phosphatase
Q9NPH0	ACP6	Lysophosphatidic acid phosphatase type 6
Q96CM8-2	ACSF2	Isoform 2 of Acyl-CoA synthetase family member 2, mitochondrial
Q4G176	ACSF3	Acyl-CoA synthetase family member 3, mitochondrial
P33121	ACSL1	Long-chain-fatty-acid--CoA ligase 1
O95573	ACSL3	Long-chain-fatty-acid--CoA ligase 3
O60488	ACSL4	Long-chain-fatty-acid--CoA ligase 4
Q9ULC5-3	ACSL5	Isoform 2 of Long-chain-fatty-acid--CoA ligase 5
Q9UKU0-8	ACSL6	Isoform 8 of Long-chain-fatty-acid--CoA ligase 6
Q9NUB1	ACSS1	Acetyl-coenzyme A synthetase 2-like, mitochondrial
Q9NR19-2	ACSS2	Isoform 2 of Acetyl-coenzyme A synthetase, cytoplasmic
P60709	ACTB	Actin, cytoplasmic 1
Q562R1	ACTBL2	Beta-actin-like protein 2
P68032	ACTC1	Actin, alpha cardiac muscle 1
O96019	ACTL6A	Actin-like protein 6A
P12814-4	ACTN1	Isoform 4 of Alpha-actinin-1
P12814-3	ACTN1	Isoform 3 of Alpha-actinin-1
O43707	ACTN4	Alpha-actinin-4
Q9NZ32	ACTR10	Actin-related protein 10
P61163	ACTR1A	Alpha-centractin
P42025	ACTR1B	Beta-centractin
P61160	ACTR2	Actin-related protein 2
P61158	ACTR3	Actin-related protein 3
Q9P1U1	ACTR3B	Actin-related protein 3B
Q9H9F9	ACTR5	Actin-related protein 5
Q9GZN1	ACTR6	Actin-related protein 6
Q9H981	ACTR8	Actin-related protein 8
Q04771	ACVR1	Activin receptor type-1
P36896-4	ACVR1B	Isoform 4 of Activin receptor type-1B
Q03154	ACY1	Aminoacylase-1
P07311	ACYP1	Acylphosphatase-1
P14621	ACYP2	Acylphosphatase-2
P00813	ADA	Adenosine deaminase
O14672	ADAM10	Disintegrin and metalloproteinase domain-containing protein 10
O43184	ADAM12	Disintegrin and metalloproteinase domain-containing protein 12
P78536	ADAM17	Disintegrin and metalloproteinase domain-containing protein 17
Q13443	ADAM9	Disintegrin and metalloproteinase domain-containing protein 9
Q9UHI8	ADAMTS1	A disintegrin and metalloproteinase with thrombospondin motifs 1
P58397	ADAMTS12	A disintegrin and metalloproteinase with thrombospondin motifs 12
Q9UNA0	ADAMTS5	A disintegrin and metalloproteinase with thrombospondin motifs 5
P82987	ADAMTSL3	ADAMTS-like protein 3
P55265-4	ADAR	Isoform 4 of Double-stranded RNA-specific adenosine deaminase
P78563-5	ADARB1	Isoform 5 of Double-stranded RNA-specific editase 1
Q9BUB4	ADAT1	tRNA-specific adenosine deaminase 1
Q7Z6V5	ADAT2	tRNA-specific adenosine deaminase 2
O43306	ADCY6	Adenylate cyclase type 6
O60503	ADCY9	Adenylate cyclase type 9
P35611-3	ADD1	Isoform 3 of Alpha-adducin
Q9UEY8	ADD3	Gamma-adducin
Q96PE1	ADGRA2	Adhesion G protein-coupled receptor A2
O95490-6	ADGRL2	Isoform 6 of Adhesion G protein-coupled receptor L2
P00325	ADH1B	Alcohol dehydrogenase 1B
P11766	ADH5	Alcohol dehydrogenase class-3
Q9BV57	ADI1	1,2-dihydroxy-3-keto-5-methylthiopentene dioxygenase
Q96A54	ADIPOR1	Adiponectin receptor protein 1
P55263	ADK	Adenosine kinase
P35318	ADM	ADM
Q9H2P0	ADNP	Activity-dependent neuroprotector homeobox protein
Q6IQ32	ADNP2	ADNP homeobox protein 2
Q96SZ5	ADO	2-aminoethanethiol dioxygenase
Q9BRR6	ADPGK	ADP-dependent glucokinase
Q9NX46	ADPRHL2	Poly(ADP-ribose) glycohydrolase ARH3
Q16186	ADRM1	Proteasomal ubiquitin receptor ADRM1
P30566	ADSL	Adenylosuccinate lyase
P30520	ADSS	Adenylosuccinate synthetase isozyme 2
Q8IUX7	AEBP1	Adipocyte enhancer-binding protein 1
Q6ZN18	AEBP2	Zinc finger protein AEBP2
Q8N556-2	AFAP1	Isoform 2 of Actin filament-associated protein 1
Q8TED9	AFAP1L1	Actin filament-associated protein 1-like 1
P55196-5	AFDN	Isoform 5 of Afadin
P55196-1	AFDN	Isoform 2 of Afadin
P51825-2	AFF1	Isoform 2 of AF4/FMR2 family member 1
P51826-2	AFF3	Isoform 2 of AF4/FMR2 family member 3
Q9UHB7	AFF4	AF4/FMR2 family member 4
Q9Y4W6	AFG3L2	AFG3-like protein 2
P02771	AFP	Alpha-fetoprotein
Q6ULP2	AFTPH	Aftiphilin
P20933	AGA	N(4)-(beta-N-acetylglucosaminyl)-L-asparaginase
Q9UPQ3	AGAP1	Arf-GAP with GTPase, ANK repeat and PH domain-containing protein 1
Q96P47-4	AGAP3	Isoform 4 of Arf-GAP with GTPase, ANK repeat and PH domain-containing protein 3
P52594-4	AGFG1	Isoform 4 of Arf-GAP domain and FG repeat-containing protein 1
O95081	AGFG2	Arf-GAP domain and FG repeat-containing protein 2
Q8N302	AGGF1	Angiogenic factor with G patch and FHA domains 1
Q53H12	AGK	Acylglycerol kinase, mitochondrial
P35573	AGL	Glycogen debranching enzyme
Q9UL18	AGO1	Protein argonaute-1
Q9UKV8	AGO2	Protein argonaute-2
Q9H9G7	AGO3	Protein argonaute-3
Q9HCK5	AGO4	Protein argonaute-4
O15120	AGPAT2	1-acyl-sn-glycerol-3-phosphate acyltransferase beta
Q9NRZ7-3	AGPAT3	Isoform 3 of 1-acyl-sn-glycerol-3-phosphate acyltransferase gamma
Q9NRZ5	AGPAT4	1-acyl-sn-glycerol-3-phosphate acyltransferase delta
Q9NUQ2	AGPAT5	1-acyl-sn-glycerol-3-phosphate acyltransferase epsilon
O00116	AGPS	Alkyldihydroxyacetonephosphate synthase, peroxisomal
O00468	AGRN	Agrin
Q8WYP5-2	AHCTF1	Isoform 2 of Protein ELYS
P23526	AHCY	Adenosylhomocysteinase
O43865	AHCYL1	Adenosylhomocysteinase 2
Q96HN2	AHCYL2	Adenosylhomocysteinase 3
Q5TGY3	AHDC1	AT-hook DNA-binding motif-containing protein 1
Q09666	AHNAK	Neuroblast differentiation-associated protein AHNAK
Q09666-2	AHNAK	Isoform 2 of Neuroblast differentiation-associated protein AHNAK
Q8IVF2	AHNAK2	Protein AHNAK2
O95433	AHSA1	Activator of 90 kDa heat shock protein ATPase homolog 1
Q96BJ3	AIDA	Axin interactor, dorsalization-associated protein
O95831	AIFM1	Apoptosis-inducing factor 1, mitochondrial
Q9BRQ8	AIFM2	Apoptosis-inducing factor 2
Q9Y4K1	AIM1	Absent in melanoma 1 protein
Q12904-2	AIMP1	Isoform 2 of Aminoacyl tRNA synthase complex-interacting multifunctional protein 1
Q13155	AIMP2	Aminoacyl tRNA synthase complex-interacting multifunctional protein 2
O00170	AIP	AH receptor-interacting protein
P00568	AK1	Adenylate kinase isoenzyme 1
P54819	AK2	Adenylate kinase 2, mitochondrial
Q9UIJ7	AK3	GTP:AMP phosphotransferase AK3, mitochondrial
P27144	AK4	Adenylate kinase 4, mitochondrial
Q9Y6K8	AK5	Adenylate kinase isoenzyme 5
Q9Y3D8	AK6	Adenylate kinase isoenzyme 6
Q92667	AKAP1	A-kinase anchor protein 1, mitochondrial
O43572	AKAP10	A-kinase anchor protein 10, mitochondrial
Q9UKA4	AKAP11	A-kinase anchor protein 11
Q02952	AKAP12	A-kinase anchor protein 12
Q12802-2	AKAP13	Isoform 2 of A-kinase anchor protein 13
Q02040	AKAP17A	A-kinase anchor protein 17A
Q9Y2D5-6	AKAP2	Isoform 4 of A-kinase anchor protein 2
P24588	AKAP5	A-kinase anchor protein 5
O43823	AKAP8	A-kinase anchor protein 8
Q9ULX6	AKAP8L	A-kinase anchor protein 8-like
Q99996-6	AKAP9	Isoform 6 of A-kinase anchor protein 9
P14550	AKR1A1	Alcohol dehydrogenase [NADP(+)]
P15121	AKR1B1	Aldose reductase
Q04828	AKR1C1	Aldo-keto reductase family 1 member C1
O43488	AKR7A2	Aflatoxin B1 aldehyde reductase member 2
P31749	AKT1	RAC-alpha serine/threonine-protein kinase
Q96B36-3	AKT1S1	Isoform 3 of Proline-rich AKT1 substrate 1
P31751	AKT2	RAC-beta serine/threonine-protein kinase
Q9Y243	AKT3	RAC-gamma serine/threonine-protein kinase
Q9H8T0-2	AKTIP	Isoform 2 of AKT-interacting protein
P13716-2	ALAD	Isoform 2 of Delta-aminolevulinic acid dehydratase
P13196	ALAS1	5-aminolevulinate synthase, nonspecific, mitochondrial
Q13740	ALCAM	CD166 antigen
Q8IZ83	ALDH16A1	Aldehyde dehydrogenase family 16 member A1
P54886	ALDH18A1	Delta-1-pyrroline-5-carboxylate synthase
P00352	ALDH1A1	Retinal dehydrogenase 1
O94788	ALDH1A2	Retinal dehydrogenase 2
P30837	ALDH1B1	Aldehyde dehydrogenase X, mitochondrial
Q3SY69	ALDH1L2	Mitochondrial 10-formyltetrahydrofolate dehydrogenase
P05091	ALDH2	Aldehyde dehydrogenase, mitochondrial
P51648-2	ALDH3A2	Isoform 2 of Fatty aldehyde dehydrogenase
P30038	ALDH4A1	Delta-1-pyrroline-5-carboxylate dehydrogenase, mitochondrial
Q02252	ALDH6A1	Methylmalonate-semialdehyde dehydrogenase [acylating], mitochondrial
P49419	ALDH7A1	Alpha-aminoadipic semialdehyde dehydrogenase
P49419-2	ALDH7A1	Isoform 2 of Alpha-aminoadipic semialdehyde dehydrogenase
P49189	ALDH9A1	4-trimethylaminobutyraldehyde dehydrogenase
P04075-2	ALDOA	Isoform 2 of Fructose-bisphosphate aldolase A
P09972	ALDOC	Fructose-bisphosphate aldolase C
Q9BT22	ALG1	Chitobiosyldiphosphodolichol beta-mannosyltransferase
Q2TAA5	ALG11	GDP-Man:Man(3)GlcNAc(2)-PP-Dol alpha-1,2-mannosyltransferase
Q9BV10	ALG12	Dol-P-Man:Man(7)GlcNAc(2)-PP-Dol alpha-1,6-mannosyltransferase
Q9NP73	ALG13	Putative bifunctional UDP-N-acetylglucosamine transferase and deubiquitinase ALG13
Q9H553	ALG2	Alpha-1,3/1,6-mannosyltransferase ALG2
Q92685	ALG3	Dol-P-Man:Man(5)GlcNAc(2)-PP-Dol alpha-1,3-mannosyltransferase
Q9Y673	ALG5	Dolichyl-phosphate beta-glucosyltransferase
Q9H6U8-3	ALG9	Isoform 3 of Alpha-1,2-mannosyltransferase ALG9
Q13686	ALKBH1	Nucleic acid dioxygenase ALKBH1
Q6NS38	ALKBH2	DNA oxidative demethylase ALKBH2
Q96Q83	ALKBH3	Alpha-ketoglutarate-dependent dioxygenase alkB homolog 3
Q6P6C2	ALKBH5	RNA demethylase ALKBH5
Q8TCU4	ALMS1	Alstrom syndrome protein 1
Q96QP1	ALPK1	Alpha-protein kinase 1
Q86TB3	ALPK2	Alpha-protein kinase 2
P05186	ALPL	Alkaline phosphatase, tissue-nonspecific isozyme
Q96Q42	ALS2	Alsin
Q86V81	ALYREF	THO complex subunit 4
P17707	AMD1	S-adenosylmethionine decarboxylase proenzyme
Q9UKV5	AMFR	E3 ubiquitin-protein ligase AMFR
Q6DCA0	AMMECR1L	AMMECR1-like protein
Q8IY45	AMN1	Protein AMN1 homolog
Q4VCS5	AMOT	Angiomotin
Q8IY63	AMOTL1	Angiomotin-like protein 1
Q9Y2J4-4	AMOTL2	Isoform 4 of Angiomotin-like protein 2
Q01433	AMPD2	AMP deaminase 2
Q01432-4	AMPD3	Isoform 2 of AMP deaminase 3
Q9H1A4	ANAPC1	Anaphase-promoting complex subunit 1
Q9UM13	ANAPC10	Anaphase-promoting complex subunit 10
Q96DE5	ANAPC16	Anaphase-promoting complex subunit 16
Q9UJX6	ANAPC2	Anaphase-promoting complex subunit 2
Q9UJX4	ANAPC5	Anaphase-promoting complex subunit 5
Q9UJX3	ANAPC7	Anaphase-promoting complex subunit 7
Q5VTE6	ANGEL2	Protein angel homolog 2
Q15389	ANGPT1	Angiopoietin-1
Q9UKU9	ANGPTL2	Angiopoietin-related protein 2
Q9BY76	ANGPTL4	Angiopoietin-related protein 4
P16157-14	ANK1	Isoform Er13 of Ankyrin-1
Q12955	ANK3	Ankyrin-3
Q9P2R3-4	ANKFY1	Isoform 4 of Rabankyrin-5
Q8IWZ3-6	ANKHD1	Isoform 6 of Ankyrin repeat and KH domain-containing protein 1
Q9P2G1	ANKIB1	Ankyrin repeat and IBR domain-containing protein 1
Q86XL3	ANKLE2	Ankyrin repeat and LEM domain-containing protein 2
Q8IV38	ANKMY2	Ankyrin repeat and MYND domain-containing protein 2
Q6UB99	ANKRD11	Ankyrin repeat domain-containing protein 11
Q8IZ07	ANKRD13A	Ankyrin repeat domain-containing protein 13A
Q8N6S4	ANKRD13C	Ankyrin repeat domain-containing protein 13C
O75179	ANKRD17	Ankyrin repeat domain-containing protein 17
Q9UPS8-3	ANKRD26	Isoform 3 of Ankyrin repeat domain-containing protein 26
Q96NW4	ANKRD27	Ankyrin repeat domain-containing protein 27
O15084-1	ANKRD28	Isoform 3 of Serine/threonine-protein phosphatase 6 regulatory ankyrin repeat subunit A
Q6AI12	ANKRD40	Ankyrin repeat domain-containing protein 40
Q86W74	ANKRD46	Ankyrin repeat domain-containing protein 46
Q8NB46	ANKRD52	Serine/threonine-protein phosphatase 6 regulatory ankyrin repeat subunit C
Q6ZW76	ANKS3	Ankyrin repeat and SAM domain-containing protein 3
Q9H8Y5	ANKZF1	Ankyrin repeat and zinc finger domain-containing protein 1
Q9NQW6	ANLN	Anillin
Q9NW15	ANO10	Anoctamin-10
Q4KMQ2-2	ANO6	Isoform 2 of Anoctamin-6
P39687	ANP32A	Acidic leucine-rich nuclear phosphoprotein 32 family member A
Q92688	ANP32B	Acidic leucine-rich nuclear phosphoprotein 32 family member B
Q9BTT0	ANP32E	Acidic leucine-rich nuclear phosphoprotein 32 family member E
P15144	ANPEP	Aminopeptidase N
Q9H6X2	ANTXR1	Anthrax toxin receptor 1
P58335	ANTXR2	Anthrax toxin receptor 2
P04083	ANXA1	Annexin A1
P50995	ANXA11	Annexin A11
P07355-2	ANXA2	Isoform 2 of Annexin A2
P12429	ANXA3	Annexin A3
P09525	ANXA4	Annexin A4
P08758	ANXA5	Annexin A5
P08133	ANXA6	Annexin A6
P20073	ANXA7	Annexin A7
Q63HQ0	AP1AR	AP-1 complex-associated regulatory protein
Q10567	AP1B1	AP-1 complex subunit beta-1
O43747-2	AP1G1	Isoform 2 of AP-1 complex subunit gamma-1
O75843	AP1G2	AP-1 complex subunit gamma-like 2
Q9BXS5-2	AP1M1	Isoform 2 of AP-1 complex subunit mu-1
P61966	AP1S1	AP-1 complex subunit sigma-1A
P56377	AP1S2	AP-1 complex subunit sigma-2
O95782	AP2A1	AP-2 complex subunit alpha-1
O94973-2	AP2A2	Isoform 2 of AP-2 complex subunit alpha-2
P63010-2	AP2B1	Isoform 2 of AP-2 complex subunit beta
Q96CW1	AP2M1	AP-2 complex subunit mu
P53680	AP2S1	AP-2 complex subunit sigma
O00203	AP3B1	AP-3 complex subunit beta-1
O14617-5	AP3D1	Isoform 5 of AP-3 complex subunit delta-1
Q9Y2T2	AP3M1	AP-3 complex subunit mu-1
P53677	AP3M2	AP-3 complex subunit mu-2
Q92572	AP3S1	AP-3 complex subunit sigma-1
Q9Y6B7	AP4B1	AP-4 complex subunit beta-1
Q9UPM8	AP4E1	AP-4 complex subunit epsilon-1
O00189	AP4M1	AP-4 complex subunit mu-1
O43299	AP5Z1	AP-5 complex subunit zeta-1
O14727	APAF1	Apoptotic protease-activating factor 1
Q02410	APBA1	Amyloid beta A4 precursor protein-binding family A member 1
Q99767	APBA2	Amyloid beta A4 precursor protein-binding family A member 2
O00213	APBB1	Amyloid beta A4 precursor protein-binding family B member 1
Q92870-4	APBB2	Isoform 4 of Amyloid beta A4 precursor protein-binding family B member 2
P25054	APC	Adenomatous polyposis coli protein
P13798	APEH	Acylamino-acid-releasing enzyme
P27695	APEX1	DNA-(apurinic or apyrimidinic site) lyase
Q9BZZ5	API5	Apoptosis inhibitor 5
Q9BZZ5-2	API5	Isoform 2 of Apoptosis inhibitor 5
Q96GX9	APIP	Methylthioribulose-1-phosphate dehydratase
Q8IW19	APLF	Aprataxin and PNK-like factor
Q06481	APLP2	Amyloid-like protein 2
Q9HDC9	APMAP	Adipocyte plasma membrane-associated protein
P04114	APOB	Apolipoprotein B-100
Q9NRW3	APOBEC3C	DNA dC->dU-editing enzyme APOBEC-3C
P02656	APOC3	Apolipoprotein C-III
P02649	APOE	Apolipoprotein E
P02749	APOH	Beta-2-glycoprotein 1
Q9BQE5	APOL2	Apolipoprotein L2
Q9BUR5	APOO	MICOS complex subunit MIC26
Q6UXV4	APOOL	MICOS complex subunit MIC27
P05067	APP	Amyloid beta A4 protein
Q92624	APPBP2	Amyloid protein-binding protein 2
Q9UKG1	APPL1	DCC-interacting protein 13-alpha
Q8NEU8-3	APPL2	Isoform 3 of DCC-interacting protein 13-beta
P07741	APRT	Adenine phosphoribosyltransferase
Q7Z2E3	APTX	Aprataxin
O60306	AQR	Intron-binding protein aquarius
Q96P48	ARAP1	Arf-GAP with Rho-GAP domain, ANK repeat and PH domain-containing protein 1
Q8WWN8	ARAP3	Arf-GAP with Rho-GAP domain, ANK repeat and PH domain-containing protein 3
P48444	ARCN1	Coatomer subunit delta
O15033	AREL1	Apoptosis-resistant E3 ubiquitin protein ligase 1
P61204	ARF3	ADP-ribosylation factor 3
P18085	ARF4	ADP-ribosylation factor 4
P84085	ARF5	ADP-ribosylation factor 5
P62330	ARF6	ADP-ribosylation factor 6
Q8N6T3	ARFGAP1	ADP-ribosylation factor GTPase-activating protein 1
Q8N6H7	ARFGAP2	ADP-ribosylation factor GTPase-activating protein 2
Q9NP61	ARFGAP3	ADP-ribosylation factor GTPase-activating protein 3
Q9Y6D6	ARFGEF1	Brefeldin A-inhibited guanine nucleotide-exchange protein 1
Q9Y6D5	ARFGEF2	Brefeldin A-inhibited guanine nucleotide-exchange protein 2
P53367	ARFIP1	Arfaptin-1
P53367-2	ARFIP1	Isoform A of Arfaptin-1
P53365	ARFIP2	Arfaptin-2
Q13795	ARFRP1	ADP-ribosylation factor-related protein 1
P78540	ARG2	Arginase-2, mitochondrial
Q9NWB6	ARGLU1	Arginine and glutamate-rich protein 1
Q07960	ARHGAP1	Rho GTPase-activating protein 1
A1A4S6	ARHGAP10	Rho GTPase-activating protein 10
Q8IWW6	ARHGAP12	Rho GTPase-activating protein 12
Q68EM7	ARHGAP17	Rho GTPase-activating protein 17
Q8N392	ARHGAP18	Rho GTPase-activating protein 18
Q5T5U3	ARHGAP21	Rho GTPase-activating protein 21
Q9P227	ARHGAP23	Rho GTPase-activating protein 23
Q52LW3	ARHGAP29	Rho GTPase-activating protein 29
Q2M1Z3	ARHGAP31	Rho GTPase-activating protein 31
Q9NRY4	ARHGAP35	Rho GTPase-activating protein 35
Q13017	ARHGAP5	Rho GTPase-activating protein 5
P52565	ARHGDIA	Rho GDP-dissociation inhibitor 1
Q92888-4	ARHGEF1	Isoform 4 of Rho guanine nucleotide exchange factor 1
Q92888-3	ARHGEF1	Isoform 3 of Rho guanine nucleotide exchange factor 1
O15013	ARHGEF10	Rho guanine nucleotide exchange factor 10
O15085-2	ARHGEF11	Isoform 2 of Rho guanine nucleotide exchange factor 11
Q9NZN5	ARHGEF12	Rho guanine nucleotide exchange factor 12
Q96PE2	ARHGEF17	Rho guanine nucleotide exchange factor 17
Q6ZSZ5	ARHGEF18	Rho guanine nucleotide exchange factor 18
Q92974	ARHGEF2	Rho guanine nucleotide exchange factor 2
Q8TER5	ARHGEF40	Rho guanine nucleotide exchange factor 40
Q15052	ARHGEF6	Rho guanine nucleotide exchange factor 6
Q14155	ARHGEF7	Rho guanine nucleotide exchange factor 7
Q14155-5	ARHGEF7	Isoform 5 of Rho guanine nucleotide exchange factor 7
O14497	ARID1A	AT-rich interactive domain-containing protein 1A
Q8NFD5-3	ARID1B	Isoform 3 of AT-rich interactive domain-containing protein 1B
Q68CP9	ARID2	AT-rich interactive domain-containing protein 2
P29374	ARID4A	AT-rich interactive domain-containing protein 4A
Q4LE39	ARID4B	AT-rich interactive domain-containing protein 4B
Q14865	ARID5B	AT-rich interactive domain-containing protein 5B
Q9Y4X5	ARIH1	E3 ubiquitin-protein ligase ARIH1
O95376	ARIH2	E3 ubiquitin-protein ligase ARIH2
P40616	ARL1	ADP-ribosylation factor-like protein 1
Q3SXY8	ARL13B	ADP-ribosylation factor-like protein 13B
Q8N8R7	ARL14EP	ARL14 effector protein
Q9NXU5	ARL15	ADP-ribosylation factor-like protein 15
P36404	ARL2	ADP-ribosylation factor-like protein 2
Q9Y2Y0	ARL2BP	ADP-ribosylation factor-like protein 2-binding protein
P36405	ARL3	ADP-ribosylation factor-like protein 3
Q96KC2	ARL5B	ADP-ribosylation factor-like protein 5B
Q9H0F7-2	ARL6	Isoform 2 of ADP-ribosylation factor-like protein 6
Q66PJ3	ARL6IP4	ADP-ribosylation factor-like protein 6-interacting protein 4
O75915	ARL6IP5	PRA1 family protein 3
Q8N6S5	ARL6IP6	ADP-ribosylation factor-like protein 6-interacting protein 6
Q96BM9	ARL8A	ADP-ribosylation factor-like protein 8A
Q9NVJ2	ARL8B	ADP-ribosylation factor-like protein 8B
Q9NVT9	ARMC1	Armadillo repeat-containing protein 1
Q8N2F6	ARMC10	Armadillo repeat-containing protein 10
Q6NXE6	ARMC6	Armadillo repeat-containing protein 6
Q8IUR7	ARMC8	Armadillo repeat-containing protein 8
Q9P291	ARMCX1	Armadillo repeat-containing X-linked protein 1
Q7L311	ARMCX2	Armadillo repeat-containing X-linked protein 2
Q9UH62	ARMCX3	Armadillo repeat-containing X-linked protein 3
Q9H993	ARMT1	Protein-glutamate O-methyltransferase
P27540	ARNT	Aryl hydrocarbon receptor nuclear translocator
O00327	ARNTL	Aryl hydrocarbon receptor nuclear translocator-like protein 1
Q92747	ARPC1A	Actin-related protein 2/3 complex subunit 1A
O15143	ARPC1B	Actin-related protein 2/3 complex subunit 1B
O15144	ARPC2	Actin-related protein 2/3 complex subunit 2
O15145	ARPC3	Actin-related protein 2/3 complex subunit 3
P59998-3	ARPC4	Isoform 3 of Actin-related protein 2/3 complex subunit 4
O15511	ARPC5	Actin-related protein 2/3 complex subunit 5
Q9BPX5	ARPC5L	Actin-related protein 2/3 complex subunit 5-like protein
Q7Z6K5-2	ARPIN	Isoform C15orf38-AP3S2 of Arpin
P49407	ARRB1	Beta-arrestin-1
P49407-2	ARRB1	Isoform 1B of Beta-arrestin-1
P15289	ARSA	Arylsulfatase A
P15848	ARSB	Arylsulfatase B
Q6UWY0	ARSK	Arylsulfatase K
O00192	ARVCF	Armadillo repeat protein deleted in velo-cardio-facial syndrome
Q96QS3	ARX	Homeobox protein ARX
Q9HBK9	AS3MT	Arsenite methyltransferase
Q13510-2	ASAH1	Isoform 2 of Acid ceramidase
Q9ULH1-2	ASAP1	Isoform 1 of Arf-GAP with SH3 domain, ANK repeat and PH domain-containing protein 1
O43150	ASAP2	Arf-GAP with SH3 domain, ANK repeat and PH domain-containing protein 2
Q9NWX5	ASB6	Ankyrin repeat and SOCS box protein 6
Q8N9N2-2	ASCC1	Isoform 2 of Activating signal cointegrator 1 complex subunit 1
Q9H1I8	ASCC2	Activating signal cointegrator 1 complex subunit 2
Q8N3C0	ASCC3	Activating signal cointegrator 1 complex subunit 3
Q9Y294	ASF1A	Histone chaperone ASF1A
Q9NR48	ASH1L	Histone-lysine N-methyltransferase ASH1L
Q9UBL3	ASH2L	Set1/Ash2 histone methyltransferase complex subunit ASH2
P04424	ASL	Argininosuccinate lyase
O95671	ASMTL	N-acetylserotonin O-methyltransferase-like protein
O43681	ASNA1	ATPase ASNA1
P08243	ASNS	Asparagine synthetase [glutamine-hydrolyzing]
Q12797	ASPH	Aspartyl/asparaginyl beta-hydroxylase
Q9BZE9-2	ASPSCR1	Isoform 2 of Tether containing UBX domain for GLUT4
P00966	ASS1	Argininosuccinate synthase
Q2TB18	ASTE1	Protein asteroid homolog 1
Q9NVM9	ASUN	Protein asunder homolog
Q76L83	ASXL2	Putative Polycomb group protein ASXL2
Q8NBU5	ATAD1	ATPase family AAA domain-containing protein 1
Q6PL18	ATAD2	ATPase family AAA domain-containing protein 2
Q9ULI0	ATAD2B	ATPase family AAA domain-containing protein 2B
Q9NVI7-2	ATAD3A	Isoform 2 of ATPase family AAA domain-containing protein 3A
Q5T9A4	ATAD3B	ATPase family AAA domain-containing protein 3B
O95260	ATE1	Arginyl-tRNA--protein transferase 1
O95260-2	ATE1	Isoform ATE1-2 of Arginyl-tRNA--protein transferase 1
P18846	ATF1	Cyclic AMP-dependent transcription factor ATF-1
P15336	ATF2	Cyclic AMP-dependent transcription factor ATF-2
P18850	ATF6	Cyclic AMP-dependent transcription factor ATF-6 alpha
P17544	ATF7	Cyclic AMP-dependent transcription factor ATF-7
Q6VMQ6-4	ATF7IP	Isoform 3 of Activating transcription factor 7-interacting protein 1
Q9BSB4	ATG101	Autophagy-related protein 101
O94817	ATG12	Ubiquitin-like protein ATG12
O75143-5	ATG13	Isoform 5 of Autophagy-related protein 13
Q676U5	ATG16L1	Autophagy-related protein 16-1
Q96BY7	ATG2B	Autophagy-related protein 2 homolog B
Q9NT62	ATG3	Ubiquitin-like-conjugating enzyme ATG3
Q9Y4P1-2	ATG4B	Isoform 2 of Cysteine protease ATG4B
Q96DT6	ATG4C	Cysteine protease ATG4C
Q9H1Y0	ATG5	Autophagy protein 5
O95352	ATG7	Ubiquitin-like modifier-activating enzyme ATG7
Q7Z3C6	ATG9A	Autophagy-related protein 9A
P31939	ATIC	Bifunctional purine biosynthesis protein PURH
Q8WXF7	ATL1	Atlastin-1
Q8NHH9	ATL2	Atlastin-2
Q6DD88	ATL3	Atlastin-3
Q13315	ATM	Serine-protein kinase ATM
P54259	ATN1	Atrophin-1
O00244	ATOX1	Copper transport protein ATOX1
O60312	ATP10A	Probable phospholipid-transporting ATPase VA
P98196	ATP11A	Probable phospholipid-transporting ATPase IH
Q9Y2G3	ATP11B	Probable phospholipid-transporting ATPase IF
Q8NB49	ATP11C	Phospholipid-transporting ATPase IG
P54707-2	ATP12A	Isoform 2 of Potassium-transporting ATPase alpha chain 2
Q9HD20	ATP13A1	Manganese-transporting ATPase 13A1
Q9H7F0	ATP13A3	Probable cation-transporting ATPase 13A3
P05023-4	ATP1A1	Isoform 4 of Sodium/potassium-transporting ATPase subunit alpha-1
P13637-3	ATP1A3	Isoform 3 of Sodium/potassium-transporting ATPase subunit alpha-3
P05026	ATP1B1	Sodium/potassium-transporting ATPase subunit beta-1
P54709	ATP1B3	Sodium/potassium-transporting ATPase subunit beta-3
P16615	ATP2A2	Sarcoplasmic/endoplasmic reticulum calcium ATPase 2
Q93084-5	ATP2A3	Isoform SERCA3E of Sarcoplasmic/endoplasmic reticulum calcium ATPase 3
P20020	ATP2B1	Plasma membrane calcium-transporting ATPase 1
P23634	ATP2B4	Plasma membrane calcium-transporting ATPase 4
P98194-7	ATP2C1	Isoform 7 of Calcium-transporting ATPase type 2C member 1
P25705	ATP5A1	ATP synthase subunit alpha, mitochondrial
P06576	ATP5B	ATP synthase subunit beta, mitochondrial
P36542	ATP5C1	ATP synthase subunit gamma, mitochondrial
P30049	ATP5D	ATP synthase subunit delta, mitochondrial
Q5VTU8	ATP5EP2	ATP synthase subunit epsilon-like protein, mitochondrial
P24539	ATP5F1	ATP synthase F(0) complex subunit B1, mitochondrial
O75947	ATP5H	ATP synthase subunit d, mitochondrial
P56385	ATP5I	ATP synthase subunit e, mitochondrial
P18859-2	ATP5J	Isoform 2 of ATP synthase-coupling factor 6, mitochondrial
P56134	ATP5J2	ATP synthase subunit f, mitochondrial
O75964	ATP5L	ATP synthase subunit g, mitochondrial
P48047	ATP5O	ATP synthase subunit O, mitochondrial
Q99766	ATP5S	ATP synthase subunit s, mitochondrial
Q15904	ATP6AP1	V-type proton ATPase subunit S1
O75787	ATP6AP2	Renin receptor
Q93050	ATP6V0A1	V-type proton ATPase 116 kDa subunit a isoform 1
Q9Y487	ATP6V0A2	V-type proton ATPase 116 kDa subunit a isoform 2
P61421	ATP6V0D1	V-type proton ATPase subunit d 1
P38606	ATP6V1A	V-type proton ATPase catalytic subunit A
P21281	ATP6V1B2	V-type proton ATPase subunit B, brain isoform
P21283	ATP6V1C1	V-type proton ATPase subunit C 1
Q9Y5K8	ATP6V1D	V-type proton ATPase subunit D
P36543	ATP6V1E1	V-type proton ATPase subunit E 1
Q16864-2	ATP6V1F	Isoform 2 of V-type proton ATPase subunit F
O75348	ATP6V1G1	V-type proton ATPase subunit G 1
O95670	ATP6V1G2	V-type proton ATPase subunit G 2
Q9UI12	ATP6V1H	V-type proton ATPase subunit H
Q04656-3	ATP7A	Isoform 2 of Copper-transporting ATPase 1
O43520	ATP8B1	Phospholipid-transporting ATPase IC
P98198-3	ATP8B2	Isoform 3 of Phospholipid-transporting ATPase ID
O75110	ATP9A	Probable phospholipid-transporting ATPase IIA
O43861	ATP9B	Probable phospholipid-transporting ATPase IIB
Q5TC12	ATPAF1	ATP synthase mitochondrial F1 complex assembly factor 1
Q9UII2	ATPIF1	ATPase inhibitor, mitochondrial
Q13535	ATR	Serine/threonine-protein kinase ATR
O75882	ATRN	Attractin
P46100	ATRX	Transcriptional regulator ATRX
P54253	ATXN1	Ataxin-1
Q9UBB4	ATXN10	Ataxin-10
P0C7T5	ATXN1L	Ataxin-1-like
Q99700	ATXN2	Ataxin-2
Q8WWM7-3	ATXN2L	Isoform 3 of Ataxin-2-like protein
Q8WWM7	ATXN2L	Ataxin-2-like protein
O15265-2	ATXN7	Isoform b of Ataxin-7
Q14CW9-2	ATXN7L3	Isoform 2 of Ataxin-7-like protein 3
Q96GX2	ATXN7L3B	Putative ataxin-7-like protein 3B
Q13825	AUH	Methylglutaconyl-CoA hydratase, mitochondrial
Q9Y679	AUP1	Ancient ubiquitous protein 1
O14965	AURKA	Aurora kinase A
Q96GD4-5	AURKB	Isoform 5 of Aurora kinase B
Q9NQS1	AVEN	Cell death regulator Aven
Q8NBF6	AVL9	Late secretory pathway protein AVL9 homolog
O15169	AXIN1	Axin-1
P30530	AXL	Tyrosine-protein kinase receptor UFO
Q9H6S1	AZI2	5-azacytidine-induced protein 2
P61769	B2M	Beta-2-microglobulin
Q96L58	B3GALT6	Beta-1,3-galactosyltransferase 6
Q6Y288	B3GLCT	Beta-1,3-glucosyltransferase
Q9NY97	B3GNT2	N-acetyllactosaminide beta-1,3-N-acetylglucosaminyltransferase 2
Q6UX72	B3GNT9	UDP-GlcNAc:betaGal beta-1,3-N-acetylglucosaminyltransferase 9
P15291	B4GALT1	Beta-1,4-galactosyltransferase 1
O60513	B4GALT4	Beta-1,4-galactosyltransferase 4
O43505	B4GAT1	Beta-1,4-glucuronyltransferase 1
Q9NWV8	BABAM1	BRISC and BRCA1-A complex member 1
O14867	BACH1	Transcription regulator protein BACH1
Q92934	BAD	Bcl2-associated agonist of cell death
Q99933	BAG1	BAG family molecular chaperone regulator 1
O95816	BAG2	BAG family molecular chaperone regulator 2
O95817	BAG3	BAG family molecular chaperone regulator 3
O95429	BAG4	BAG family molecular chaperone regulator 4
Q9UL15-2	BAG5	Isoform 2 of BAG family molecular chaperone regulator 5
P46379-3	BAG6	Isoform 3 of Large proline-rich protein BAG6
Q8TBE0	BAHD1	Bromo adjacent homology domain-containing 1 protein
Q9UQB8	BAIAP2	Brain-specific angiogenesis inhibitor 1-associated protein 2
Q9UHR4	BAIAP2L1	Brain-specific angiogenesis inhibitor 1-associated protein 2-like protein 1
Q16611	BAK1	Bcl-2 homologous antagonist/killer
O75531	BANF1	Barrier-to-autointegration factor
Q8N9N5	BANP	Protein BANP
Q92560	BAP1	Ubiquitin carboxyl-terminal hydrolase BAP1
Q8IXM2-3	BAP18	Isoform 3 of Chromatin complexes subunit BAP18
Q99728	BARD1	BRCA1-associated RING domain protein 1
P80723	BASP1	Brain acid soluble protein 1
Q07812-2	BAX	Isoform Beta of Apoptosis regulator BAX
Q9NRL2	BAZ1A	Bromodomain adjacent to zinc finger domain protein 1A
Q9UIG0	BAZ1B	Tyrosine-protein kinase BAZ1B
Q9UIF9	BAZ2A	Bromodomain adjacent to zinc finger domain protein 2A
Q9UIF8	BAZ2B	Bromodomain adjacent to zinc finger domain protein 2B
Q9BXC9	BBS2	Bardet-Biedl syndrome 2 protein
Q96RK4-2	BBS4	Isoform 2 of Bardet-Biedl syndrome 4 protein
Q8IWZ6	BBS7	Bardet-Biedl syndrome 7 protein
Q8WY36	BBX	HMG box transcription factor BBX
Q9UHQ4	BCAP29	B-cell receptor-associated protein 29
P51572-2	BCAP31	Isoform 2 of B-cell receptor-associated protein 31
P56945-6	BCAR1	Isoform 6 of Breast cancer anti-estrogen resistance protein 1
O75934	BCAS2	Pre-mRNA-splicing factor SPF27
Q9H6U6-7	BCAS3	Isoform 5 of Breast carcinoma-amplified sequence 3
P54687-5	BCAT1	Isoform 5 of Branched-chain-amino-acid aminotransferase, cytosolic
O15382	BCAT2	Branched-chain-amino-acid aminotransferase, mitochondrial
Q9P287-2	BCCIP	Isoform 2 of BRCA2 and CDKN1A-interacting protein
Q9P287	BCCIP	BRCA2 and CDKN1A-interacting protein
P12694	BCKDHA	2-oxoisovalerate dehydrogenase subunit alpha, mitochondrial
P21953	BCKDHB	2-oxoisovalerate dehydrogenase subunit beta, mitochondrial
O14874	BCKDK	[3-methyl-2-oxobutanoate dehydrogenase [lipoamide]] kinase, mitochondrial
O95999	BCL10	B-cell lymphoma/leukemia 10
Q07817	BCL2L1	Bcl-2-like protein 1
Q9HB09	BCL2L12	Bcl-2-like protein 12
Q9BXK5	BCL2L13	Bcl-2-like protein 13
Q92843-2	BCL2L2	Isoform 3 of Bcl-2-like protein 2
P41182	BCL6	B-cell lymphoma 6 protein
Q4VC05-2	BCL7A	Isoform 2 of B-cell CLL/lymphoma 7 protein family member A
Q9BQE9	BCL7B	B-cell CLL/lymphoma 7 protein family member B
Q8WUZ0	BCL7C	B-cell CLL/lymphoma 7 protein family member C
Q86UU0	BCL9L	B-cell CLL/lymphoma 9-like protein
Q9NYF8	BCLAF1	Bcl-2-associated transcription factor 1
Q6W2J9	BCOR	BCL-6 corepressor
Q5H9F3-3	BCORL1	Isoform 3 of BCL-6 corepressor-like protein 1
P11274	BCR	Breakpoint cluster region protein
Q9Y276	BCS1L	Mitochondrial chaperone BCS1
Q02338	BDH1	D-beta-hydroxybutyrate dehydrogenase, mitochondrial
Q9BUT1	BDH2	3-hydroxybutyrate dehydrogenase type 2
Q14457	BECN1	Beclin-1
Q5T5X7	BEND3	BEN domain-containing protein 3
O15155	BET1	BET1 homolog
Q9NYM9	BET1L	BET1-like protein
P21810	BGN	Biglycan
Q9H694	BICC1	Protein bicaudal C homolog 1
Q96G01	BICD1	Protein bicaudal D homolog 1
Q8TD16-2	BICD2	Isoform 2 of Protein bicaudal D homolog 2
O00499	BIN1	Myc box-dependent-interacting protein 1
Q9NQY0	BIN3	Bridging integrator 3
Q13490	BIRC2	Baculoviral IAP repeat-containing protein 2
O15392	BIRC5	Baculoviral IAP repeat-containing protein 5
Q9NR09	BIRC6	Baculoviral IAP repeat-containing protein 6
P54132	BLM	Bloom syndrome protein
Q13867	BLMH	Bleomycin hydrolase
P78537	BLOC1S1	Biogenesis of lysosome-related organelles complex 1 subunit 1
Q6QNY1	BLOC1S2	Biogenesis of lysosome-related organelles complex 1 subunit 2
Q9NUP1	BLOC1S4	Biogenesis of lysosome-related organelles complex 1 subunit 4
Q8TDH9	BLOC1S5	Biogenesis of lysosome-related organelles complex 1 subunit 5
P53004	BLVRA	Biliverdin reductase A
P30043	BLVRB	Flavin reductase (NADPH)
Q9H2G9	BLZF1	Golgin-45
P35226	BMI1	Polycomb complex protein BMI-1
P13497	BMP1	Bone morphogenetic protein 1
Q9NSY1	BMP2K	BMP-2-inducible protein kinase
P36894	BMPR1A	Bone morphogenetic protein receptor type-1A
Q13873	BMPR2	Bone morphogenetic protein receptor type-2
Q14692	BMS1	Ribosome biogenesis protein BMS1 homolog
Q6ZN30	BNC2	Zinc finger protein basonuclin-2
Q12981-1	BNIP1	Isoform 3 of Vesicle transport protein SEC20
O60238	BNIP3L	BCL2/adenovirus E1B 19 kDa protein-interacting protein 3-like
Q96IK1	BOD1	Biorientation of chromosomes in cell division protein 1
Q8NFC6	BOD1L1	Biorientation of chromosomes in cell division protein 1-like 1
Q9UMX3	BOK	Bcl-2-related ovarian killer protein
Q9Y3E2	BOLA1	BolA-like protein 1
Q9H3K6	BOLA2	BolA-like protein 2
Q53S33	BOLA3	BolA-like protein 3
Q14137	BOP1	Ribosome biogenesis protein BOP1
Q969J3	BORCS5	BLOC-1-related complex subunit 5
Q96GS4	BORCS6	BLOC-1-related complex subunit 6
Q96B45	BORCS7	BLOC-1-related complex subunit 7
Q96FH0	BORCS8	BLOC-1-related complex subunit 8
P07738	BPGM	Bisphosphoglycerate mutase
Q86WA6	BPHL	Valacyclovir hydrolase
O95861-2	BPNT1	Isoform 2 of 3'(2'),5'-bisphosphate nucleotidase 1
O95861	BPNT1	3'(2'),5'-bisphosphate nucleotidase 1
Q12830	BPTF	Nucleosome-remodeling factor subunit BPTF
P15056	BRAF	Serine/threonine-protein kinase B-raf
Q7Z569	BRAP	BRCA1-associated protein
P51587	BRCA2	Breast cancer type 2 susceptibility protein
O95696-2	BRD1	Isoform 2 of Bromodomain-containing protein 1
P25440-2	BRD2	Isoform 2 of Bromodomain-containing protein 2
Q15059	BRD3	Bromodomain-containing protein 3
O60885	BRD4	Bromodomain-containing protein 4
Q9NPI1-2	BRD7	Isoform 2 of Bromodomain-containing protein 7
Q9H0E9-2	BRD8	Isoform 2 of Bromodomain-containing protein 8
Q9H8M2	BRD9	Bromodomain-containing protein 9
Q9NXR7	BRE	BRCA1-A complex subunit BRE
Q92994	BRF1	Transcription factor IIIB 90 kDa subunit
Q9HAW0	BRF2	Transcription factor IIIB 50 kDa subunit
Q9BX63	BRIP1	Fanconi anemia group J protein
Q8TDN6	BRIX1	Ribosome biogenesis protein BRX1 homolog
Q8WUW1-2	BRK1	Isoform 2 of Protein BRICK1
Q9HCU9	BRMS1	Breast cancer metastasis-suppressor 1
Q5PSV4	BRMS1L	Breast cancer metastasis-suppressor 1-like protein
Q5VW32	BROX	BRO1 domain-containing protein BROX
P55201-2	BRPF1	Isoform 2 of Peregrin
Q9ULD4	BRPF3	Bromodomain and PHD finger-containing protein 3
Q9NSI6	BRWD1	Bromodomain and WD repeat-containing protein 1
Q9NW68-7	BSDC1	Isoform 7 of BSD domain-containing protein 1
P35613	BSG	Basigin
Q10588	BST1	ADP-ribosyl cyclase/cyclic ADP-ribose hydrolase 2
O14981	BTAF1	TATA-binding protein-associated factor 172
Q9H0C5	BTBD1	BTB/POZ domain-containing protein 1
P43251-3	BTD	Isoform 3 of Biotinidase
P20290	BTF3	Transcription factor BTF3
Q96K17	BTF3L4	Transcription factor BTF3 homolog 4
Q7KYR7	BTN2A1	Butyrophilin subfamily 2 member A1
O00481	BTN3A1	Butyrophilin subfamily 3 member A1
Q9Y297	BTRC	F-box/WD repeat-containing protein 1A
O43683	BUB1	Mitotic checkpoint serine/threonine-protein kinase BUB1
O43684	BUB3	Mitotic checkpoint protein BUB3
Q9BRD0	BUD13	BUD13 homolog
P41223	BUD31	Protein BUD31 homolog
Q13895	BYSL	Bystin
Q7L1Q6-3	BZW1	Isoform 3 of Basic leucine zipper and W2 domain-containing protein 1
Q9Y6E2	BZW2	Basic leucine zipper and W2 domain-containing protein 2
Q8N655	C10orf12	Uncharacterized protein C10orf12
Q9H7M9	C10orf54	V-type immunoglobulin domain-containing suppressor of T-cell activation
Q5T2E6	C10orf76	UPF0668 protein C10orf76
Q9H0W9	C11orf54	Ester hydrolase C11orf54
Q9H3H3-3	C11orf68	Isoform 3 of UPF0696 protein C11orf68
Q9BUA3	C11orf84	Uncharacterized protein C11orf84
Q9HB07	C12orf10	UPF0160 protein MYG1, mitochondrial
Q8N999	C12orf29	Uncharacterized protein C12orf29
Q9NQ89	C12orf4	Protein C12orf4
Q96C57	C12orf43	Uncharacterized protein C12orf43
Q8N5I9	C12orf45	Uncharacterized protein C12orf45
Q99622	C12orf57	Protein C10
Q69YU5	C12orf73	Uncharacterized protein C12orf73
Q9NWQ9	C14orf119	Uncharacterized protein C14orf119
Q9BXV9	C14orf142	Uncharacterized protein C14orf142
Q7Z3D6-2	C14orf159	Isoform 2 of UPF0317 protein C14orf159, mitochondrial
Q9Y224	C14orf166	UPF0568 protein C14orf166
Q6ZRI6	C15orf39	Uncharacterized protein C15orf39
Q8WUR7	C15orf40	UPF0235 protein C15orf40
Q6ZUT6	C15orf52	Uncharacterized protein C15orf52
Q96S19	C16orf13	UPF0585 protein C16orf13
Q96GQ5	C16orf58	RUS1 family protein C16orf58
Q7Z3J2	C16orf62	UPF0505 protein C16orf62
Q9BQA9	C17orf62	Uncharacterized protein C17orf62
Q9HAS0	C17orf75	Protein Njmu-R1
Q9BSJ5	C17orf80	Uncharacterized protein C17orf80
Q32NC0	C18orf21	UPF0711 protein C18orf21
Q96B23	C18orf25	Uncharacterized protein C18orf25
Q8TCD1	C18orf32	UPF0729 protein C18orf32
Q96DM3	C18orf8	Uncharacterized protein C18orf8
Q9UFG5	C19orf25	UPF0449 protein C19orf25
Q9BQ61	C19orf43	Uncharacterized protein C19orf43
Q8N9M1	C19orf47	Uncharacterized protein C19orf47
Q13901	C1D	Nuclear nucleic acid-binding protein C1D
Q9NS00	C1GALT1	Glycoprotein-N-acetylgalactosamine 3-beta-galactosyltransferase 1
Q96EU7	C1GALT1C1	C1GALT1-specific chaperone 1
Q9NSG2	C1orf112	Uncharacterized protein C1orf112
Q9NWV4	C1orf123	UPF0587 protein C1orf123
Q8NDD1	C1orf131	Uncharacterized protein C1orf131
Q8IYL3	C1orf174	UPF0688 protein C1orf174
Q9H425	C1orf198	Uncharacterized protein C1orf198
Q9H246	C1orf21	Uncharacterized protein C1orf21
A1L170-2	C1orf226	Isoform 2 of Uncharacterized protein C1orf226
Q8N6N3	C1orf52	UPF0690 protein C1orf52
Q07021	C1QBP	Complement component 1 Q subcomponent-binding protein, mitochondrial
P00736	C1R	Complement C1r subcomponent
P09871	C1S	Complement C1s subcomponent
Q9BUV8-5	C20orf24	Isoform 5 of Uncharacterized protein C20orf24
Q9GZN8-2	C20orf27	Isoform 2 of UPF0687 protein C20orf27
P30042	C21orf33	ES1 protein homolog, mitochondrial
P57076	C21orf59	UPF0769 protein C21orf59
Q9Y426	C2CD2	C2 domain-containing protein 2
O14523-2	C2CD2L	Isoform 2 of C2 domain-containing protein 2-like
Q86YS7-4	C2CD5	Isoform 4 of C2 domain-containing protein 5
Q8WWC4	C2orf47	m-AAA protease-interacting protein 1, mitochondrial
Q9BVC5	C2orf49	Ashwin
Q8N8R5	C2orf69	UPF0565 protein C2orf69
Q3KRA6	C2orf76	UPF0538 protein C2orf76
P01024	C3	Complement C3
Q5JPI3	C3orf38	Uncharacterized protein C3orf38
Q8NDZ4	C3orf58	Deleted in autism protein 1
P0C0L5	C4B	Complement C4-B
Q49AR2	C5orf22	UPF0489 protein C5orf22
A6NDU8	C5orf51	UPF0600 protein C5orf51
Q9H6K1	C6orf106	Uncharacterized protein C6orf106
Q7Z4R8	C6orf120	UPF0669 protein C6orf120
Q9P0P8	C6orf203	Uncharacterized protein C6orf203
O95873	C6orf47	Uncharacterized protein C6orf47
Q6UWU4-2	C6orf89	Isoform 2 of Bombesin receptor-activated protein C6orf89
Q8WVR3	C7orf43	Uncharacterized protein C7orf43
Q9BRJ6	C7orf50	Uncharacterized protein C7orf50
Q96HJ9	C7orf55	UPF0562 protein C7orf55
Q8N0T1	C8orf59	Uncharacterized protein C8orf59
Q6P1X6	C8orf82	UPF0598 protein C8orf82
Q5T280	C9orf114	Putative methyltransferase C9orf114
Q9BUH6	C9orf142	Protein PAXX
Q9BUW7	C9orf16	UPF0184 protein C9orf16
Q9NZ63	C9orf78	Uncharacterized protein C9orf78
Q8N1Q1	CA13	Carbonic anhydrase 13
Q9H8G2	CAAP1	Caspase activity and apoptosis inhibitor 1
Q9Y376	CAB39	Calcium-binding protein 39
Q9H9S4	CAB39L	Calcium-binding protein 39-like
Q9Y6J0	CABIN1	Calcineurin-binding protein cabin-1
Q8TDN4	CABLES1	CDK5 and ABL1 enzyme substrate 1
Q13936-2	CACNA1C	Isoform 2 of Voltage-dependent L-type calcium channel subunit alpha-1C
P54289	CACNA2D1	Voltage-dependent calcium channel subunit alpha-2/delta-1
Q8WUQ7-2	CACTIN	Isoform 2 of Cactin
Q86Y37	CACUL1	CDK2-associated and cullin domain-containing protein 1
Q9HB71	CACYBP	Calcyclin-binding protein
P27708	CAD	CAD protein
Q9P1Z2	CALCOCO1	Calcium-binding and coiled-coil domain-containing protein 1
Q13137-4	CALCOCO2	Isoform 4 of Calcium-binding and coiled-coil domain-containing protein 2
Q05682	CALD1	Caldesmon
Q05682-4	CALD1	Isoform 4 of Caldesmon
Q05682-3	CALD1	Isoform 3 of Caldesmon
P62158	CALM1	Calmodulin
P27797	CALR	Calreticulin
O43852-4	CALU	Isoform 4 of Calumenin
O43852-3	CALU	Isoform 3 of Calumenin
Q14012	CAMK1	Calcium/calmodulin-dependent protein kinase type 1
Q8IU85	CAMK1D	Calcium/calmodulin-dependent protein kinase type 1D
Q13554	CAMK2B	Calcium/calmodulin-dependent protein kinase type II subunit beta
Q13557-11	CAMK2D	Isoform Delta 11 of Calcium/calmodulin-dependent protein kinase type II subunit delta
Q13555-6	CAMK2G	Isoform 6 of Calcium/calmodulin-dependent protein kinase type II subunit gamma
Q16566	CAMK4	Calcium/calmodulin-dependent protein kinase type IV
Q96RR4	CAMKK2	Calcium/calmodulin-dependent protein kinase kinase 2
P49069	CAMLG	Calcium signal-modulating cyclophilin ligand
Q5T5Y3-3	CAMSAP1	Isoform 3 of Calmodulin-regulated spectrin-associated protein 1
Q08AD1	CAMSAP2	Calmodulin-regulated spectrin-associated protein 2
Q86VP6	CAND1	Cullin-associated NEDD8-dissociated protein 1
O75155	CAND2	Cullin-associated NEDD8-dissociated protein 2
Q8WVQ1	CANT1	Soluble calcium-activated nucleotidase 1
P27824-2	CANX	Isoform 2 of Calnexin
Q01518	CAP1	Adenylyl cyclase-associated protein 1
P40123	CAP2	Adenylyl cyclase-associated protein 2
P40121	CAPG	Macrophage-capping protein
P07384	CAPN1	Calpain-1 catalytic subunit
P17655	CAPN2	Calpain-2 catalytic subunit
O15484	CAPN5	Calpain-5
P04632	CAPNS1	Calpain small subunit 1
Q14444	CAPRIN1	Caprin-1
P52907	CAPZA1	F-actin-capping protein subunit alpha-1
P47755	CAPZA2	F-actin-capping protein subunit alpha-2
P47756	CAPZB	F-actin-capping protein subunit beta
P47756-2	CAPZB	Isoform 2 of F-actin-capping protein subunit beta
Q96LW7-2	CARD19	Isoform 2 of Caspase recruitment domain-containing protein 19
Q9Y2V2	CARHSP1	Calcium-regulated heat-stable protein 1
Q86X55	CARM1	Histone-arginine methyltransferase CARM1
Q5VZK9	CARMIL1	F-actin-uncapping protein LRRC16A
Q8N4J0	CARNMT1	Carnosine N-methyltransferase
P49589-3	CARS	Isoform 3 of Cysteine--tRNA ligase, cytoplasmic
Q9HA77	CARS2	Probable cysteine--tRNA ligase, mitochondrial
O15234	CASC3	Protein CASC3
Q6P4E1-2	CASC4	Isoform 2 of Protein CASC4
Q8NG31	CASC5	Protein CASC5
O14936	CASK	Peripheral plasma membrane protein CASK
Q8WXE0	CASKIN2	Caskin-2
P29466	CASP1	Caspase-1
P42575	CASP2	Caspase-2
P42574	CASP3	Caspase-3
P49662	CASP4	Caspase-4
P55212	CASP6	Caspase-6
P55210-3	CASP7	Isoform Alpha' of Caspase-7
Q14790-9	CASP8	Isoform 9 of Caspase-8
Q9UKL3	CASP8AP2	CASP8-associated protein 2
P20810-6	CAST	Isoform 6 of Calpastatin
P04040	CAT	Catalase
Q03135	CAV1	Caveolin-1
P51636	CAV2	Caveolin-2
Q13951-2	CBFB	Isoform 2 of Core-binding factor subunit beta
P22681	CBL	E3 ubiquitin-protein ligase CBL
Q75N03	CBLL1	E3 ubiquitin-protein ligase Hakai
P16152	CBR1	Carbonyl reductase [NADPH] 1
O75828	CBR3	Carbonyl reductase [NADPH] 3
P35520-2	CBS	Isoform 2 of Cystathionine beta-synthase
P83916	CBX1	Chromobox protein homolog 1
Q14781	CBX2	Chromobox protein homolog 2
Q13185	CBX3	Chromobox protein homolog 3
O00257	CBX4	E3 SUMO-protein ligase CBX4
P45973	CBX5	Chromobox protein homolog 5
Q9HC52	CBX8	Chromobox protein homolog 8
Q6P1N0	CC2D1A	Coiled-coil and C2 domain-containing protein 1A
Q5T0F9-2	CC2D1B	Isoform 2 of Coiled-coil and C2 domain-containing protein 1B
Q8IX12	CCAR1	Cell division cycle and apoptosis regulator protein 1
Q8N163	CCAR2	Cell cycle and apoptosis regulator protein 2
Q96NT0	CCDC115	Coiled-coil domain-containing protein 115
Q8IWD4	CCDC117	Coiled-coil domain-containing protein 117
Q8WUD4	CCDC12	Coiled-coil domain-containing protein 12
Q96CT7	CCDC124	Coiled-coil domain-containing protein 124
Q96BQ5	CCDC127	Coiled-coil domain-containing protein 127
P13994	CCDC130	Coiled-coil domain-containing protein 130
Q9H6E4	CCDC134	Coiled-coil domain-containing protein 134
Q6PK04	CCDC137	Coiled-coil domain-containing protein 137
Q6PII3	CCDC174	Coiled-coil domain-containing protein 174
Q7Z3E2	CCDC186	Coiled-coil domain-containing protein 186
O60826	CCDC22	Coiled-coil domain-containing protein 22
Q86WR0	CCDC25	Coiled-coil domain-containing protein 25
Q9BUN5	CCDC28B	Coiled-coil domain-containing protein 28B
Q96MW1	CCDC43	Coiled-coil domain-containing protein 43
Q96A33	CCDC47	Coiled-coil domain-containing protein 47
Q8IVM0-2	CCDC50	Isoform 2 of Coiled-coil domain-containing protein 50
Q96ER9	CCDC51	Coiled-coil domain-containing protein 51
Q9Y3C0	CCDC53	WASH complex subunit CCDC53
Q4VC31	CCDC58	Coiled-coil domain-containing protein 58
Q9P031	CCDC59	Thyroid transcription factor 1-associated protein 26
Q16204	CCDC6	Coiled-coil domain-containing protein 6
Q9Y6R9	CCDC61	Coiled-coil domain-containing protein 61
Q9BR77	CCDC77	Coiled-coil domain-containing protein 77
Q76M96-2	CCDC80	Isoform 2 of Coiled-coil domain-containing protein 80
Q9H6F5	CCDC86	Coiled-coil domain-containing protein 86
Q3V6T2	CCDC88A	Girdin
Q9Y3X0	CCDC9	Coiled-coil domain-containing protein 9
Q9GZT6	CCDC90B	Coiled-coil domain-containing protein 90B, mitochondrial
Q7Z6B0	CCDC91	Coiled-coil domain-containing protein 91
Q567U6	CCDC93	Coiled-coil domain-containing protein 93
Q9BW85	CCDC94	Coiled-coil domain-containing protein 94
Q8TD31-2	CCHCR1	Isoform 2 of Coiled-coil alpha-helical rod protein 1
Q9BSQ5-2	CCM2	Isoform 2 of Cerebral cavernous malformations 2 protein
P20248	CCNA2	Cyclin-A2
P14635	CCNB1	G2/mitotic-specific cyclin-B1
O95067	CCNB2	G2/mitotic-specific cyclin-B2
P24863	CCNC	Cyclin-C
P24385	CCND1	G1/S-specific cyclin-D1
P51946	CCNH	Cyclin-H
O75909	CCNK	Cyclin-K
Q9UK58	CCNL1	Cyclin-L1
Q96S94	CCNL2	Cyclin-L2
O60563	CCNT1	Cyclin-T1
O60583	CCNT2	Cyclin-T2
Q8ND76	CCNY	Cyclin-Y
Q9ULG6-5	CCPG1	Isoform 5 of Cell cycle progression protein 1
O14618	CCS	Copper chaperone for superoxide dismutase
P78371	CCT2	T-complex protein 1 subunit beta
P49368	CCT3	T-complex protein 1 subunit gamma
P50991	CCT4	T-complex protein 1 subunit delta
P48643	CCT5	T-complex protein 1 subunit epsilon
P40227	CCT6A	T-complex protein 1 subunit zeta
Q99832	CCT7	T-complex protein 1 subunit eta
P50990	CCT8	T-complex protein 1 subunit theta
P86790	CCZ1B	Vacuolar fusion protein CCZ1 homolog B
Q6YHK3	CD109	CD109 antigen
P48509	CD151	CD151 antigen
Q9HCU0	CD248	Endosialin
Q9NZQ7	CD274	Programmed cell death 1 ligand 1
Q5ZPR3	CD276	CD276 antigen
Q9Y5K6	CD2AP	CD2-associated protein
O95400	CD2BP2	CD2 antigen cytoplasmic tail-binding protein 2
Q9NPF0	CD320	CD320 antigen
O15446-2	CD3EAP	Isoform 2 of DNA-directed RNA polymerase I subunit RPA34
P25942	CD40	Tumor necrosis factor receptor superfamily member 5
P16070	CD44	CD44 antigen
P15529-2	CD46	Isoform B of Membrane cofactor protein
Q08722	CD47	Leukocyte surface antigen CD47
P08174-7	CD55	Isoform 7 of Complement decay-accelerating factor
P19256	CD58	Lymphocyte function-associated antigen 3
P13987	CD59	CD59 glycoprotein
P08962	CD63	CD63 antigen
P60033	CD81	CD81 antigen
P27701	CD82	CD82 antigen
P21926	CD9	CD9 antigen
P48960	CD97	CD97 antigen
P14209	CD99	CD99 antigen
Q8TCZ2-5	CD99L2	Isoform 5 of CD99 antigen-like protein 2
Q13042	CDC16	Cell division cycle protein 16 homolog
Q12834	CDC20	Cell division cycle protein 20 homolog
Q9UJX2	CDC23	Cell division cycle protein 23 homolog
Q8NHZ8	CDC26	Anaphase-promoting complex subunit CDC26
P30260-2	CDC27	Isoform 2 of Cell division cycle protein 27 homolog
P49427	CDC34	Ubiquitin-conjugating enzyme E2 R1
Q16543	CDC37	Hsp90 co-chaperone Cdc37
O60508	CDC40	Pre-mRNA-processing factor 17
P60953	CDC42	Cell division control protein 42 homolog
Q5VT25-2	CDC42BPA	Isoform 2 of Serine/threonine-protein kinase MRCK alpha
Q9Y5S2	CDC42BPB	Serine/threonine-protein kinase MRCK beta
Q00587	CDC42EP1	Cdc42 effector protein 1
O14613	CDC42EP2	Cdc42 effector protein 2
Q9UKI2	CDC42EP3	Cdc42 effector protein 3
Q9H3Q1	CDC42EP4	Cdc42 effector protein 4
Q99459	CDC5L	Cell division cycle 5-like protein
Q6P1J9	CDC73	Parafibromin
Q69YH5	CDCA2	Cell division cycle-associated protein 2
Q99618	CDCA3	Cell division cycle-associated protein 3
Q96FF9	CDCA5	Sororin
Q9BWT1-2	CDCA7	Isoform 2 of Cell division cycle-associated protein 7
Q96GN5	CDCA7L	Cell division cycle-associated 7-like protein
Q53HL2	CDCA8	Borealin
Q9H5V8	CDCP1	CUB domain-containing protein 1
P55287	CDH11	Cadherin-11
P55290-4	CDH13	Isoform 4 of Cadherin-13
P19022	CDH2	Cadherin-2
P55285	CDH6	Cadherin-6
P06493	CDK1	Cyclin-dependent kinase 1
Q15131	CDK10	Cyclin-dependent kinase 10
Q9UQ88	CDK11A	Cyclin-dependent kinase 11A
P21127	CDK11B	Cyclin-dependent kinase 11B
Q9NYV4	CDK12	Cyclin-dependent kinase 12
Q14004	CDK13	Cyclin-dependent kinase 13
Q00536-2	CDK16	Isoform 2 of Cyclin-dependent kinase 16
Q00537-2	CDK17	Isoform 2 of Cyclin-dependent kinase 17
Q9BWU1	CDK19	Cyclin-dependent kinase 19
P24941	CDK2	Cyclin-dependent kinase 2
O14519	CDK2AP1	Cyclin-dependent kinase 2-associated protein 1
O75956	CDK2AP2	Cyclin-dependent kinase 2-associated protein 2
P11802	CDK4	Cyclin-dependent kinase 4
Q00535	CDK5	Cyclin-dependent-like kinase 5
Q96SZ6	CDK5RAP1	CDK5 regulatory subunit-associated protein 1
Q96SN8	CDK5RAP2	CDK5 regulatory subunit-associated protein 2
Q96JB5-4	CDK5RAP3	Isoform 4 of CDK5 regulatory subunit-associated protein 3
Q00534	CDK6	Cyclin-dependent kinase 6
P50613	CDK7	Cyclin-dependent kinase 7
P49336	CDK8	Cyclin-dependent kinase 8
P50750-2	CDK9	Isoform 2 of Cyclin-dependent kinase 9
Q5VV42	CDKAL1	Threonylcarbamoyladenosine tRNA methylthiotransferase
P38936	CDKN1A	Cyclin-dependent kinase inhibitor 1
P46527	CDKN1B	Cyclin-dependent kinase inhibitor 1B
Q9NXV6	CDKN2AIP	CDKN2A-interacting protein
Q96HQ2	CDKN2AIPNL	CDKN2AIP N-terminal-like protein
P42772	CDKN2B	Cyclin-dependent kinase 4 inhibitor B
Q01850	CDR2	Cerebellar degeneration-related protein 2
Q86X02	CDR2L	Cerebellar degeneration-related protein 2-like
O95674	CDS2	Phosphatidate cytidylyltransferase 2
Q9H211	CDT1	DNA replication factor Cdt1
Q9UKY7	CDV3	Protein CDV3 homolog
Q9Y232	CDYL	Chromodomain Y-like protein
Q8N8U2	CDYL2	Chromodomain Y-like protein 2
P17676	CEBPB	CCAAT/enhancer-binding protein beta
P49716	CEBPD	CCAAT/enhancer-binding protein delta
Q03701	CEBPZ	CCAAT/enhancer-binding protein zeta
Q9BXW7	CECR5	Cat eye syndrome critical region protein 5
Q92879-4	CELF1	Isoform 4 of CUGBP Elav-like family member 1
O95319-3	CELF2	Isoform 3 of CUGBP Elav-like family member 2
Q8WUJ3	CEMIP	Cell migration-inducing and hyaluronan-binding protein
Q8N111	CEND1	Cell cycle exit and neuronal differentiation protein 1
P07199	CENPB	Major centromere autoantigen B
Q03188	CENPC	Centromere protein C
Q02224	CENPE	Centromere-associated protein E
P49454	CENPF	Centromere protein F
Q92674	CENPI	Centromere protein I
Q9HC77	CENPJ	Centromere protein J
Q9BS16	CENPK	Centromere protein K
Q7L2Z9	CENPQ	Centromere protein Q
Q96BT3	CENPT	Centromere protein T
Q71F23	CENPU	Centromere protein U
Q7Z7K6	CENPV	Centromere protein V
Q6ZU80	CEP128	Centrosomal protein of 128 kDa
Q9UPN4	CEP131	Centrosomal protein of 131 kDa
Q66GS9	CEP135	Centrosomal protein of 135 kDa
O94986	CEP152	Centrosomal protein of 152 kDa
Q9UPV0	CEP164	Centrosomal protein of 164 kDa
Q5SW79	CEP170	Centrosomal protein of 170 kDa
Q9Y4F5	CEP170B	Centrosomal protein of 170 kDa protein B
Q8TEP8-3	CEP192	Isoform 3 of Centrosomal protein of 192 kDa
Q9BV73	CEP250	Centrosome-associated protein CEP250
O15078	CEP290	Centrosomal protein of 290 kDa
Q5VT06	CEP350	Centrosome-associated protein 350
Q9BYV8	CEP41	Centrosomal protein of 41 kDa
Q9C0F1	CEP44	Centrosomal protein of 44 kDa
Q53EZ4	CEP55	Centrosomal protein of 55 kDa
Q86XR8	CEP57	Centrosomal protein of 57 kDa
Q9Y592	CEP83	Centrosomal protein of 83 kDa
Q6P2H3	CEP85	Centrosomal protein of 85 kDa
Q96ST8	CEP89	Centrosomal protein of 89 kDa
Q5T4B2	CERCAM	Probable inactive glycosyltransferase 25 family member 3
Q96G23	CERS2	Ceramide synthase 2
Q8N5B7	CERS5	Ceramide synthase 5
Q6ZMG9-2	CERS6	Isoform 2 of Ceramide synthase 6
O00748	CES2	Cocaine esterase
P41208	CETN2	Centrin-2
Q9Y6A4	CFAP20	Cilia- and flagella-associated protein 20
Q96G28	CFAP36	Cilia- and flagella-associated protein 36
Q9UEE9	CFDP1	Craniofacial development protein 1
P23528	CFL1	Cofilin-1
Q9Y281	CFL2	Cofilin-2
Q9UFW8	CGGBP1	CGG triplet repeat-binding protein 1
Q9P2M7	CGN	Cingulin
Q99675	CGRRF1	Cell growth regulator with RING finger domain protein 1
Q13111	CHAF1A	Chromatin assembly factor 1 subunit A
Q13112	CHAF1B	Chromatin assembly factor 1 subunit B
Q96JM3	CHAMP1	Chromosome alignment-maintaining phosphoprotein 1
Q96BP2	CHCHD1	Coiled-coil-helix-coiled-coil-helix domain-containing protein 1
Q9Y6H1	CHCHD2	Coiled-coil-helix-coiled-coil-helix domain-containing protein 2
Q9NX63	CHCHD3	MICOS complex subunit MIC19
Q8N4Q1-2	CHCHD4	Isoform 2 of Mitochondrial intermembrane space import and assembly protein 40
Q9BSY4-2	CHCHD5	Isoform 2 of Coiled-coil-helix-coiled-coil-helix domain-containing protein 5
Q9BRQ6	CHCHD6	MICOS complex subunit MIC25
Q9BUK0-4	CHCHD7	Isoform 4 of Coiled-coil-helix-coiled-coil-helix domain-containing protein 7
O14646	CHD1	Chromodomain-helicase-DNA-binding protein 1
Q86WJ1	CHD1L	Chromodomain-helicase-DNA-binding protein 1-like
O14647	CHD2	Chromodomain-helicase-DNA-binding protein 2
Q12873-3	CHD3	Isoform 3 of Chromodomain-helicase-DNA-binding protein 3
Q14839-2	CHD4	Isoform 2 of Chromodomain-helicase-DNA-binding protein 4
Q8TDI0	CHD5	Chromodomain-helicase-DNA-binding protein 5
Q8TD26	CHD6	Chromodomain-helicase-DNA-binding protein 6
Q9P2D1	CHD7	Chromodomain-helicase-DNA-binding protein 7
Q9HCK8	CHD8	Chromodomain-helicase-DNA-binding protein 8
Q3L8U1	CHD9	Chromodomain-helicase-DNA-binding protein 9
O14757	CHEK1	Serine/threonine-protein kinase Chk1
O96017-9	CHEK2	Isoform 9 of Serine/threonine-protein kinase Chk2
Q8IWX8	CHERP	Calcium homeostasis endoplasmic reticulum protein
Q96EP1	CHFR	E3 ubiquitin-protein ligase CHFR
Q9BWS9	CHID1	Chitinase domain-containing protein 1
Q9HD42	CHMP1A	Charged multivesicular body protein 1a
Q7LBR1	CHMP1B	Charged multivesicular body protein 1b
O43633	CHMP2A	Charged multivesicular body protein 2a
Q9UQN3	CHMP2B	Charged multivesicular body protein 2b
Q9Y3E7	CHMP3	Charged multivesicular body protein 3
Q9BY43-2	CHMP4A	Isoform 2 of Charged multivesicular body protein 4a
Q9H444	CHMP4B	Charged multivesicular body protein 4b
Q9NZZ3	CHMP5	Charged multivesicular body protein 5
Q96FZ7	CHMP6	Charged multivesicular body protein 6
Q8WUX9	CHMP7	Charged multivesicular body protein 7
Q9UHD1	CHORDC1	Cysteine and histidine-rich domain-containing protein 1
Q99653	CHP1	Calcineurin B homologous protein 1
Q8IZ52	CHPF	Chondroitin sulfate synthase 2
Q9P2E5	CHPF2	Chondroitin sulfate glucuronyltransferase
Q8WUD6	CHPT1	Cholinephosphotransferase 1
Q9NRG0	CHRAC1	Chromatin accessibility complex protein 1
Q8NCH0	CHST14	Carbohydrate sulfotransferase 14
Q7LGC8	CHST3	Carbohydrate sulfotransferase 3
Q86X52	CHSY1	Chondroitin sulfate synthase 1
Q8WVB6-2	CHTF18	Isoform 2 of Chromosome transmission fidelity protein 18 homolog
P0CG12	CHTF8	Chromosome transmission fidelity protein 8 homolog isoform 2
Q9Y3Y2-3	CHTOP	Isoform 2 of Chromatin target of PRMT1 protein
O15111	CHUK	Inhibitor of nuclear factor kappa-B kinase subunit alpha
Q8WUH1	CHURC1	Protein Churchill
O76071	CIAO1	Probable cytosolic iron-sulfur protein assembly protein CIAO1
Q6FI81	CIAPIN1	Anamorsin
Q96RK0	CIC	Protein capicua homolog
Q9BW66-3	CINP	Isoform 3 of Cyclin-dependent kinase 2-interacting protein
Q86X95	CIR1	Corepressor interacting with RBPJ 1
Q14011	CIRBP	Cold-inducible RNA-binding protein
Q9NZ45	CISD1	CDGSH iron-sulfur domain-containing protein 1
Q8N5K1	CISD2	CDGSH iron-sulfur domain-containing protein 2
O14578-4	CIT	Isoform 4 of Citron Rho-interacting kinase
Q99967	CITED2	Cbp/p300-interacting transactivator 2
Q9ULV3	CIZ1	Cip1-interacting zinc finger protein
Q8WWK9	CKAP2	Cytoskeleton-associated protein 2
Q8WWK9-5	CKAP2	Isoform 3 of Cytoskeleton-associated protein 2
Q8IYA6	CKAP2L	Cytoskeleton-associated protein 2-like
Q07065	CKAP4	Cytoskeleton-associated protein 4
Q14008	CKAP5	Cytoskeleton-associated protein 5
P12277	CKB	Creatine kinase B-type
P61024	CKS1B	Cyclin-dependent kinases regulatory subunit 1
P33552	CKS2	Cyclin-dependent kinases regulatory subunit 2
Q7Z460	CLASP1	CLIP-associating protein 1
O75122-3	CLASP2	Isoform 3 of CLIP-associating protein 2
Q96S66	CLCC1	Chloride channel CLIC-like protein 1
P51790	CLCN3	H(+)/Cl(-) exchange transporter 3
P51790-2	CLCN3	Isoform 2 of H(+)/Cl(-) exchange transporter 3
P51795-2	CLCN5	Isoform 2 of H(+)/Cl(-) exchange transporter 5
P51797-5	CLCN6	Isoform 5 of Chloride transport protein 6
P51798	CLCN7	H(+)/Cl(-) exchange transporter 7
Q9NY35	CLDND1	Claudin domain-containing protein 1
Q2KHT3	CLEC16A	Protein CLEC16A
P05452	CLEC3B	Tetranectin
O14967	CLGN	Calmegin
O00299	CLIC1	Chloride intracellular channel protein 1
Q9Y696	CLIC4	Chloride intracellular channel protein 4
Q96NY7	CLIC6	Chloride intracellular channel protein 6
Q14677-3	CLINT1	Isoform 3 of Clathrin interactor 1
Q14677	CLINT1	Clathrin interactor 1
P30622	CLIP1	CAP-Gly domain-containing linker protein 1
Q9UDT6	CLIP2	CAP-Gly domain-containing linker protein 2
P49759-3	CLK1	Isoform 3 of Dual specificity protein kinase CLK1
P49761	CLK3	Dual specificity protein kinase CLK3
Q9H6B4	CLMP	CXADR-like membrane protein
O75503	CLN5	Ceroid-lipofuscinosis neuronal protein 5
O15516	CLOCK	Circadian locomoter output cycles protein kaput
Q92989	CLP1	Polyribonucleotide 5'-hydroxyl-kinase Clp1
Q9H078	CLPB	Caseinolytic peptidase B protein homolog
Q16740	CLPP	ATP-dependent Clp protease proteolytic subunit, mitochondrial
O96005	CLPTM1	Cleft lip and palate transmembrane protein 1
Q96KA5	CLPTM1L	Cleft lip and palate transmembrane protein 1-like protein
O76031	CLPX	ATP-dependent Clp protease ATP-binding subunit clpX-like, mitochondrial
Q9HAW4	CLSPN	Claspin
O94985	CLSTN1	Calsyntenin-1
P09496-2	CLTA	Isoform Non-brain of Clathrin light chain A
P09497-2	CLTB	Isoform Non-brain of Clathrin light chain B
Q00610	CLTC	Clathrin heavy chain 1
Q96AJ1	CLUAP1	Clusterin-associated protein 1
O75153	CLUH	Clustered mitochondria protein homolog
Q8NFW8	CMAS	N-acylneuraminate cytidylyltransferase
Q96DG6	CMBL	Carboxymethylenebutenolidase homolog
Q7Z7K0	CMC1	COX assembly mitochondrial protein homolog
Q9NRP2	CMC2	COX assembly mitochondrial protein 2 homolog
P56277	CMC4	Cx9C motif-containing protein 4
P30085	CMPK1	UMP-CMP kinase
Q9BQ75	CMSS1	Protein CMSS1
Q8N1G2	CMTR1	Cap-specific mRNA (nucleoside-2'-O-)-methyltransferase 1
Q8IYT2	CMTR2	Cap-specific mRNA (nucleoside-2'-O-)-methyltransferase 2
P62633-4	CNBP	Isoform 4 of Cellular nucleic acid-binding protein
P62633	CNBP	Cellular nucleic acid-binding protein
Q96KP4	CNDP2	Cytosolic non-specific dipeptidase
Q8N9A8-2	CNEP1R1	Isoform 2 of Nuclear envelope phosphatase-regulatory subunit 1
P51911	CNN1	Calponin-1
Q99439	CNN2	Calponin-2
Q15417	CNN3	Calponin-3
Q9H8M5	CNNM2	Metal transporter CNNM2
Q8NE01	CNNM3	Metal transporter CNNM3
Q6P4Q7	CNNM4	Metal transporter CNNM4
A5YKK6	CNOT1	CCR4-NOT transcription complex subunit 1
Q9H9A5-6	CNOT10	Isoform 6 of CCR4-NOT transcription complex subunit 10
Q9UKZ1	CNOT11	CCR4-NOT transcription complex subunit 11
Q9NZN8	CNOT2	CCR4-NOT transcription complex subunit 2
O75175	CNOT3	CCR4-NOT transcription complex subunit 3
O95628-6	CNOT4	Isoform 6 of CCR4-NOT transcription complex subunit 4
Q9ULM6	CNOT6	CCR4-NOT transcription complex subunit 6
Q96LI5	CNOT6L	CCR4-NOT transcription complex subunit 6-like
Q9UIV1	CNOT7	CCR4-NOT transcription complex subunit 7
Q9UFF9	CNOT8	CCR4-NOT transcription complex subunit 8
P09543	CNP	2',3'-cyclic-nucleotide 3'-phosphodiesterase
Q9Y2B0	CNPY2	Protein canopy homolog 2
Q9BT09	CNPY3	Protein canopy homolog 3
Q8N129	CNPY4	Protein canopy homolog 4
Q96F85	CNRIP1	CB1 cannabinoid receptor-interacting protein 1
Q6PJW8	CNST	Consortin
P78357	CNTNAP1	Contactin-associated protein 1
Q7Z7A1	CNTRL	Centriolin
Q9GZY4	COA1	Cytochrome c oxidase assembly factor 1 homolog
Q9Y2R0	COA3	Cytochrome c oxidase assembly factor 3 homolog, mitochondrial
Q9NYJ1-2	COA4	Isoform 2 of Cytochrome c oxidase assembly factor 4 homolog, mitochondrial
Q86WW8	COA5	Cytochrome c oxidase assembly factor 5
Q5JTJ3-2	COA6	Isoform 2 of Cytochrome c oxidase assembly factor 6 homolog
Q96BR5	COA7	Cytochrome c oxidase assembly factor 7
Q13057-2	COASY	Isoform 2 of Bifunctional coenzyme A synthase
Q53SF7	COBLL1	Cordon-bleu protein-like 1
Q8WTW3	COG1	Conserved oligomeric Golgi complex subunit 1
Q14746	COG2	Conserved oligomeric Golgi complex subunit 2
Q96JB2	COG3	Conserved oligomeric Golgi complex subunit 3
Q9H9E3	COG4	Conserved oligomeric Golgi complex subunit 4
Q9UP83-2	COG5	Isoform 2 of Conserved oligomeric Golgi complex subunit 5
Q9Y2V7	COG6	Conserved oligomeric Golgi complex subunit 6
P83436	COG7	Conserved oligomeric Golgi complex subunit 7
Q96MW5	COG8	Conserved oligomeric Golgi complex subunit 8
P38432	COIL	Coilin
Q03692	COL10A1	Collagen alpha-1(X) chain
Q99715	COL12A1	Collagen alpha-1(XII) chain
Q05707	COL14A1	Collagen alpha-1(XIV) chain
P39059	COL15A1	Collagen alpha-1(XV) chain
Q07092	COL16A1	Collagen alpha-1(XVI) chain
P39060	COL18A1	Collagen alpha-1(XVIII) chain
P02452	COL1A1	Collagen alpha-1(I) chain
P08123	COL1A2	Collagen alpha-2(I) chain
P02458	COL2A1	Collagen alpha-1(II) chain
P02461	COL3A1	Collagen alpha-1(III) chain
P02462	COL4A1	Collagen alpha-1(IV) chain
P08572	COL4A2	Collagen alpha-2(IV) chain
Q9Y5P4-3	COL4A3BP	Isoform 3 of Collagen type IV alpha-3-binding protein
P20908	COL5A1	Collagen alpha-1(V) chain
P05997	COL5A2	Collagen alpha-2(V) chain
P25940	COL5A3	Collagen alpha-3(V) chain
P12109	COL6A1	Collagen alpha-1(VI) chain
P12110	COL6A2	Collagen alpha-2(VI) chain
P12110-2	COL6A2	Isoform 2C2A of Collagen alpha-2(VI) chain
P12111	COL6A3	Collagen alpha-3(VI) chain
P12111-4	COL6A3	Isoform 4 of Collagen alpha-3(VI) chain
Q02388	COL7A1	Collagen alpha-1(VII) chain
P27658	COL8A1	Collagen alpha-1(VIII) chain
Q5KU26	COLEC12	Collectin-12
Q8NBJ5	COLGALT1	Procollagen galactosyltransferase 1
Q8IYK4	COLGALT2	Procollagen galactosyltransferase 2
Q8N668	COMMD1	COMM domain-containing protein 1
Q9Y6G5	COMMD10	COMM domain-containing protein 10
Q86X83	COMMD2	COMM domain-containing protein 2
Q9UBI1	COMMD3	COMM domain-containing protein 3
Q9H0A8	COMMD4	COMM domain-containing protein 4
Q9GZQ3	COMMD5	COMM domain-containing protein 5
Q7Z4G1	COMMD6	COMM domain-containing protein 6
Q86VX2	COMMD7	COMM domain-containing protein 7
Q9NX08	COMMD8	COMM domain-containing protein 8
Q9P000	COMMD9	COMM domain-containing protein 9
P49747	COMP	Cartilage oligomeric matrix protein
P21964	COMT	Catechol O-methyltransferase
P53621	COPA	Coatomer subunit alpha
P53618	COPB1	Coatomer subunit beta
P35606	COPB2	Coatomer subunit beta'
O14579	COPE	Coatomer subunit epsilon
Q9Y678	COPG1	Coatomer subunit gamma-1
Q9UBF2	COPG2	Coatomer subunit gamma-2
Q9NQ92	COPRS	Coordinator of PRMT5 and differentiation stimulator
P61201	COPS2	COP9 signalosome complex subunit 2
Q9UNS2	COPS3	COP9 signalosome complex subunit 3
Q9BT78	COPS4	COP9 signalosome complex subunit 4
Q92905	COPS5	COP9 signalosome complex subunit 5
Q7L5N1	COPS6	COP9 signalosome complex subunit 6
Q9UBW8	COPS7A	COP9 signalosome complex subunit 7a
Q9H9Q2	COPS7B	COP9 signalosome complex subunit 7b
Q99627	COPS8	COP9 signalosome complex subunit 8
P61923-4	COPZ1	Isoform 4 of Coatomer subunit zeta-1
Q9P299	COPZ2	Coatomer subunit zeta-2
Q9H8M1	COQ10B	Coenzyme Q-binding protein COQ10 homolog B, mitochondrial
Q9NZJ6	COQ3	Ubiquinone biosynthesis O-methyltransferase, mitochondrial
Q5HYK3	COQ5	2-methoxy-6-polyprenyl-1,4-benzoquinol methylase, mitochondrial
Q9Y2Z9	COQ6	Ubiquinone biosynthesis monooxygenase COQ6, mitochondrial
Q99807	COQ7	5-demethoxyubiquinone hydroxylase, mitochondrial
Q96D53	COQ8B	Atypical kinase COQ8B, mitochondrial
O75208	COQ9	Ubiquinone biosynthesis protein COQ9, mitochondrial
P31146	CORO1A	Coronin-1A
Q9BR76	CORO1B	Coronin-1B
Q9ULV4-3	CORO1C	Isoform 3 of Coronin-1C
Q9UQ03	CORO2B	Coronin-2B
P57737-3	CORO7	Isoform 3 of Coronin-7
Q14019	COTL1	Coactosin-like protein
Q7KZN9	COX15	Cytochrome c oxidase assembly protein COX15 homolog
Q14061	COX17	Cytochrome c oxidase copper chaperone
Q49B96	COX19	Cytochrome c oxidase assembly protein COX19
Q5RI15-2	COX20	Isoform 2 of Cytochrome c oxidase protein 20 homolog
P13073	COX4I1	Cytochrome c oxidase subunit 4 isoform 1, mitochondrial
P20674	COX5A	Cytochrome c oxidase subunit 5A, mitochondrial
P10606	COX5B	Cytochrome c oxidase subunit 5B, mitochondrial
P12074	COX6A1	Cytochrome c oxidase subunit 6A1, mitochondrial
P14854	COX6B1	Cytochrome c oxidase subunit 6B1
P09669	COX6C	Cytochrome c oxidase subunit 6C
P14406	COX7A2	Cytochrome c oxidase subunit 7A2, mitochondrial
O14548	COX7A2L	Cytochrome c oxidase subunit 7A-related protein, mitochondrial
P15954	COX7C	Cytochrome c oxidase subunit 7C, mitochondrial
O75976	CPD	Carboxypeptidase D
Q7Z5Q1-9	CPEB2	Isoform 8 of Cytoplasmic polyadenylation element-binding protein 2
Q17RY0	CPEB4	Cytoplasmic polyadenylation element-binding protein 4
P14384	CPM	Carboxypeptidase M
Q99829	CPNE1	Copine-1
Q96FN4	CPNE2	Copine-2
O75131	CPNE3	Copine-3
Q9UBL6	CPNE7	Copine-7
P36551	CPOX	Oxygen-dependent coproporphyrinogen-III oxidase, mitochondrial
Q9BRF8	CPPED1	Serine/threonine-protein phosphatase CPPED1
Q9Y646	CPQ	Carboxypeptidase Q
P31327-3	CPS1	Isoform 3 of Carbamoyl-phosphate synthase [ammonia], mitochondrial
Q10570	CPSF1	Cleavage and polyadenylation specificity factor subunit 1
Q9P2I0	CPSF2	Cleavage and polyadenylation specificity factor subunit 2
Q9UKF6	CPSF3	Cleavage and polyadenylation specificity factor subunit 3
Q5TA45-5	CPSF3L	Isoform 5 of Integrator complex subunit 11
O95639	CPSF4	Cleavage and polyadenylation specificity factor subunit 4
Q16630-2	CPSF6	Isoform 2 of Cleavage and polyadenylation specificity factor subunit 6
Q8N684-3	CPSF7	Isoform 3 of Cleavage and polyadenylation specificity factor subunit 7
P50416	CPT1A	Carnitine O-palmitoyltransferase 1, liver isoform
Q8TCG5	CPT1C	Carnitine O-palmitoyltransferase 1, brain isoform
P23786	CPT2	Carnitine O-palmitoyltransferase 2, mitochondrial
Q8N436	CPXM2	Inactive carboxypeptidase-like protein X2
Q66K79	CPZ	Carboxypeptidase Z
P29373	CRABP2	Cellular retinoic acid-binding protein 2
P43155	CRAT	Carnitine O-acetyltransferase
Q96SW2	CRBN	Protein cereblon
P16220	CREB1	Cyclic AMP-responsive element-binding protein 1
Q96BA8	CREB3L1	Cyclic AMP-responsive element-binding protein 3-like protein 1
Q70SY1	CREB3L2	Cyclic AMP-responsive element-binding protein 3-like protein 2
Q02930	CREB5	Cyclic AMP-responsive element-binding protein 5
Q92793	CREBBP	CREB-binding protein
Q96HD1-2	CRELD1	Isoform 2 of Cysteine-rich with EGF-like domain protein 1
Q6UXH1-5	CRELD2	Isoform 5 of Cysteine-rich with EGF-like domain protein 2
Q9NZV1	CRIM1	Cysteine-rich motor neuron 1 protein
P52943-2	CRIP2	Isoform 2 of Cysteine-rich protein 2
Q9H0B8	CRISPLD2	Cysteine-rich secretory protein LCCL domain-containing 2
P46108	CRK	Adapter molecule crk
P46109	CRKL	Crk-like protein
Q8IUI8	CRLF3	Cytokine receptor-like factor 3
Q14194-2	CRMP1	Isoform LCRMP-1 of Dihydropyrimidinase-related protein 1
Q9BZJ0	CRNKL1	Crooked neck-like protein 1
Q5TZA2	CROCC	Rootletin
Q9UKG9-3	CROT	Isoform 3 of Peroxisomal carnitine O-octanoyltransferase
O75718	CRTAP	Cartilage-associated protein
Q6UUV9-2	CRTC1	Isoform 2 of CREB-regulated transcription coactivator 1
Q6UUV7	CRTC3	CREB-regulated transcription coactivator 3
Q49AN0	CRY2	Cryptochrome-2
P02511	CRYAB	Alpha-crystallin B chain
Q68DQ2	CRYBG3	Very large A-kinase anchor protein
Q08257	CRYZ	Quinone oxidoreductase
O95825	CRYZL1	Quinone oxidoreductase-like protein 1
O75390	CS	Citrate synthase, mitochondrial
O75534-3	CSDE1	Isoform 3 of Cold shock domain-containing protein E1
P55060	CSE1L	Exportin-2
Q8N6G5	CSGALNACT2	Chondroitin sulfate N-acetylgalactosaminyltransferase 2
P41240	CSK	Tyrosine-protein kinase CSK
P48729-2	CSNK1A1	Isoform 2 of Casein kinase I isoform alpha
P49674	CSNK1E	Casein kinase I isoform epsilon
Q9HCP0	CSNK1G1	Casein kinase I isoform gamma-1
Q9Y6M4-2	CSNK1G3	Isoform 2 of Casein kinase I isoform gamma-3
P68400	CSNK2A1	Casein kinase II subunit alpha
P19784	CSNK2A2	Casein kinase II subunit alpha'
P67870	CSNK2B	Casein kinase II subunit beta
Q6UVK1	CSPG4	Chondroitin sulfate proteoglycan 4
P21291	CSRP1	Cysteine and glycine-rich protein 1
Q16527	CSRP2	Cysteine and glycine-rich protein 2
P01034	CST3	Cystatin-C
P04080	CSTB	Cystatin-B
Q05048	CSTF1	Cleavage stimulation factor subunit 1
P33240	CSTF2	Cleavage stimulation factor subunit 2
Q9H0L4	CSTF2T	Cleavage stimulation factor subunit 2 tau variant
Q12996	CSTF3	Cleavage stimulation factor subunit 3
Q13363	CTBP1	C-terminal-binding protein 1
P56545-2	CTBP2	Isoform 2 of C-terminal-binding protein 2
Q01459	CTBS	Di-N-acetylchitobiase
P49711	CTCF	Transcriptional repressor CTCF
Q9Y5B0	CTDP1	RNA polymerase II subunit A C-terminal domain phosphatase
Q9GZU7	CTDSP1	Carboxy-terminal domain RNA polymerase II polypeptide A small phosphatase 1
Q05D32	CTDSPL2	CTD small phosphatase-like protein 2
P29279	CTGF	Connective tissue growth factor
P32929	CTH	Cystathionine gamma-lyase
O43310-2	CTIF	Isoform 2 of CBP80/20-dependent translation initiation factor
P35221	CTNNA1	Catenin alpha-1
P26232	CTNNA2	Catenin alpha-2
Q9UBT7	CTNNAL1	Alpha-catulin
P35222	CTNNB1	Catenin beta-1
Q9NSA3	CTNNBIP1	Beta-catenin-interacting protein 1
Q8WYA6	CTNNBL1	Beta-catenin-like protein 1
O60716	CTNND1	Catenin delta-1
P17812	CTPS1	CTP synthase 1
Q9NRF8	CTPS2	CTP synthase 2
Q6PD62	CTR9	RNA polymerase-associated protein CTR9 homolog
P10619	CTSA	Lysosomal protective protein
P07858	CTSB	Cathepsin B
P53634	CTSC	Dipeptidyl peptidase 1
Q9UBX1	CTSF	Cathepsin F
P43235	CTSK	Cathepsin K
P07711	CTSL	Cathepsin L1
P43234	CTSO	Cathepsin O
O60911	CTSV	Cathepsin L2
Q9UBR2	CTSZ	Cathepsin Z
Q14247	CTTN	Src substrate cortactin
Q9P2B4	CTTNBP2NL	CTTNBP2 N-terminal-like protein
Q9NWM3	CUEDC1	CUE domain-containing protein 1
Q9H467	CUEDC2	CUE domain-containing protein 2
Q13616	CUL1	Cullin-1
Q13617-2	CUL2	Isoform 2 of Cullin-2
Q13618	CUL3	Cullin-3
Q13619	CUL4A	Cullin-4A
Q13620-1	CUL4B	Isoform 2 of Cullin-4B
Q93034	CUL5	Cullin-5
Q14999-2	CUL7	Isoform 2 of Cullin-7
O60888-2	CUTA	Isoform A of Protein CutA
Q9NTM9	CUTC	Copper homeostasis protein cutC homolog
P39880-3	CUX1	Isoform 3 of Homeobox protein cut-like 1
Q13948	CUX1	Protein CASP
Q9P013	CWC15	Spliceosome-associated protein CWC15 homolog
Q9HCG8	CWC22	Pre-mRNA-splicing factor CWC22 homolog
Q9NXE8	CWC25	Pre-mRNA-splicing factor CWC25 homolog
Q6UX04	CWC27	Peptidyl-prolyl cis-trans isomerase CWC27 homolog
Q69YN2	CWF19L1	CWF19-like protein 1
Q2TBE0	CWF19L2	CWF19-like protein 2
Q8TB03	CXorf38	Uncharacterized protein CXorf38
Q9H5V9	CXorf56	UPF0428 protein CXorf56
Q9P0U4-2	CXXC1	Isoform 2 of CXXC-type zinc finger protein 1
Q7LFL8	CXXC5	CXXC-type zinc finger protein 5
P00167	CYB5A	Cytochrome b5
O43169	CYB5B	Cytochrome b5 type B
Q9UHQ9	CYB5R1	NADH-cytochrome b5 reductase 1
Q6BCY4	CYB5R2	NADH-cytochrome b5 reductase 2
P00387-3	CYB5R3	Isoform 3 of NADH-cytochrome b5 reductase 3
P13498	CYBA	Cytochrome b-245 light chain
Q53TN4	CYBRD1	Cytochrome b reductase 1
P08574	CYC1	Cytochrome c1, heme protein, mitochondrial
P99999	CYCS	Cytochrome c
Q7L576	CYFIP1	Cytoplasmic FMR1-interacting protein 1
Q96F07	CYFIP2	Cytoplasmic FMR1-interacting protein 2
Q6ZMK1	CYHR1	Cysteine and histidine-rich protein 1
Q9NQC7	CYLD	Ubiquitin carboxyl-terminal hydrolase CYLD
Q6UW02	CYP20A1	Cytochrome P450 20A1
Q02318	CYP27A1	Sterol 26-hydroxylase, mitochondrial
Q7Z449	CYP2U1	Cytochrome P450 2U1
Q16850	CYP51A1	Lanosterol 14-alpha demethylase
O00622	CYR61	Protein CYR61
Q99418	CYTH2	Cytohesin-2
O43739	CYTH3	Cytohesin-3
Q8N465	D2HGDH	D-2-hydroxyglutarate dehydrogenase, mitochondrial
Q9Y4D1	DAAM1	Disheveled-associated activator of morphogenesis 1
Q86T65	DAAM2	Disheveled-associated activator of morphogenesis 2
P98082	DAB2	Disabled homolog 2
Q5VWQ8	DAB2IP	Disabled homolog 2-interacting protein
P61803	DAD1	Dolichyl-diphosphooligosaccharide--protein glycosyltransferase subunit DAD1
Q14118	DAG1	Dystroglycan
Q8NCG7	DAGLB	Sn1-specific diacylglycerol lipase beta
P51397	DAP	Death-associated protein 1
P51398	DAP3	28S ribosomal protein S29, mitochondrial
P53355-3	DAPK1	Isoform 3 of Death-associated protein kinase 1
Q9UIK4-2	DAPK2	Isoform 2 of Death-associated protein kinase 2
O43293	DAPK3	Death-associated protein kinase 3
P14868	DARS	Aspartate--tRNA ligase, cytoplasmic
Q6PI48	DARS2	Aspartate--tRNA ligase, mitochondrial
Q9UER7	DAXX	Death domain-associated protein 6
Q96EP5	DAZAP1	DAZ-associated protein 1
P07108-5	DBI	Isoform 5 of Acyl-CoA-binding protein
Q16643-3	DBN1	Isoform 3 of Drebrin
Q9UJU6-3	DBNL	Isoform 3 of Drebrin-like protein
Q9UJU6	DBNL	Drebrin-like protein
Q9UK59	DBR1	Lariat debranching enzyme
P11182	DBT	Lipoamide acyltransferase component of branched-chain alpha-keto acid dehydrogenase complex, mitochondrial
Q9NV06	DCAF13	DDB1- and CUL4-associated factor 13
Q9NXF7	DCAF16	DDB1- and CUL4-associated factor 16
Q96JK2	DCAF5	DDB1- and CUL4-associated factor 5
Q58WW2-3	DCAF6	Isoform 3 of DDB1- and CUL4-associated factor 6
P61962	DCAF7	DDB1- and CUL4-associated factor 7
Q5TAQ9	DCAF8	DDB1- and CUL4-associated factor 8
Q8WVC6	DCAKD	Dephospho-CoA kinase domain-containing protein
Q8N8Z6	DCBLD1	Discoidin, CUB and LCCL domain-containing protein 1
Q96PD2-2	DCBLD2	Isoform 2 of Discoidin, CUB and LCCL domain-containing protein 2
Q96JQ0	DCHS1	Protocadherin-16
P27707	DCK	Deoxycytidine kinase
Q8N568-3	DCLK2	Isoform 3 of Serine/threonine-protein kinase DCLK2
Q96SD1	DCLRE1C	Protein artemis
P07585	DCN	Decorin
Q9NPI6	DCP1A	mRNA-decapping enzyme 1A
Q8IZD4	DCP1B	mRNA-decapping enzyme 1B
Q96C86	DCPS	m7GpppX diphosphatase
P32321-2	DCTD	Isoform 2 of Deoxycytidylate deaminase
Q14203	DCTN1	Dynactin subunit 1
Q13561	DCTN2	Dynactin subunit 2
O75935	DCTN3	Dynactin subunit 3
Q9UJW0-3	DCTN4	Isoform 3 of Dynactin subunit 4
Q9BTE1	DCTN5	Dynactin subunit 5
O00399	DCTN6	Dynactin subunit 6
Q9H773	DCTPP1	dCTP pyrophosphatase 1
Q96GG9	DCUN1D1	DCN1-like protein 1
Q8IWE4	DCUN1D3	DCN1-like protein 3
Q92564-3	DCUN1D4	Isoform 3 of DCN1-like protein 4
Q9BTE7	DCUN1D5	DCN1-like protein 5
Q7Z4W1	DCXR	L-xylulose reductase
Q9BW61	DDA1	DET1- and DDB1-associated protein 1
O94760	DDAH1	N(G),N(G)-dimethylarginine dimethylaminohydrolase 1
O95865	DDAH2	N(G),N(G)-dimethylarginine dimethylaminohydrolase 2
Q16531	DDB1	DNA damage-binding protein 1
Q92466	DDB2	DNA damage-binding protein 2
Q8NEL9	DDHD1	Phospholipase DDHD1
Q5TDH0-3	DDI2	Isoform 3 of Protein DDI1 homolog 2
P39656	DDOST	Dolichyl-diphosphooligosaccharide--protein glycosyltransferase 48 kDa subunit
Q16832	DDR2	Discoidin domain-containing receptor 2
Q96HY6	DDRGK1	DDRGK domain-containing protein 1
Q92499	DDX1	ATP-dependent RNA helicase DDX1
Q13206	DDX10	Probable ATP-dependent RNA helicase DDX10
Q96FC9	DDX11	ATP-dependent DNA helicase DDX11
Q92841	DDX17	Probable ATP-dependent RNA helicase DDX17
Q9NVP1	DDX18	ATP-dependent RNA helicase DDX18
Q9NUU7	DDX19A	ATP-dependent RNA helicase DDX19A
Q9UMR2	DDX19B	ATP-dependent RNA helicase DDX19B
Q9UHI6	DDX20	Probable ATP-dependent RNA helicase DDX20
Q9NR30	DDX21	Nucleolar RNA helicase 2
Q9BUQ8	DDX23	Probable ATP-dependent RNA helicase DDX23
Q9GZR7	DDX24	ATP-dependent RNA helicase DDX24
Q96GQ7	DDX27	Probable ATP-dependent RNA helicase DDX27
Q9NUL7	DDX28	Probable ATP-dependent RNA helicase DDX28
Q9H8H2	DDX31	Probable ATP-dependent RNA helicase DDX31
O00148	DDX39A	ATP-dependent RNA helicase DDX39A
Q13838-2	DDX39B	Isoform 2 of Spliceosome RNA helicase DDX39B
O00571	DDX3X	ATP-dependent RNA helicase DDX3X
O15523	DDX3Y	ATP-dependent RNA helicase DDX3Y
Q9NQI0	DDX4	Probable ATP-dependent RNA helicase DDX4
Q9UJV9	DDX41	Probable ATP-dependent RNA helicase DDX41
Q86XP3	DDX42	ATP-dependent RNA helicase DDX42
Q7L014	DDX46	Probable ATP-dependent RNA helicase DDX46
Q9H0S4	DDX47	Probable ATP-dependent RNA helicase DDX47
Q9Y6V7	DDX49	Probable ATP-dependent RNA helicase DDX49
P17844	DDX5	Probable ATP-dependent RNA helicase DDX5
Q9BQ39	DDX50	ATP-dependent RNA helicase DDX50
Q8N8A6	DDX51	ATP-dependent RNA helicase DDX51
Q9Y2R4	DDX52	Probable ATP-dependent RNA helicase DDX52
Q8TDD1-2	DDX54	Isoform 2 of ATP-dependent RNA helicase DDX54
Q8NHQ9	DDX55	ATP-dependent RNA helicase DDX55
Q9NY93	DDX56	Probable ATP-dependent RNA helicase DDX56
O95786	DDX58	Probable ATP-dependent RNA helicase DDX58
Q5T1V6	DDX59	Probable ATP-dependent RNA helicase DDX59
P26196	DDX6	Probable ATP-dependent RNA helicase DDX6
Q8IY21	DDX60	Probable ATP-dependent RNA helicase DDX60
Q5H9U9	DDX60L	Probable ATP-dependent RNA helicase DDX60-like
Q16698	DECR1	2,4-dienoyl-CoA reductase, mitochondrial
Q9NUI1	DECR2	Peroxisomal 2,4-dienoyl-CoA reductase
Q6ZN54	DEF8	Differentially expressed in FDCP 8 homolog
O15121	DEGS1	Sphingolipid delta(4)-desaturase DES1
P35659	DEK	Protein DEK
Q5VZ89	DENND4C	DENN domain-containing protein 4C
Q6IQ26	DENND5A	DENN domain-containing protein 5A
Q6ZUT9-2	DENND5B	Isoform 2 of DENN domain-containing protein 5B
Q8IWF6	DENND6A	Protein DENND6A
O43583	DENR	Density-regulated protein
O75140	DEPDC5	DEP domain-containing protein 5
Q9Y315	DERA	Deoxyribose-phosphate aldolase
P17661	DES	Desmin
Q9BSY9	DESI2	Desumoylating isopeptidase 2
O00273	DFFA	DNA fragmentation factor subunit alpha
O60443	DFNA5	Non-syndromic hearing impairment protein 5
Q96DF8	DGCR14	Protein DGCR14
Q8WYQ5	DGCR8	Microprocessor complex subunit DGCR8
P23743	DGKA	Diacylglycerol kinase alpha
P52429	DGKE	Diacylglycerol kinase epsilon
Q13574	DGKZ	Diacylglycerol kinase zeta
Q16854	DGUOK	Deoxyguanosine kinase, mitochondrial
Q15392	DHCR24	Delta(24)-sterol reductase
Q9UBM7	DHCR7	7-dehydrocholesterol reductase
Q86SQ9-2	DHDDS	Isoform 2 of Dehydrodolichyl diphosphate synthase complex subunit DHDDS
P00374	DHFR	Dihydrofolate reductase
Q02127	DHODH	Dihydroorotate dehydrogenase (quinone), mitochondrial
Q96LJ7	DHRS1	Dehydrogenase/reductase SDR family member 1
O75911	DHRS3	Short-chain dehydrogenase/reductase 3
Q9BTZ2	DHRS4	Dehydrogenase/reductase SDR family member 4
P0CG22	DHRS4L1	Putative dehydrogenase/reductase SDR family member 4-like 1
Q9Y394	DHRS7	Dehydrogenase/reductase SDR family member 7
Q6IAN0	DHRS7B	Dehydrogenase/reductase SDR family member 7B
Q96HY7	DHTKD1	Probable 2-oxoglutarate dehydrogenase E1 component DHKTD1, mitochondrial
O43143	DHX15	Pre-mRNA-splicing factor ATP-dependent RNA helicase DHX15
O60231	DHX16	Putative pre-mRNA-splicing factor ATP-dependent RNA helicase DHX16
Q7Z478	DHX29	ATP-dependent RNA helicase DHX29
Q7L2E3-2	DHX30	Isoform 2 of Putative ATP-dependent RNA helicase DHX30
Q7L7V1	DHX32	Putative pre-mRNA-splicing factor ATP-dependent RNA helicase DHX32
Q9H6R0	DHX33	Putative ATP-dependent RNA helicase DHX33
Q14147	DHX34	Probable ATP-dependent RNA helicase DHX34
Q9H5Z1	DHX35	Probable ATP-dependent RNA helicase DHX35
Q9H2U1	DHX36	ATP-dependent RNA helicase DHX36
Q8IY37	DHX37	Probable ATP-dependent RNA helicase DHX37
Q92620	DHX38	Pre-mRNA-splicing factor ATP-dependent RNA helicase PRP16
Q8IX18	DHX40	Probable ATP-dependent RNA helicase DHX40
Q6P158	DHX57	Putative ATP-dependent RNA helicase DHX57
Q14562	DHX8	ATP-dependent RNA helicase DHX8
Q08211	DHX9	ATP-dependent RNA helicase A
Q9NR28	DIABLO	Diablo homolog, mitochondrial
O60610	DIAPH1	Protein diaphanous homolog 1
O60879	DIAPH2	Protein diaphanous homolog 2
Q9NSV4	DIAPH3	Protein diaphanous homolog 3
Q9UPY3	DICER1	Endoribonuclease Dicer
Q9BTC0	DIDO1	Death-inducer obliterator 1
Q68CQ4	DIEXF	Digestive organ expansion factor homolog
Q9UNQ2	DIMT1	Probable dimethyladenosine transferase
Q14689	DIP2A	Disco-interacting protein 2 homolog A
Q9P265	DIP2B	Disco-interacting protein 2 homolog B
Q9Y2E4	DIP2C	Disco-interacting protein 2 homolog C
O95057	DIRAS1	GTP-binding protein Di-Ras1
Q96SL1	DIRC2	Disrupted in renal carcinoma protein 2
Q9Y2L1	DIS3	Exosome complex exonuclease RRP44
Q8TF46	DIS3L	DIS3-like exonuclease 1
Q8IYB7	DIS3L2	DIS3-like exonuclease 2
O60832	DKC1	H/ACA ribonucleoprotein complex subunit 4
O94907	DKK1	Dickkopf-related protein 1
P10515	DLAT	Dihydrolipoyllysine-residue acetyltransferase component of pyruvate dehydrogenase complex, mitochondrial
P09622	DLD	Dihydrolipoyl dehydrogenase, mitochondrial
Q12959-2	DLG1	Isoform 2 of Disks large homolog 1
Q15700-2	DLG2	Isoform 2 of Disks large homolog 2
Q92796	DLG3	Disks large homolog 3
P78352-2	DLG4	Isoform 2 of Disks large homolog 4
Q8TDM6	DLG5	Disks large homolog 5
Q9Y2H0	DLGAP4	Disks large-associated protein 4
Q15398	DLGAP5	Disks large-associated protein 5
P36957	DLST	Dihydrolipoyllysine-residue succinyltransferase component of 2-oxoglutarate dehydrogenase complex, mitochondrial
Q9NPF5	DMAP1	DNA methyltransferase 1-associated protein 1
P11532	DMD	Dystrophin
Q09019	DMWD	Dystrophia myotonica WD repeat-containing protein
Q86Y56	DNAAF5	Dynein assembly factor 5, axonemal
Q9UFH2	DNAH17	Dynein heavy chain 17, axonemal
Q9C0G6	DNAH6	Dynein heavy chain 6, axonemal
P31689	DNAJA1	DnaJ homolog subfamily A member 1
O60884	DNAJA2	DnaJ homolog subfamily A member 2
Q96EY1	DNAJA3	DnaJ homolog subfamily A member 3, mitochondrial
P25685	DNAJB1	DnaJ homolog subfamily B member 1
Q9UBS4	DNAJB11	DnaJ homolog subfamily B member 11
Q9NXW2-2	DNAJB12	Isoform 2 of DnaJ homolog subfamily B member 12
Q8TBM8	DNAJB14	DnaJ homolog subfamily B member 14
P25686	DNAJB2	DnaJ homolog subfamily B member 2
Q9UDY4	DNAJB4	DnaJ homolog subfamily B member 4
O75953-5	DNAJB5	Isoform 3 of DnaJ homolog subfamily B member 5
O75190	DNAJB6	DnaJ homolog subfamily B member 6
Q9UBS3	DNAJB9	DnaJ homolog subfamily B member 9
Q96KC8	DNAJC1	DnaJ homolog subfamily C member 1
Q8IXB1	DNAJC10	DnaJ homolog subfamily C member 10
Q9NVH1	DNAJC11	DnaJ homolog subfamily C member 11
O75165	DNAJC13	DnaJ homolog subfamily C member 13
Q6Y2X3	DNAJC14	DnaJ homolog subfamily C member 14
Q9Y5T4	DNAJC15	DnaJ homolog subfamily C member 15
Q9Y2G8	DNAJC16	DnaJ homolog subfamily C member 16
Q9NVM6	DNAJC17	DnaJ homolog subfamily C member 17
Q96DA6	DNAJC19	Mitochondrial import inner membrane translocase subunit TIM14
Q99543	DNAJC2	DnaJ homolog subfamily C member 2
Q5F1R6-2	DNAJC21	Isoform 2 of DnaJ homolog subfamily C member 21
Q5F1R6-3	DNAJC21	Isoform 3 of DnaJ homolog subfamily C member 21
Q9H1X3	DNAJC25	DnaJ homolog subfamily C member 25
Q13217	DNAJC3	DnaJ homolog subfamily C member 3
Q9H3Z4	DNAJC5	DnaJ homolog subfamily C member 5
O75061-2	DNAJC6	Isoform 2 of Putative tyrosine-protein phosphatase auxilin
Q99615	DNAJC7	DnaJ homolog subfamily C member 7
O75937	DNAJC8	DnaJ homolog subfamily C member 8
Q8WXX5	DNAJC9	DnaJ homolog subfamily C member 9
Q4LDG9	DNAL1	Dynein light chain 1, axonemal
P49184	DNASE1L1	Deoxyribonuclease-1-like 1
O00115	DNASE2	Deoxyribonuclease-2-alpha
Q05193	DNM1	Dynamin-1
O00429-6	DNM1L	Isoform 6 of Dynamin-1-like protein
O00429-2	DNM1L	Isoform 4 of Dynamin-1-like protein
P50570	DNM2	Dynamin-2
Q9UQ16-4	DNM3	Isoform 4 of Dynamin-3
Q6XZF7	DNMBP	Dynamin-binding protein
P26358-2	DNMT1	Isoform 2 of DNA (cytosine-5)-methyltransferase 1
Q9Y6K1	DNMT3A	DNA (cytosine-5)-methyltransferase 3A
Q9ULA0	DNPEP	Aspartyl aminopeptidase
O43598	DNPH1	2'-deoxynucleoside 5'-phosphate N-hydrolase 1
Q9H147	DNTTIP1	Deoxynucleotidyltransferase terminal-interacting protein 1
Q5QJE6	DNTTIP2	Deoxynucleotidyltransferase terminal-interacting protein 2
Q14185	DOCK1	Dedicator of cytokinesis protein 1
Q96BY6	DOCK10	Dedicator of cytokinesis protein 10
Q5JSL3	DOCK11	Dedicator of cytokinesis protein 11
Q8N1I0-3	DOCK4	Isoform 3 of Dedicator of cytokinesis protein 4
Q9H7D0	DOCK5	Dedicator of cytokinesis protein 5
Q96HP0	DOCK6	Dedicator of cytokinesis protein 6
Q96N67	DOCK7	Dedicator of cytokinesis protein 7
Q9BZ29-4	DOCK9	Isoform 4 of Dedicator of cytokinesis protein 9
Q9BU89	DOHH	Deoxyhypusine hydroxylase
Q9Y3R5	DOPEY2	Protein dopey-2
Q8TEK3	DOT1L	Histone-lysine N-methyltransferase, H3 lysine-79 specific
Q9BVM2	DPCD	Protein DPCD
Q92782-2	DPF1	Isoform 2 of Zinc finger protein neuro-d4
Q92785	DPF2	Zinc finger protein ubi-d4
Q92784-3	DPF3	Isoform 3 of Zinc finger protein DPF3
Q9BQC3	DPH2	Diphthamide biosynthesis protein 2
Q9H2P9-5	DPH5	Isoform 5 of Diphthine methyl ester synthase
O60762	DPM1	Dolichol-phosphate mannosyltransferase subunit 1
Q9NY33	DPP3	Dipeptidyl peptidase 3
P27487	DPP4	Dipeptidyl peptidase 4
Q9UHL4	DPP7	Dipeptidyl peptidase 2
Q86TI2-2	DPP9	Isoform 2 of Dipeptidyl peptidase 9
Q2PZI1	DPY19L1	Probable C-mannosyltransferase DPY19L1
Q7Z388	DPY19L4	Probable C-mannosyltransferase DPY19L4
Q9C005	DPY30	Protein dpy-30 homolog
Q12882	DPYD	Dihydropyrimidine dehydrogenase [NADP(+)]
Q16555	DPYSL2	Dihydropyrimidinase-related protein 2
Q14195-2	DPYSL3	Isoform LCRMP-4 of Dihydropyrimidinase-related protein 3
O14531	DPYSL4	Dihydropyrimidinase-related protein 4
Q01658	DR1	Protein Dr1
Q6UX65	DRAM2	DNA damage-regulated autophagy modulator protein 2
Q14919-2	DRAP1	Isoform 2 of Dr1-associated corepressor
Q9Y295	DRG1	Developmentally-regulated GTP-binding protein 1
P55039	DRG2	Developmentally-regulated GTP-binding protein 2
Q9NRR4	DROSHA	Ribonuclease 3
O14972	DSCR3	Down syndrome critical region protein 3
Q9UL01	DSE	Dermatan-sulfate epimerase
Q8IZU8	DSEL	Dermatan-sulfate epimerase-like protein
Q9H410	DSN1	Kinetochore-associated protein DSN1 homolog
Q03001	DST	Dystonin
Q03001-11	DST	Isoform 6 of Dystonin
P60981	DSTN	Destrin
Q8TEA8	DTD1	D-tyrosyl-tRNA(Tyr) deacylase 1
Q9NZJ0	DTL	Denticleless protein homolog
Q9Y4J8	DTNA	Dystrobrevin alpha
O60941	DTNB	Dystrobrevin beta
Q96EV8	DTNBP1	Dysbindin
Q8N5C7	DTWD1	DTW domain-containing protein 1
Q86UW9	DTX2	Probable E3 ubiquitin-protein ligase DTX2
Q8N9I9-2	DTX3	Isoform 2 of Probable E3 ubiquitin-protein ligase DTX3
Q8TDB6	DTX3L	E3 ubiquitin-protein ligase DTX3L
P23919	DTYMK	Thymidylate kinase
Q9NX74	DUS2	tRNA-dihydrouridine(20) synthase [NAD(P)+]-like
Q96G46	DUS3L	tRNA-dihydrouridine(47) synthase [NAD(P)(+)]-like
O75319	DUSP11	RNA/RNP complex-1-interacting phosphatase
Q9UNI6	DUSP12	Dual specificity protein phosphatase 12
O95147	DUSP14	Dual specificity protein phosphatase 14
Q9BVJ7	DUSP23	Dual specificity protein phosphatase 23
P51452	DUSP3	Dual specificity protein phosphatase 3
P33316	DUT	Deoxyuridine 5'-triphosphate nucleotidohydrolase, mitochondrial
O14641	DVL2	Segment polarity protein dishevelled homolog DVL-2
Q92997	DVL3	Segment polarity protein dishevelled homolog DVL-3
Q7RTS9	DYM	Dymeclin
Q14204	DYNC1H1	Cytoplasmic dynein 1 heavy chain 1
Q13409-3	DYNC1I2	Isoform 2C of Cytoplasmic dynein 1 intermediate chain 2
Q9Y6G9	DYNC1LI1	Cytoplasmic dynein 1 light intermediate chain 1
O43237	DYNC1LI2	Cytoplasmic dynein 1 light intermediate chain 2
Q8NCM8-2	DYNC2H1	Isoform 2 of Cytoplasmic dynein 2 heavy chain 1
P63167	DYNLL1	Dynein light chain 1, cytoplasmic
Q96FJ2	DYNLL2	Dynein light chain 2, cytoplasmic
Q9NP97	DYNLRB1	Dynein light chain roadblock-type 1
P63172	DYNLT1	Dynein light chain Tctex-type 1
P51808	DYNLT3	Dynein light chain Tctex-type 3
Q13627-2	DYRK1A	Isoform 1 of Dual specificity tyrosine-phosphorylation-regulated kinase 1A
O75923-13	DYSF	Isoform 13 of Dysferlin
Q16254	E2F4	Transcription factor E2F4
Q96JC9	EAF1	ELL-associated factor 1
Q56P03	EAPP	E2F-associated phosphoprotein
Q5JPH6-2	EARS2	Isoform 2 of Probable glutamate--tRNA ligase, mitochondrial
O00559-2	EBAG9	Isoform 2 of Receptor-binding cancer antigen expressed on SiSo cells
Q99848	EBNA1BP2	Probable rRNA-processing protein EBP2
P42892	ECE1	Endothelin-converting enzyme 1
Q13011	ECH1	Delta(3,5)-Delta(2,4)-dienoyl-CoA isomerase, mitochondrial
Q9NTX5	ECHDC1	Ethylmalonyl-CoA decarboxylase
P30084	ECHS1	Enoyl-CoA hydratase, mitochondrial
P42126	ECI1	Enoyl-CoA delta isomerase 1, mitochondrial
O75521	ECI2	Enoyl-CoA delta isomerase 2, mitochondrial
Q16610-4	ECM1	Isoform 4 of Extracellular matrix protein 1
Q5VYK3	ECM29	Proteasome-associated protein ECM29 homolog
Q9BQ95	ECSIT	Evolutionarily conserved signaling intermediate in Toll pathway, mitochondrial
Q9H8V3-3	ECT2	Isoform 3 of Protein ECT2
Q96F86	EDC3	Enhancer of mRNA-decapping protein 3
Q6P2E9	EDC4	Enhancer of mRNA-decapping protein 4
Q9BZQ6	EDEM3	ER degradation-enhancing alpha-mannosidase-like protein 3
O60869	EDF1	Endothelial differentiation-related factor 1
Q3B7T1	EDRF1	Erythroid differentiation-related factor 1
Q15075	EEA1	Early endosome antigen 1
O75530	EED	Polycomb protein EED
Q5VTE0	EEF1A1P5	Putative elongation factor 1-alpha-like 3
Q05639	EEF1A2	Elongation factor 1-alpha 2
P24534	EEF1B2	Elongation factor 1-beta
P29692-2	EEF1D	Isoform 2 of Elongation factor 1-delta
O43324	EEF1E1	Eukaryotic translation elongation factor 1 epsilon-1
P26641-2	EEF1G	Isoform 2 of Elongation factor 1-gamma
P13639	EEF2	Elongation factor 2
P57772	EEFSEC	Selenocysteine-specific elongation factor
Q7L9B9	EEPD1	Endonuclease/exonuclease/phosphatase family domain-containing protein 1
O75071	EFCAB14	EF-hand calcium-binding domain-containing protein 14
Q12805	EFEMP1	EGF-containing fibulin-like extracellular matrix protein 1
O95967	EFEMP2	EGF-containing fibulin-like extracellular matrix protein 2
Q9BUP0	EFHD1	EF-hand domain-containing protein D1
Q96C19	EFHD2	EF-hand domain-containing protein D2
Q7Z2Z2	EFL1	Elongation factor-like GTPase 1
P98172	EFNB1	Ephrin-B1
P52799	EFNB2	Ephrin-B2
Q14156	EFR3A	Protein EFR3 homolog A
Q15029	EFTUD2	116 kDa U5 small nuclear ribonucleoprotein component
P00533	EGFR	Epidermal growth factor receptor
Q9GZT9	EGLN1	Egl nine homolog 1
Q8NDI1-2	EHBP1	Isoform 2 of EH domain-binding protein 1
Q8N3D4	EHBP1L1	EH domain-binding protein 1-like protein 1
Q9H4M9	EHD1	EH domain-containing protein 1
Q9NZN4	EHD2	EH domain-containing protein 2
Q9NZN3	EHD3	EH domain-containing protein 3
Q9H223	EHD4	EH domain-containing protein 4
Q08426	EHHADH	Peroxisomal bifunctional enzyme
Q9H9B1	EHMT1	Histone-lysine N-methyltransferase EHMT1
Q96KQ7	EHMT2	Histone-lysine N-methyltransferase EHMT2
O14681	EI24	Etoposide-induced protein 2.4 homolog
Q8N9N8	EIF1AD	Probable RNA-binding protein EIF1AD
P47813	EIF1AX	Eukaryotic translation initiation factor 1A, X-chromosomal
O60739	EIF1B	Eukaryotic translation initiation factor 1b
Q9BY44	EIF2A	Eukaryotic translation initiation factor 2A
P19525	EIF2AK2	Interferon-induced, double-stranded RNA-activated protein kinase
Q9NZJ5	EIF2AK3	Eukaryotic translation initiation factor 2-alpha kinase 3
Q9P2K8	EIF2AK4	eIF-2-alpha kinase GCN2
Q14232	EIF2B1	Translation initiation factor eIF-2B subunit alpha
P49770	EIF2B2	Translation initiation factor eIF-2B subunit beta
Q9NR50	EIF2B3	Translation initiation factor eIF-2B subunit gamma
Q9UI10-2	EIF2B4	Isoform 2 of Translation initiation factor eIF-2B subunit delta
Q13144	EIF2B5	Translation initiation factor eIF-2B subunit epsilon
P41214	EIF2D	Eukaryotic translation initiation factor 2D
P05198	EIF2S1	Eukaryotic translation initiation factor 2 subunit 1
P20042	EIF2S2	Eukaryotic translation initiation factor 2 subunit 2
P41091	EIF2S3	Eukaryotic translation initiation factor 2 subunit 3
Q14152	EIF3A	Eukaryotic translation initiation factor 3 subunit A
P55884-2	EIF3B	Isoform 2 of Eukaryotic translation initiation factor 3 subunit B
B5ME19	EIF3CL	Eukaryotic translation initiation factor 3 subunit C-like protein
O15371	EIF3D	Eukaryotic translation initiation factor 3 subunit D
P60228	EIF3E	Eukaryotic translation initiation factor 3 subunit E
O00303	EIF3F	Eukaryotic translation initiation factor 3 subunit F
O75821	EIF3G	Eukaryotic translation initiation factor 3 subunit G
O15372	EIF3H	Eukaryotic translation initiation factor 3 subunit H
Q13347	EIF3I	Eukaryotic translation initiation factor 3 subunit I
O75822	EIF3J	Eukaryotic translation initiation factor 3 subunit J
Q9UBQ5	EIF3K	Eukaryotic translation initiation factor 3 subunit K
Q9Y262	EIF3L	Eukaryotic translation initiation factor 3 subunit L
Q7L2H7	EIF3M	Eukaryotic translation initiation factor 3 subunit M
P60842	EIF4A1	Eukaryotic initiation factor 4A-I
Q14240-2	EIF4A2	Isoform 2 of Eukaryotic initiation factor 4A-II
P38919	EIF4A3	Eukaryotic initiation factor 4A-III
P23588	EIF4B	Eukaryotic translation initiation factor 4B
P06730-2	EIF4E	Isoform 2 of Eukaryotic translation initiation factor 4E
O60573	EIF4E2	Eukaryotic translation initiation factor 4E type 2
Q13541	EIF4EBP1	Eukaryotic translation initiation factor 4E-binding protein 1
Q13542	EIF4EBP2	Eukaryotic translation initiation factor 4E-binding protein 2
Q9NRA8-3	EIF4ENIF1	Isoform 3 of Eukaryotic translation initiation factor 4E transporter
Q04637-8	EIF4G1	Isoform 8 of Eukaryotic translation initiation factor 4 gamma 1
P78344	EIF4G2	Eukaryotic translation initiation factor 4 gamma 2
O43432-3	EIF4G3	Isoform 3 of Eukaryotic translation initiation factor 4 gamma 3
Q15056	EIF4H	Eukaryotic translation initiation factor 4H
P55010	EIF5	Eukaryotic translation initiation factor 5
P63241-2	EIF5A	Isoform 2 of Eukaryotic translation initiation factor 5A-1
Q9GZV4	EIF5A2	Eukaryotic translation initiation factor 5A-2
O60841	EIF5B	Eukaryotic translation initiation factor 5B
P56537	EIF6	Eukaryotic translation initiation factor 6
Q53HC9	EIPR1	Protein TSSC1
Q9BQ52	ELAC2	Zinc phosphodiesterase ELAC protein 2
Q15717-2	ELAVL1	Isoform 2 of ELAV-like protein 1
P26378-3	ELAVL4	Isoform 3 of ELAV-like protein 4
P32519	ELF1	ETS-related transcription factor Elf-1
Q15723	ELF2	ETS-related transcription factor Elf-2
P19419	ELK1	ETS domain-containing protein Elk-1
P55199	ELL	RNA polymerase II elongation factor ELL
O00472	ELL2	RNA polymerase II elongation factor ELL2
Q92556	ELMO1	Engulfment and cell motility protein 1
Q96JJ3	ELMO2	Engulfment and cell motility protein 2
Q8IZ81	ELMOD2	ELMO domain-containing protein 2
Q6PJG2	ELMSAN1	ELM2 and SANT domain-containing protein 1
P60002	ELOF1	Transcription elongation factor 1 homolog
Q9BW60	ELOVL1	Elongation of very long chain fatty acids protein 1
Q9GZR5	ELOVL4	Elongation of very long chain fatty acids protein 4
Q9NYP7-2	ELOVL5	Isoform 2 of Elongation of very long chain fatty acids protein 5
Q6IA86-6	ELP2	Isoform 6 of Elongator complex protein 2
Q9H9T3	ELP3	Elongator complex protein 3
Q96EB1-2	ELP4	Isoform 2 of Elongator complex protein 4
Q8N766	EMC1	ER membrane protein complex subunit 1
Q5UCC4	EMC10	ER membrane protein complex subunit 10
Q15006	EMC2	ER membrane protein complex subunit 2
Q9P0I2	EMC3	ER membrane protein complex subunit 3
Q5J8M3	EMC4	ER membrane protein complex subunit 4
Q9BV81	EMC6	ER membrane protein complex subunit 6
Q9NPA0	EMC7	ER membrane protein complex subunit 7
O43402	EMC8	ER membrane protein complex subunit 8
P50402	EMD	Emerin
Q92979	EMG1	Ribosomal RNA small subunit methyltransferase NEP1
Q9Y6C2	EMILIN1	EMILIN-1
Q9BXX0	EMILIN2	EMILIN-2
O00423-3	EML1	Isoform 3 of Echinoderm microtubule-associated protein-like 1
O95834-3	EML2	Isoform 3 of Echinoderm microtubule-associated protein-like 2
Q32P44	EML3	Echinoderm microtubule-associated protein-like 3
Q9HC35	EML4	Echinoderm microtubule-associated protein-like 4
Q7Z589-7	EMSY	Isoform 7 of BRCA2-interacting transcriptional repressor EMSY
Q8N8S7	ENAH	Protein enabled homolog
O94919	ENDOD1	Endonuclease domain-containing 1 protein
Q14249	ENDOG	Endonuclease G, mitochondrial
P17813	ENG	Endoglin
Q8NFI3	ENGASE	Cytosolic endo-beta-N-acetylglucosaminidase
P06733	ENO1	Alpha-enolase
P09104	ENO2	Gamma-enolase
P13929	ENO3	Beta-enolase
Q9UHY7	ENOPH1	Enolase-phosphatase E1
P22413	ENPP1	Ectonucleotide pyrophosphatase/phosphodiesterase family member 1
O43768-4	ENSA	Isoform 4 of Alpha-endosulfine
Q9Y227	ENTPD4	Ectonucleoside triphosphate diphosphohydrolase 4
O75356	ENTPD5	Ectonucleoside triphosphate diphosphohydrolase 5
O75354	ENTPD6	Ectonucleoside triphosphate diphosphohydrolase 6
Q9NPA8	ENY2	Transcription and mRNA export factor ENY2
Q5NDL2	EOGT	EGF domain-specific O-linked N-acetylglucosamine transferase
Q09472	EP300	Histone acetyltransferase p300
Q96L91	EP400	E1A-binding protein p400
P11171	EPB41	Protein 4.1
Q9H4G0	EPB41L1	Band 4.1-like protein 1
O43491	EPB41L2	Band 4.1-like protein 2
Q9Y2J2-2	EPB41L3	Isoform 2 of Band 4.1-like protein 3
Q9HCM4	EPB41L5	Band 4.1-like protein 5
Q9H2F5-2	EPC1	Isoform 2 of Enhancer of polycomb homolog 1
Q52LR7	EPC2	Enhancer of polycomb homolog 2
Q9HCE0	EPG5	Ectopic P granules protein 5 homolog
P29317	EPHA2	Ephrin type-A receptor 2
P54764	EPHA4	Ephrin type-A receptor 4
P29323	EPHB2	Ephrin type-B receptor 2
P54753	EPHB3	Ephrin type-B receptor 3
P54760	EPHB4	Ephrin type-B receptor 4
P07099	EPHX1	Epoxide hydrolase 1
Q7L775	EPM2AIP1	EPM2A-interacting protein 1
Q9Y6I3-1	EPN1	Isoform 2 of Epsin-1
O95208	EPN2	Epsin-2
P58107	EPPK1	Epiplakin
P07814	EPRS	Bifunctional glutamate/proline--tRNA ligase
P42566	EPS15	Epidermal growth factor receptor substrate 15
Q9UBC2-2	EPS15L1	Isoform 2 of Epidermal growth factor receptor substrate 15-like 1
Q12929	EPS8	Epidermal growth factor receptor kinase substrate 8
Q9H6S3	EPS8L2	Epidermal growth factor receptor kinase substrate 8-like protein 2
O75616	ERAL1	GTPase Era, mitochondrial
Q9NZ08-2	ERAP1	Isoform 2 of Endoplasmic reticulum aminopeptidase 1
Q6P179	ERAP2	Endoplasmic reticulum aminopeptidase 2
P04626	ERBB2	Receptor tyrosine-protein kinase erbB-2
Q15303	ERBB4	Receptor tyrosine-protein kinase erbB-4
Q96RT1-8	ERBIN	Isoform 8 of Erbin
Q8IUD2	ERC1	ELKS/Rab6-interacting/CAST family member 1
P07992-3	ERCC1	Isoform 3 of DNA excision repair protein ERCC-1
P18074	ERCC2	TFIIH basal transcription factor complex helicase XPD subunit
P19447	ERCC3	TFIIH basal transcription factor complex helicase XPB subunit
Q92889	ERCC4	DNA repair endonuclease XPF
P28715	ERCC5	DNA repair protein complementing XP-G cells
Q03468	ERCC6	DNA excision repair protein ERCC-6
Q2NKX8	ERCC6L	DNA excision repair protein ERCC-6-like
Q969X5	ERGIC1	Endoplasmic reticulum-Golgi intermediate compartment protein 1
Q96RQ1	ERGIC2	Endoplasmic reticulum-Golgi intermediate compartment protein 2
Q9Y282-3	ERGIC3	Isoform 3 of Endoplasmic reticulum-Golgi intermediate compartment protein 3
P84090	ERH	Enhancer of rudimentary homolog
Q8IV48	ERI1	3'-5' exoribonuclease 1
O43414	ERI3	ERI1 exoribonuclease 3
Q86X53	ERICH1	Glutamate-rich protein 1
Q96DZ1	ERLEC1	Endoplasmic reticulum lectin 1
O75477	ERLIN1	Erlin-1
O94905	ERLIN2	Erlin-2
Q96HE7	ERO1A	ERO1-like protein alpha
Q86YB8	ERO1B	ERO1-like protein beta
P30040	ERP29	Endoplasmic reticulum resident protein 29
Q9BS26	ERP44	Endoplasmic reticulum resident protein 44
P10768	ESD	S-formylglutathione hydrolase
Q9H501	ESF1	ESF1 homolog
Q9BSJ8-2	ESYT1	Isoform 2 of Extended synaptotagmin-1
A0FGR8-6	ESYT2	Isoform 6 of Extended synaptotagmin-2
P62495	ETF1	Eukaryotic peptide chain release factor subunit 1
P13804	ETFA	Electron transfer flavoprotein subunit alpha, mitochondrial
P38117-2	ETFB	Isoform 2 of Electron transfer flavoprotein subunit beta
Q16134	ETFDH	Electron transfer flavoprotein-ubiquinone oxidoreductase, mitochondrial
O95571	ETHE1	Persulfide dioxygenase ETHE1, mitochondrial
Q9HBU6	ETNK1	Ethanolamine kinase 1
P14921	ETS1	Protein C-ets-1
P15036	ETS2	Protein C-ets-2
P41212	ETV6	Transcription factor ETV6
Q9H8M9	EVA1A	Protein eva-1 homolog A
O60447-2	EVI5	Isoform 2 of Ecotropic viral integration site 5 protein homolog
Q96CN4-2	EVI5L	Isoform 2 of EVI5-like protein
Q9UI08-2	EVL	Isoform 1 of Ena/VASP-like protein
Q01844-5	EWSR1	Isoform 5 of RNA-binding protein EWS
Q9NVH0	EXD2	Exonuclease 3'-5' domain-containing protein 2
Q9NV70	EXOC1	Exocyst complex component 1
Q96KP1	EXOC2	Exocyst complex component 2
[truncated: 5,291 more rows]

## Sheet: Table S4B
85 Proteins downregulated > 2 fold by both VACV and CMV
Uniprot-l	Uniprot	Gene Symbol	Description
Q9UNA0	Q9UNA0	ADAMTS5	A disintegrin and metalloproteinase with thrombospondin motifs 5
P82987	P82987	ADAMTSL3	ADAMTS-like protein 3
P35318	P35318	ADM	ADM
Q86TB3	Q86TB3	ALPK2	Alpha-protein kinase 2
Q14865	Q14865	ARID5B	AT-rich interactive domain-containing protein 5B
P30530	P30530	AXL	Tyrosine-protein kinase receptor UFO
P09871	P09871	C1S	Complement C1s subcomponent
Q9HCU0	Q9HCU0	CD248	Endosialin
Q9UKI2	Q9UKI2	CDC42EP3	Cdc42 effector protein 3
P38936	P38936	CDKN1A	Cyclin-dependent kinase inhibitor 1
Q99967	Q99967	CITED2	Cbp/p300-interacting transactivator 2
P61024	P61024	CKS1B	Cyclin-dependent kinases regulatory subunit 1
P33552	P33552	CKS2	Cyclin-dependent kinases regulatory subunit 2
O94985	O94985	CLSTN1	Calsyntenin-1
Q99715	Q99715	COL12A1	Collagen alpha-1(XII) chain
P02452	P02452	COL1A1	Collagen alpha-1(I) chain
P08123	P08123	COL1A2	Collagen alpha-2(I) chain
P02458	P02458	COL2A1	Collagen alpha-1(II) chain
P02461	P02461	COL3A1	Collagen alpha-1(III) chain
P20908	P20908	COL5A1	Collagen alpha-1(V) chain
P05997	P05997	COL5A2	Collagen alpha-2(V) chain
P25940	P25940	COL5A3	Collagen alpha-3(V) chain
P12109	P12109	COL6A1	Collagen alpha-1(VI) chain
P12110	P12110	COL6A2	Collagen alpha-2(VI) chain
P12110-2	P12110	COL6A2	Isoform 2C2A of Collagen alpha-2(VI) chain
Q96BA8	Q96BA8	CREB3L1	Cyclic AMP-responsive element-binding protein 3-like protein 1
Q70SY1	Q70SY1	CREB3L2	Cyclic AMP-responsive element-binding protein 3-like protein 2
Q9NZV1	Q9NZV1	CRIM1	Cysteine-rich motor neuron 1 protein
Q12805	Q12805	EFEMP1	EGF-containing fibulin-like extracellular matrix protein 1
P29323	P29323	EPHB2	Ephrin type-B receptor 2
A6ZKI3	A6ZKI3	FAM127A	Protein FAM127A
P23142-4	P23142	FBLN1	Isoform C of Fibulin-1
P11362-21	P11362	FGFR1	Isoform 21 of Fibroblast growth factor receptor 1
Q96NE9	Q96NE9	FRMD6	FERM domain-containing protein 6
Q12841	Q12841	FSTL1	Follistatin-related protein 1
P35052	P35052	GPC1	Glypican-1
Q9UQL6-3	Q9UQL6	HDAC5	Isoform 3 of Histone deacetylase 5
P09913	P09913	IFIT2	Interferon-induced protein with tetratricopeptide repeats 2
O14879	O14879	IFIT3	Interferon-induced protein with tetratricopeptide repeats 3
Q01628	Q01628	IFITM3	Interferon-induced transmembrane protein 3
P22692	P22692	IGFBP4	Insulin-like growth factor-binding protein 4
P24592	P24592	IGFBP6	Insulin-like growth factor-binding protein 6
P40189	P40189	IL6ST	Interleukin-6 receptor subunit beta
Q15012	Q15012	LAPTM4A	Lysosomal-associated transmembrane protein 4A
P28300	P28300	LOX	Protein-lysine 6-oxidase
Q08397	Q08397	LOXL1	Lysyl oxidase homolog 1
Q86VZ4	Q86VZ4	LRP11	Low-density lipoprotein receptor-related protein 11
Q9Y546	Q9Y546	LRRC42	Leucine-rich repeat-containing protein 42
P51884	P51884	LUM	Lumican
P48740-2	P48740	MASP1	Isoform 2 of Mannan-binding lectin serine protease 1
Q9Y605	Q9Y605	MRFAP1	MORF4 family-associated protein 1
Q9BRK3	Q9BRK3	MXRA8	Matrix-remodeling-associated protein 8
Q9BT67	Q9BT67	NDFIP1	NEDD4 family-interacting protein 1
Q9NRN5	Q9NRN5	OLFML3	Olfactomedin-like protein 3
Q9Y5G0	Q9Y5G0	PCDHGB5	Protocadherin gamma-B5
Q15113	Q15113	PCOLCE	Procollagen C-endopeptidase enhancer 1
P16234	P16234	PDGFRA	Platelet-derived growth factor receptor alpha
Q53GA4	Q53GA4	PHLDA2	Pleckstrin homology-like domain family A member 2
Q9Y5J5	Q9Y5J5	PHLDA3	Pleckstrin homology-like domain family A member 3
Q9Y6X2	Q9Y6X2	PIAS3	E3 SUMO-protein ligase PIAS3
P04156	P04156	PRNP	Major prion protein
P54821	P54821	PRRX1	Paired mesoderm homeobox protein 1
Q9NWF9-1	Q9NWF9	RNF216	Isoform 2 of E3 ubiquitin-protein ligase RNF216
Q9BY42	Q9BY42	RTFDC1	Protein RTF2 homolog
Q14160-3	Q14160	SCRIB	Isoform 3 of Protein scribble homolog
P18827	P18827	SDC1	Syndecan-1
P34741	P34741	SDC2	Syndecan-2
P31431	P31431	SDC4	Syndecan-4
O94813	O94813	SLIT2	Slit homolog 2 protein
O94964-2	O94964	SOGA1	Isoform 2 of Protein SOGA1
P09486	P09486	SPARC	SPARC
Q08629	Q08629	SPOCK1	Testican-1
Q8IWU5	Q8IWU5	SULF2	Extracellular sulfatase Sulf-2
O60279	O60279	SUSD5	Sushi domain-containing protein 5
P15923-3	P15923	TCF3	Isoform 3 of Transcription factor E2-alpha
P35442	P35442	THBS2	Thrombospondin-2
P01033	P01033	TIMP1	Metalloproteinase inhibitor 1
Q9C035	Q9C035	TRIM5	Tripartite motif-containing protein 5
Q99576-3	Q99576	TSC22D3	Isoform 2 of TSC22 domain family protein 3
Q9BSV6	Q9BSV6	TSEN34	tRNA-splicing endonuclease subunit Sen34
P62079	P62079	TSPAN5	Tetraspanin-5
Q9H3M7	Q9H3M7	TXNIP	Thioredoxin-interacting protein
O00762	O00762	UBE2C	Ubiquitin-conjugating enzyme E2 C
Q9H8U3	Q9H8U3	ZFAND3	AN1-type zinc finger protein 3
Q96F45	Q96F45	ZNF503	Zinc finger protein 503

## Sheet: Table S4C
VACV and CMV whole cell lysates: enriched clusters and their components amongst commonly downregulated proteins
Secreted, 9.3 fold enrichment, p=1.2E-22
P05997	COL5A2	Collagen alpha-2(V) chain
P01033	TIMP1	Metalloproteinase inhibitor 1
P82987	ADAMTSL3	ADAMTS-like protein 3
P20908	COL5A1	Collagen alpha-1(V) chain
Q9NZV1	CRIM1	Cysteine-rich motor neuron 1 protein
P35052	GPC1	Glypican-1
Q99715	COL12A1	Collagen alpha-1(XII) chain
P02461	COL3A1	Collagen alpha-1(III) chain
O94813	SLIT2	Slit homolog 2 protein
P35318	ADM	ADM
P48740	MASP1	Isoform 2 of Mannan-binding lectin serine protease 1
P02458	COL2A1	Collagen alpha-1(II) chain
Q08397	LOXL1	Lysyl oxidase homolog 1
P28300	LOX	Protein-lysine 6-oxidase
P09486	SPARC	SPARC
P25940	COL5A3	Collagen alpha-3(V) chain
P18827	SDC1	Syndecan-1
P12110	COL6A2	Collagen alpha-2(VI) chain
P22692	IGFBP4	Insulin-like growth factor-binding protein 4
P02452	COL1A1	Collagen alpha-1(I) chain
Q15113	PCOLCE	Procollagen C-endopeptidase enhancer 1
Q12841	FSTL1	Follistatin-related protein 1
P23142	FBLN1	Isoform C of Fibulin-1
Q9BT67	NDFIP1	NEDD4 family-interacting protein 1
P08123	COL1A2	Collagen alpha-2(I) chain
O94964	SOGA1	Isoform 2 of Protein SOGA1
P51884	LUM	Lumican
P12109	COL6A1	Collagen alpha-1(VI) chain
Q9UNA0	ADAMTS5	A disintegrin and metalloproteinase with thrombospondin motifs 5
Q9NRN5	OLFML3	Olfactomedin-like protein 3
Q08629	SPOCK1	Testican-1
P24592	IGFBP6	Insulin-like growth factor-binding protein 6
P40189	IL6ST	Interleukin-6 receptor subunit beta
P31431	SDC4	Syndecan-4
Q12805	EFEMP1	EGF-containing fibulin-like extracellular matrix protein 1
Collagen, 30.1 fold enrichment, p=1.4E-12
P25940	COL5A3	Collagen alpha-3(V) chain
P05997	COL5A2	Collagen alpha-2(V) chain
P01033	TIMP1	Metalloproteinase inhibitor 1
P12110	COL6A2	Collagen alpha-2(VI) chain
P20908	COL5A1	Collagen alpha-1(V) chain
P12109	COL6A1	Collagen alpha-1(VI) chain
P02458	COL2A1	Collagen alpha-1(II) chain
P02452	COL1A1	Collagen alpha-1(I) chain
Q15113	PCOLCE	Procollagen C-endopeptidase enhancer 1
Q99715	COL12A1	Collagen alpha-1(XII) chain
P02461	COL3A1	Collagen alpha-1(III) chain
P08123	COL1A2	Collagen alpha-2(I) chain
Proteoglycan, 24.4 fold enrichment, 4.8E-5
P18827	SDC1	Syndecan-1
P51884	LUM	Lumican
Q08629	SPOCK1	Testican-1
P31431	SDC4	Syndecan-4
P35052	GPC1	Glypican-1
P34741	SDC2	Syndecan-2
Heparin binding, 13.5 fold enrichment, p=8.7E-5
P35442	THBS2	Thrombospondin-2
P25940	COL5A3	Collagen alpha-3(V) chain
P20908	COL5A1	Collagen alpha-1(V) chain
Q9UNA0	ADAMTS5	A disintegrin and metalloproteinase with thrombospondin motifs 5
P11362	FGFR1	Isoform 21 of Fibroblast growth factor receptor 1
Q15113	PCOLCE	Procollagen C-endopeptidase enhancer 1
Q12841	FSTL1	Follistatin-related protein 1
O94813	SLIT2	Slit homolog 2 protein
Short sequence motif: Cell attachment site, 17.5 fold enrichment, p=1.0E-4
P35442	THBS2	Thrombospondin-2
P05997	COL5A2	Collagen alpha-2(V) chain
P12110	COL6A2	Collagen alpha-2(VI) chain
P12109	COL6A1	Collagen alpha-1(VI) chain
P02452	COL1A1	Collagen alpha-1(I) chain
Q9NZV1	CRIM1	Cysteine-rich motor neuron 1 protein
Q99715	COL12A1	Collagen alpha-1(XII) chain
Topological domain: Extracellular, 3.8 fold enrichment, p=2.5E-4
Q86VZ4	LRP11	Low-density lipoprotein receptor-related protein 11
O60279	SUSD5	Sushi domain-containing protein 5
P18827	SDC1	Syndecan-1
P30530	AXL	Tyrosine-protein kinase receptor UFO
P11362	FGFR1	Isoform 21 of Fibroblast growth factor receptor 1
P16234	PDGFRA	Platelet-derived growth factor receptor alpha
Q9NZV1	CRIM1	Cysteine-rich motor neuron 1 protein
Q9BT67	NDFIP1	NEDD4 family-interacting protein 1
O94985	CLSTN1	Calsyntenin-1
Q9BRK3	MXRA8	Matrix-remodeling-associated protein 8
P62079	TSPAN5	Tetraspanin-5
Q9Y5G0	PCDHGB5	Protocadherin gamma-B5
P40189	IL6ST	Interleukin-6 receptor subunit beta
Q9HCU0	CD248	Endosialin
P31431	SDC4	Syndecan-4
P29323	EPHB2	Ephrin type-B receptor 2
P34741	SDC2	Syndecan-2
Calcium ion binding, 5.1 fold enrichment, p=2.6E-4
P35442	THBS2	Thrombospondin-2
P09871	C1S	Complement C1s subcomponent
Q12841	FSTL1	Follistatin-related protein 1
P23142	FBLN1	Isoform C of Fibulin-1
O94813	SLIT2	Slit homolog 2 protein
O94985	CLSTN1	Calsyntenin-1
P48740	MASP1	Isoform 2 of Mannan-binding lectin serine protease 1
Q8IWU5	SULF2	Extracellular sulfatase Sulf-2
Q9Y5G0	PCDHGB5	Protocadherin gamma-B5
Q08629	SPOCK1	Testican-1
P09486	SPARC	SPARC
Q12805	EFEMP1	EGF-containing fibulin-like extracellular matrix protein 1
Q9HCU0	CD248	Endosialin
Insulin-like growth factor binding protein, N-terminal, 10.5 fold enrichment, p=0.0018
P22692	IGFBP4	Insulin-like growth factor-binding protein 4
P24592	IGFBP6	Insulin-like growth factor-binding protein 6
Q9HCU0	CD248	Endosialin
Q12805	EFEMP1	EGF-containing fibulin-like extracellular matrix protein 1
Q9NZV1	CRIM1	Cysteine-rich motor neuron 1 protein
P23142	FBLN1	Isoform C of Fibulin-1
P29323	EPHB2	Ephrin type-B receptor 2
Innate immunity, 7.2 fold enrichment, p=0.0039
P48740	MASP1	Isoform 2 of Mannan-binding lectin serine protease 1
P30530	AXL	Tyrosine-protein kinase receptor UFO
O14879	IFIT3	Interferon-induced protein with tetratricopeptide repeats 3
P09913	IFIT2	Interferon-induced protein with tetratricopeptide repeats 2
P09871	C1S	Complement C1s subcomponent
Q9C035	TRIM5	Tripartite motif-containing protein 5
Q01628	IFITM3	Interferon-induced transmembrane protein 3
Immunoglobulin-like fold, 5.5 fold enrichment, p=0.0046
Q9BRK3	MXRA8	Matrix-remodeling-associated protein 8
P82987	ADAMTSL3	ADAMTS-like protein 3
P30530	AXL	Tyrosine-protein kinase receptor UFO
P11362	FGFR1	Isoform 21 of Fibroblast growth factor receptor 1
P16234	PDGFRA	Platelet-derived growth factor receptor alpha
P40189	IL6ST	Interleukin-6 receptor subunit beta
Q99715	COL12A1	Collagen alpha-1(XII) chain
P29323	EPHB2	Ephrin type-B receptor 2
Q86TB3	ALPK2	Alpha-protein kinase 2
Immunoglobulin domain, 7.3 fold enrichment, p=0.011
Q9BRK3	MXRA8	Matrix-remodeling-associated protein 8
P30530	AXL	Tyrosine-protein kinase receptor UFO
P11362	FGFR1	Isoform 21 of Fibroblast growth factor receptor 1
P16234	PDGFRA	Platelet-derived growth factor receptor alpha
P40189	IL6ST	Interleukin-6 receptor subunit beta
Q86TB3	ALPK2	Alpha-protein kinase 2
Prostate cancer, 8.2 fold enrichment, p=0.023
Q96BA8	CREB3L1	Cyclic AMP-responsive element-binding protein 3-like protein 1
P11362	FGFR1	Isoform 21 of Fibroblast growth factor receptor 1
P16234	PDGFRA	Platelet-derived growth factor receptor alpha
P38936	CDKN1A	Cyclin-dependent kinase inhibitor 1
Q70SY1	CREB3L2	Cyclic AMP-responsive element-binding protein 3-like protein 2
Domain: Thyroglobulin type-1, 51.0 fold enrichment, p=0.031
P22692	IGFBP4	Insulin-like growth factor-binding protein 4
Q08629	SPOCK1	Testican-1
P24592	IGFBP6	Insulin-like growth factor-binding protein 6
Domain: Kazal-like, 42.5 fold enrichment, p=0.044
P09486	SPARC	SPARC
Q08629	SPOCK1	Testican-1
Q12841	FSTL1	Follistatin-related protein 1
