# Supplementary material for: Quantitative Temporal Proteomic Analysis of Vaccinia Virus Infection Reveals Regulation of Histone Deacetylases by an Interferon Antagonist
Source: Cell Rep. 2019 May 7;27(6):1920–1933.e7. doi: 10.1016/j.celrep.2019.04.042 (PMC6518873; doi:10.1016/j.celrep.2019.04.042)
Supplement: Table S5. VACV Protein and Transcriptional Classes, Related to Figure 4 — Transcriptional classes and functional category information were derived from Yang et al., 2010, Yang et al., 2015). A comparison to a prior analysis (Croft et al., 2015) is included in this table. Croft et al. analyzed VACV infection in two independent time courses, with time course 1 from 0.5–9.5 h of infection, sampled at 3 h intervals and time course 2 from 0.5–8.5 h of infection sampled at 2 h intervals. Each generated four temporal classes of viral proteins. As some of these data are discordant, a further column is included in the table indicating concordant temporal classes for 47 viral proteins, to which our data were compared (Figure S4B). [file mmc6.xlsx]

## Sheet: Table S5
Viral Gene	Protein temporal class from this study	Previously assigned transcriptional class	Functional Category	Fold Change (6h VACV + AraC/ 6h VACV )	Reference	Croft et al time course 1 assigned class	Croft et al time course 2 assigned class	Croft et al consensus
A35	1	E1.1	Host interaction	0.875695	Yang et al. (2010)	Not quantified	Not quantified
A37	1	E1.1	Unknown	0.954148	Yang et al. (2010)	Not quantified	Not quantified
A48	1	E1.1	DNA replication	1.3488	Yang et al. (2010)	1	1	1
B8	1	E1.1	Host interaction	1.42779	Yang et al. (2010)	1	Not quantified
C11	1	E1.1	Host interaction	1.51544	Yang et al. (2010)	1	1	1
E5	1	E1.1	Unknown	1.0783	Yang et al. (2010)	Not quantified	1
F11	1	E1.1	Host interaction	0.986199	Yang et al. (2010)	1	1	1
F15	1	E1.1	Unknown	0.70689	Yang et al. (2010)	Not quantified	Not quantified
K1	1	E1.1	Host interaction	0.838767	Yang et al. (2010)	1	1	1
N2	1	E1.1	Host interaction	1.11959	Ferguson et al. (2013)	1	Not quantified
VACWR018	1	E1.1	Unknown	1.49716	Yang et al. (2010)	Not quantified	Not quantified
A41	1	E1.2	Host interaction	1.58308	Yang et al. (2010)	Not quantified	Not quantified
A47	1	E1.2	Unknown	0.907548	Yang et al. (2010)	Not quantified	1
A52	1	E1.2	Host interaction	1.15435	Yang et al. (2010)	Not quantified	1
B11	1	E1.2	Unknown	0.764827	Yang et al. (2010)	Not quantified	Not quantified
B15	1	E1.2	Host interaction	0.903898	Chen et al. (2008)	4	4	4
F3	1	E1.2	Host interaction	1.11138	Yang et al. (2010)	Not quantified	Not quantified
M2	1	E1.2	Host interaction	1.31906	Yang et al. (2010)	Not quantified	Not quantified
A46	2	E1.1	Host interaction	1.24726	Yang et al. (2010)	1	1	1
A51	2	E1.1	Unknown	1.08826	Yang et al. (2010)	1	1	1
A8	2	E1.1	Transcription	0.978312	Yang et al. (2010)	Not quantified	Not quantified
B12	2	E1.1	Unknown	1.05863	Yang et al. (2010)	1	2
B13	2	E1.1	Host interaction	1.06566	Yang et al. (2010)	2	2	2
B19	2	E1.1	Host interaction	1.09838	Yang et al. (2010)	Not quantified	Not quantified
C1	2	E1.1	Unknown	1.1972	Yang et al. (2010)	Not quantified	Not quantified
C6	2	E1.1	Host interaction	1.09629	Unterholzner et al. (2011)	2	2	2
D9	2	E1.1	Host interaction	0.704106	Yang et al. (2010)	Not quantified	Not quantified
K7	2	E1.1	Host interaction	0.76274	Yang et al. (2010)	3	1
O1	2	E1.1	Host interaction	1.01452	Schweneker et al. (2012)	1	1	1
A20	2	E1.2	DNA replication	1.0515	Yang et al. (2010)	Not quantified	Not quantified
A23	2	E1.2	Transcription	0.919409	Yang et al. (2010)	1	2
A31	2	E1.2	Unknown	0.975472	Yang et al. (2010)	2	2	2
A40	2	E1.2	Host interaction	1.23009	Yang et al. (2010)	2	2	2
A44	2	E1.2	Host interaction	0.932222	Yang et al. (2010)	1	2
B18	2	E1.2	Host interaction	0.892275	Colamonici et al. (1995)	Not quantified	Not quantified
B6	2	E1.2	Unknown	1.10882	Yang et al. (2010)	Not quantified	Not quantified
C4	2	E1.2	Host interaction	1.11451	Ember et al. (2012)	Not quantified	Not quantified
C5	2	E1.2	DNA replication	1.14379	Liu et al. (2018)	1	1	1
C7	2	E1.2	Host interaction	0.929388	Yang et al. (2010)	Not quantified	Not quantified
C9	2	E1.2	Host interaction	1.16339	Liu & Moss (2018)	Not quantified	1
D4	2	E1.2	DNA replication	1.16542	Yang et al. (2010)	Not quantified	Not quantified
F1	2	E1.2	Host interaction	0.533763	Yang et al. (2010)	Not quantified	2
F12	2	E1.2	Virion association	1.03496	Yang et al. (2010)	1	2
F16	2	E1.2	Unknown	1.1441	Yang et al. (2010)	Not quantified	Not quantified
F4	2	E1.2	DNA replication	1.13961	Yang et al. (2010)	1	1	1
F7	2	E1.2	Unknown	0.881003	Yang et al. (2010)	Not quantified	2
G5	2	E1.2	DNA replication	1.07078	Yang et al. (2010)	Not quantified	Not quantified
I4	2	E1.2	DNA replication	1.0932	Yang et al. (2010)	Not quantified	Not quantified
J2	2	E1.2	DNA replication	1.16947	Yang et al. (2010)	Not quantified	Not quantified
M1	2	E1.2	Host interaction	1.02654	Ryerson et al. (2017)	1	1	1
VACWR011/VACWR208	2	E1.2	Truncated	1.15504	Yang et al. (2010)	Not quantified	Not quantified
VACWR169	2	E1.2	Host interaction	1.14302	Strnadova et al. (2015)	Not quantified	Not quantified
A2	2	I	Transcription	0.114773	Yang et al. (2010)	Not quantified	Not quantified
A43	2	I	Host interaction	0.284937	Yang et al. (2010)	Not quantified	Not quantified
C13	2	I	Unknown	0.192921	Yang et al. (2010)	Not quantified	Not quantified
D10	2	I	Host interaction	0.307177	Yang et al. (2010)	Not quantified	Not quantified
A36	3	E1.1	Virion association	0.83222	Yang et al. (2010)	Not quantified	Not quantified
C23/B29	3	E1.1	Host interaction	1.04658	Yang et al. (2010)	Not quantified	Not quantified
E3	3	E1.1	Host interaction	1.19286	Yang et al. (2010)	2	2	2
E4	3	E1.1	Transcription	1.11992	Yang et al. (2010)	Not quantified	1
H5	3	E1.1	Transcription	0.963779	Yang et al. (2010)	3	2
I3	3	E1.1	DNA replication	1.19253	Yang et al. (2010)	2	1
K3	3	E1.1	Host interaction	0.510851	Yang et al. (2010)	Not quantified	Not quantified
A18	3	E1.2	Transcription	0.323341	Yang et al. (2010)	3	1
A24	3	E1.2	Transcription	0.664383	Yang et al. (2010)	2	2	2
A29	3	E1.2	Transcription	0.948754	Yang et al. (2010)	2	1
A49	3	E1.2	Host interaction	0.781782	Mansur et al. (2013)	Not quantified	Not quantified
A5	3	E1.2	Transcription	0.830762	Yang et al. (2010)	2	3
A50	3	E1.2	DNA replication	0.823926	Yang et al. (2010)	3	1
A55	3	E1.2	Host interaction	0.871778	Yang et al. (2010)	Not quantified	Not quantified
B1	3	E1.2	DNA replication	0.965274	Yang et al. (2010)	2	1
B17	3	E1.2	Unknown	0.875617	Yang et al. (2010)	Not quantified	Not quantified
B2	3	E1.2	Host interaction	1.06938	Eaglesham et al. (2019)	2	1
C12	3	E1.2	Host interaction	0.929976	Yang et al. (2010)	Not quantified	Not quantified
C2	3	E1.2	Host interaction	0.937961	Yang et al. (2010)	Not quantified	Not quantified
D1	3	E1.2	Transcription	1.05111	Yang et al. (2010)	2	2	2
D12	3	E1.2	Transcription	1.08532	Yang et al. (2010)	2	4
D5	3	E1.2	DNA replication	0.863187	Yang et al. (2010)	2	1
D7	3	E1.2	Transcription	0.982214	Yang et al. (2010)	Not quantified	Not quantified
E1	3	E1.2	Transcription	0.820791	Yang et al. (2010)	Not quantified	Not quantified
E9	3	E1.2	DNA replication	1.12369	Yang et al. (2010)	2	2	2
F2	3	E1.2	DNA replication	1.15073	Yang et al. (2010)	Not quantified	Not quantified
F6	3	E1.2	Unknown	0.520308	Yang et al. (2010)	Not quantified	3
G2	3	E1.2	Transcription	0.55169	Yang et al. (2010)	Not quantified	Not quantified
G5.5	3	E1.2	Transcription	0.957575	Yang et al. (2010)	3	1
J3	3	E1.2	Transcription	1.03261	Yang et al. (2010)	2	3
J4	3	E1.2	Transcription	0.925693	Yang et al. (2010)	2	2	2
J6	3	E1.2	Transcription	0.743795	Yang et al. (2010)	2	2	2
N1	3	E1.2	Host interaction	0.524004	Yang et al. (2010)	2	1
VACWR013	3	E1.2	Host interaction	1.53622	Yang et al. (2010)	Not quantified	Not quantified
A1	3	I	Transcription	0.170405	Yang et al. (2010)	3	1
A12	3	I	Virion association	0.349085	Yang et al. (2010)	3	3	3
A30.5	3	I	Virion association	0.578444	Maruri-Avidal et al. (2013)	3	2
A6	3	I	Virion association	0.188639	Yang et al. (2010)	3	3	3
E7	3	I	Unknown	0.245417	Yang et al. (2010)	3	3	3
G8	3	I	Transcription	0.186863	Yang et al. (2010)	3	4
H7	3	I	Virion association	0.142445	Yang et al. (2010)	3	2
I6	3	I	Virion association	0.37313	Yang et al. (2010)	Not quantified	Not quantified
K2	3	I	Host interaction	0.416842	Yang et al. (2010)	2	1
K4	3	I	DNA replication	0.288664	Yang et al. (2010)	Not quantified	Not quantified
A26	3	L	Virion association	0.79661	Yang et al. (2010)	Not quantified	Not quantified
C3	3	L	Host interaction	0.307137	Yang et al. (2010)	4	4	4
C8	3	L	Unknown	0.434393	Yang et al. (2010)	4	4	4
A33	4	E1.1	Virion association	0.822599	Yang et al. (2010)	3	4
A4	4	E1.2	Virion association	0.823458	Yang et al. (2010)	4	3
A56	4	E1.2	Virion association	0.624848	Yang et al. (2010)	4	4	4
B5	4	E1.2	Virion association	0.630346	Yang et al. (2010)	Not quantified	4
C10	4	E1.2	Host interaction	0.959614	Yang et al. (2010)	2	2	2
C22/B28	4	E1.2	Truncated	0.550659	Yang et al. (2010)	Not quantified	Not quantified
E2	4	E1.2	Virion association	0.799484	Yang et al. (2010)	3	1
F5	4	E1.2	Unknown	0.78438	Yang et al. (2010)	4	4	4
F8	4	E1.2	Unknown	0.663202	Yang et al. (2010)	Not quantified	Not quantified
A15	4	I	Virion association	0.653818	Yang et al. (2010)	3	1
A16	4	I	Virion association	0.669847	Yang et al. (2010)	Not quantified	Not quantified
A19	4	I	Virion association	0.355875	Satheshkumar et al. (2013)	3	3	3
A22	4	I	DNA replication	0.802784	Yang et al. (2010)	Not quantified	Not quantified
A25	4	I	Virion association (truncated)	0.681492	Yang et al. (2010)	4	3
A27	4	I	Virion association	0.760076	Yang et al. (2010)	Not quantified	4
A3	4	I	Virion association	0.719921	Yang et al. (2010)	3	3	3
A30	4	I	Virion association	0.544597	Yang et al. (2010)	Not quantified	Not quantified
A32	4	I	Virion association	0.330734	Yang et al. (2010)	Not quantified	Not quantified
A34	4	I	Virion association	0.414488	Yang et al. (2010)	Not quantified	Not quantified
A38	4	I	Virion association	0.160347	Yang et al. (2010)	Not quantified	Not quantified
A42	4	I	Virion association	0.535272	Yang et al. (2010)	4	3
B16	4	I	Host interaction	0.346527	Yang et al. (2010)	Not quantified	Not quantified
D11	4	I	Transcription	0.458655	Yang et al. (2010)	Not quantified	3
D13	4	I	Virion association	0.327904	Yang et al. (2010)	4	3
D6	4	I	Transcription	0.440394	Yang et al. (2010)	Not quantified	Not quantified
D8	4	I	Virion association	0.531726	Yang et al. (2010)	4	4	4
E11	4	I	Virion association	0.347125	Yang et al. (2010)	Not quantified	Not quantified
E6	4	I	Virion association	0.382315	Yang et al. (2010)	3	3	3
E8	4	I	Virion association	0.403566	Yang et al. (2010)	3	1
F13	4	I	Virion association	0.466809	Yang et al. (2010)	4	4	4
G4	4	I	Virion association	0.287024	Yang et al. (2010)	4	4	4
H1	4	I	Transcription	0.483857	Yang et al. (2010)	3	3	3
H3	4	I	Virion association	0.680779	Yang et al. (2010)	4	4	4
I1	4	I	Virion association	0.194678	Yang et al. (2010)	4	3
I8	4	I	Transcription	0.624753	Yang et al. (2010)	Not quantified	3
J1	4	I	Virion association	0.415814	Yang et al. (2010)	3	3	3
L4	4	I	Transcription	0.673171	Yang et al. (2010)	3	3	3
O2	4	I	Unknown	0.557171	Yang et al. (2010)	4	3
A10	4	L	Virion association	0.737977	Yang et al. (2010)	3	3	3
A11	4	L	Virion association	0.529815	Yang et al. (2010)	4	4	4
A13	4	L	Virion association	0.505613	Yang et al. (2010)	4	1
A17	4	L	Virion association	0.551346	Yang et al. (2010)	3	3	3
A2.5	4	L	Virion association	0.650183	Yang et al. (2010)	4	3
A21	4	L	Virion association	0.741611	Yang et al. (2010)	Not quantified	Not quantified
A28	4	L	Virion association	0.841127	Yang et al. (2010)	Not quantified	4
A39	4	L	Truncated	0.408413	Yang et al. (2010)	Not quantified	Not quantified
A45	4	L	Virion association	0.630273	Yang et al. (2010)	Not quantified	Not quantified
A7	4	L	Transcription	0.470611	Yang et al. (2010)	3	2
A9	4	L	Virion association	0.576134	Yang et al. (2010)	Not quantified	Not quantified
B7	4	L	Host interaction	0.496942	Yang et al. (2010)	4	4	4
D2	4	L	Virion association	0.557291	Yang et al. (2010)	Not quantified	Not quantified
D3	4	L	Virion association	0.694775	Yang et al. (2010)	Not quantified	Not quantified
E10	4	L	Virion association	0.55883	Yang et al. (2010)	4	4	4
F10	4	L	Virion association	0.653069	Yang et al. (2010)	Not quantified	Not quantified
F17	4	L	Virion association	0.609328	Yang et al. (2010)	3	3	3
F9	4	L	Virion association	0.716208	Yang et al. (2010)	Not quantified	Not quantified
G1	4	L	Virion association	0.51529	Yang et al. (2010)	Not quantified	3
G3	4	L	Virion association	0.849079	Yang et al. (2010)	Not quantified	Not quantified
G6	4	L	Host interaction	0.633294	Yang et al. (2010)	Not quantified	Not quantified
G7	4	L	Virion association	0.545364	Yang et al. (2010)	4	3
G9	4	L	Virion association	0.532019	Yang et al. (2010)	Not quantified	Not quantified
H2	4	L	Virion association	0.591667	Yang et al. (2010)	Not quantified	Not quantified
H4	4	L	Transcription	0.49387	Yang et al. (2010)	3	3	3
H6	4	L	Transcription	0.641541	Yang et al. (2010)	Not quantified	Not quantified
I7	4	L	Virion association	0.53599	Yang et al. (2010)	Not quantified	4
J5	4	L	Virion association	0.61872	Yang et al. (2010)	Not quantified	Not quantified
L1	4	L	Virion association	0.810061	Yang et al. (2010)	Not quantified	Not quantified
L3	4	L	Transcription	0.651061	Yang et al. (2010)	Not quantified	Not quantified
L5	4	L	Virion association	0.809577	Yang et al. (2010)	Not quantified	Not quantified
