# Supplementary material for: Quantitative Temporal Proteomic Analysis of Vaccinia Virus Infection Reveals Regulation of Histone Deacetylases by an Interferon Antagonist
Source: Cell Rep. 2019 May 7;27(6):1920–1933.e7. doi: 10.1016/j.celrep.2019.04.042 (PMC6518873; doi:10.1016/j.celrep.2019.04.042)
Supplement: Table S6. Systematic Analysis of Proteasomal Degradation, Related to Figure 5 — (A) Human proteins downregulated >2-fold at 12 h of VACV infection compared to mock. Rescue ratios are shown as defined in Figure 5A. (B) Data for all 173 viral proteins quantified in this experiment. [file mmc7.xlsx]

## Sheet: Table S6A
Human proteins with >2 fold downregulation			Highlighted proteins are rescued > 1.5 fold by MG132
Uniprot	Gene Symbol	Description	Fold Downregulation	Rescue Ratio	Corrected P-value (WT infection vs WT+MG132)
Q9UQK1	PPP1R3C	Protein phosphatase 1 regulatory subunit 3C	0.0380313	12.517	0.00023062
P09913	IFIT2	Interferon-induced protein with tetratricopeptide repeats 2	0.158914	4.58752	0.000219826
Q8NEZ5	FBXO22	F-box only protein 22	0.169384	5.11669	3.43304e-05
Q8IYA7	MKX	Homeobox protein Mohawk	0.173195	4.87589	0.000161484
P01033	TIMP1	Metalloproteinase inhibitor 1	0.184634	3.41089	0.000105254
Q96BA8	CREB3L1	Cyclic AMP-responsive element-binding protein 3-like protein 1	0.198955	2.85667	8.35469e-05
Q9UQL6	HDAC5	Isoform 3 of Histone deacetylase 5	0.201947	4.86187	5.74956e-05
Q5VZ89	DENND4C	DENN domain-containing protein 4C	0.209053	4.93532	0.000138225
P55083	MFAP4	Isoform 2 of Microfibril-associated glycoprotein 4	0.211131	2.57816	0.000426159
Q9HCM4	EPB41L5	Band 4.1-like protein 5	0.221742	4.45908	0.000277025
Q13325	IFIT5	Interferon-induced protein with tetratricopeptide repeats 5	0.225937	3.34292	0.000341348
A6ZKI3	FAM127A	Protein FAM127A	0.231375	2.72652	0.000224865
P09914	IFIT1	Interferon-induced protein with tetratricopeptide repeats 1	0.248234	3.54888	0.00142139
Q06455	RUNX1T1	Isoform 3 of Protein CBFA2T1	0.249936	3.89299	0.000422858
P57086	SCAND1	SCAN domain-containing protein 1	0.251512	2.18453	0.000179053
P31431	SDC4	Syndecan-4	0.253465	4.51331	0.000329601
P51884	LUM	Lumican	0.265717	1.98096	0.0001492
P09486	SPARC	SPARC	0.268615	1.78443	0.000105254
Q96NE9	FRMD6	FERM domain-containing protein 6	0.27915	3.71504	0.000771085
O76061	STC2	Stanniocalcin-2	0.279908	1.76842	0.000699786
Q96F45	ZNF503	Zinc finger protein 503	0.281604	2.64698	9.26756e-05
Q13591	SEMA5A	Semaphorin-5A	0.282253	2.35072	0.00106416
O94985	CLSTN1	Calsyntenin-1	0.289787	2.01837	0.000308386
P54753	EPHB3	Ephrin type-B receptor 3	0.293802	3.10831	0.000478224
Q8IVH2	FOXP4	Forkhead box protein P4	0.300383	3.05272	0.000166212
P48740	MASP1	Isoform 2 of Mannan-binding lectin serine protease 1	0.300604	1.90975	0.00120266
Q9Y5V3	MAGED1	Isoform 2 of Melanoma-associated antigen D1	0.309085	2.13432	0.000191443
Q16828	DUSP6	Dual specificity protein phosphatase 6	0.309472	2.7445	7.97256e-05
Q14865	ARID5B	AT-rich interactive domain-containing protein 5B	0.309714	3.09251	0.000166392
P22692	IGFBP4	Insulin-like growth factor-binding protein 4	0.319333	1.60397	0.0154012
Q9H0U9	TSPYL1	Testis-specific Y-encoded-like protein 1	0.319486	1.50077	5.58467e-05
P05067	APP	Amyloid beta A4 protein	0.319845	1.81936	0.00014783
O43257	ZNHIT1	Zinc finger HIT domain-containing protein 1	0.32318	2.39058	0.000259124
Q15012	LAPTM4A	Lysosomal-associated transmembrane protein 4A	0.324333	2.17407	0.000566649
P21810	BGN	Biglycan	0.328702	2.44383	0.000453206
Q9UJ04	TSPYL4	Testis-specific Y-encoded-like protein 4	0.330577	2.12049	0.000140743
P04035	HMGCR	Isoform 3 of 3-hydroxy-3-methylglutaryl-coenzyme A reductase	0.332875	1.66499	0.0001492
Q9UPV0	CEP164	Centrosomal protein of 164 kDa	0.333257	2.10242	0.000341348
Q9Y605	MRFAP1	MORF4 family-associated protein 1	0.339992	1.71942	0.000411522
O76080	ZFAND5	AN1-type zinc finger protein 5	0.346518	1.97013	5.74956e-05
P78317	RNF4	E3 ubiquitin-protein ligase RNF4	0.346558	1.68262	0.000187479
O15304	SIVA1	Apoptosis regulatory protein Siva	0.348134	2.08685	0.000224865
Q9H8U3	ZFAND3	AN1-type zinc finger protein 3	0.348153	1.74617	0.000105254
Q12851	MAP4K2	Mitogen-activated protein kinase kinase kinase kinase 2	0.349473	2.3506	6.6614e-05
P13498	CYBA	Cytochrome b-245 light chain	0.35834	1.99003	8.03845e-05
P07996	THBS1	Thrombospondin-1	0.363156	1.71642	0.000256477
Q9Y287	ITM2B	Integral membrane protein 2B	0.365895	1.6435	0.000132189
Q9Y6B2	EID1	EP300-interacting inhibitor of differentiation 1	0.366184	1.54081	8.35469e-05
P35442	THBS2	Thrombospondin-2	0.368679	1.5363	0.000417957
Q12841	FSTL1	Follistatin-related protein 1	0.369386	1.71123	0.000285116
Q9Y5G7	PCDHGA6	Protocadherin gamma-A6	0.370562	2.18997	0.000329601
Q13829	TNFAIP1	BTB/POZ domain-containing adapter for CUL3-mediated RhoA degradation protein 2	0.3712	1.6055	0.000819093
Q14160	SCRIB	Isoform 3 of Protein scribble homolog	0.372828	3.09946	0.00040907
Q9H7S9	ZNF703	Zinc finger protein 703	0.378219	1.63709	5.74956e-05
Q9Y5J5	PHLDA3	Pleckstrin homology-like domain family A member 3	0.378839	1.70413	0.000252862
Q9NZV1	CRIM1	Cysteine-rich motor neuron 1 protein	0.381419	2.31728	0.0002999
Q06945	SOX4	Transcription factor SOX-4	0.381892	2.06205	5.58467e-05
P54760	EPHB4	Ephrin type-B receptor 4	0.382948	2.70055	0.000219826
Q6ZRI6	C15orf39	Uncharacterized protein C15orf39	0.38406	1.62425	0.00140246
P24043	LAMA2	Laminin subunit alpha-2	0.385094	2.30799	0.00142942
O60858	TRIM13	Isoform 3 of E3 ubiquitin-protein ligase TRIM13	0.385449	2.52746	0.000566084
O43164	PJA2	E3 ubiquitin-protein ligase Praja-2	0.386913	2.07477	0.000138225
Q9Y508	RNF114	E3 ubiquitin-protein ligase RNF114	0.387777	2.16435	0.000277025
Q9Y421	FAM32A	Protein FAM32A	0.387828	2.04995	0.000177316
P04085	PDGFA	Platelet-derived growth factor subunit A	0.389603	2.21002	0.001122
O75056	SDC3	Syndecan-3	0.390762	1.61705	0.00889034
Q9UK33	ZNF580	Zinc finger protein 580	0.39406	2.01505	0.0014308
P08476	INHBA	Inhibin beta A chain	0.396595	2.11812	0.000196139
P16591	FER	Tyrosine-protein kinase Fer	0.418604	2.50078	0.000478124
P51826	AFF3	Isoform 2 of AF4/FMR2 family member 3	0.424469	2.26778	0.000128409
Q9Y546	LRRC42	Leucine-rich repeat-containing protein 42	0.428048	2.30591	0.000829663
P08253	MMP2	72 kDa type IV collagenase	0.431119	1.60626	0.000593266
O75159	SOCS5	Suppressor of cytokine signaling 5	0.431491	1.58063	0.000311746
Q9C035	TRIM5	Tripartite motif-containing protein 5	0.436696	2.54762	0.000335204
Q15834	CCDC85B	Coiled-coil domain-containing protein 85B	0.438962	1.70178	0.009705
Q9H0V1	TMEM168	Transmembrane protein 168	0.439305	2.86416	0.00145465
P12110	COL6A2	Isoform 2C2A of Collagen alpha-2(VI) chain	0.440058	2.31677	0.000748236
P00736	C1R	Complement C1r subcomponent	0.440297	1.7365	0.000225436
Q8IWF6	DENND6A	Protein DENND6A	0.441081	2.09188	0.000228204
P54764	EPHA4	Ephrin type-A receptor 4	0.44125	2.02995	0.00101437
P84101	SERF2	Small EDRK-rich factor 2	0.442036	1.62286	0.00020942
Q9HCS4	TCF7L1	Transcription factor 7-like 1	0.443117	1.65478	0.00509518
P07585	DCN	Decorin	0.443863	1.9422	0.00404672
Q01850	CDR2	Cerebellar degeneration-related protein 2	0.445984	1.9625	5.58467e-05
O75787	ATP6AP2	Renin receptor	0.445998	1.6131	5.74956e-05
P16035	TIMP2	Metalloproteinase inhibitor 2	0.447823	1.76546	0.000756483
Q5TF58	IFFO2	Intermediate filament family orphan 2	0.448284	1.75558	0.000225436
O00391	QSOX1	Sulfhydryl oxidase 1	0.452156	1.59562	0.0307772
Q7Z2D5	PLPPR4	Phospholipid phosphatase-related protein type 4	0.455735	2.0118	0.000361228
O75094	SLIT3	Isoform 4 of Slit homolog 3 protein	0.455882	1.73304	0.0022836
P56524	HDAC4	Histone deacetylase 4	0.458522	2.22739	0.000228204
O94964	SOGA1	Isoform 2 of Protein SOGA1	0.460938	1.90015	5.74956e-05
Q9BT92	TCHP	Trichoplein keratin filament-binding protein	0.461206	1.74011	5.58467e-05
Q86WA8	LONP2	Lon protease homolog 2, peroxisomal	0.4622	1.59178	0.000190211
Q15038	DAZAP2	DAZ-associated protein 2	0.46291	1.84916	0.000308386
P30530	AXL	Tyrosine-protein kinase receptor UFO	0.466488	1.68655	0.000228204
Q13309	SKP2	S-phase kinase-associated protein 2	0.470378	1.82095	0.000174818
O95382	MAP3K6	Mitogen-activated protein kinase kinase kinase 6	0.471763	1.95298	0.000161484
Q9P2E3	ZNFX1	NFX1-type zinc finger-containing protein 1	0.472566	1.95967	7.91271e-05
P29317	EPHA2	Ephrin type-A receptor 2	0.473545	2.30966	0.0002999
P12110	COL6A2	Collagen alpha-2(VI) chain	0.474617	1.58135	0.000604866
Q15283	RASA2	Ras GTPase-activating protein 2	0.474893	2.15641	0.000361228
Q0D2I5	IFFO1	Isoform 5 of Intermediate filament family orphan 1	0.475941	1.71468	0.000109831
O94813	SLIT2	Slit homolog 2 protein	0.488499	1.51042	0.00454869
Q9BPZ3	PAIP2	Polyadenylate-binding protein-interacting protein 2	0.49347	1.57572	0.000285116
O75925	PIAS1	Isoform 2 of E3 SUMO-protein ligase PIAS1	0.495365	1.95636	0.000166212
Q9UN70	PCDHGC3	Protocadherin gamma-C3	0.497208	1.68218	0.000861879
Q9UKI2	CDC42EP3	Cdc42 effector protein 3	0.499359	1.53853	0.000259124
P02452	COL1A1	Collagen alpha-1(I) chain	0.205855	1.01942	0.401468
P08123	COL1A2	Collagen alpha-2(I) chain	0.249903	1.01746	0.404581
Q96LA8	PRMT6	Protein arginine N-methyltransferase 6	0.269395	1.1105	0.256148
Q9H3L0	MMADHC	Methylmalonic aciduria and homocystinuria type D protein, mitochondrial	0.269936	1.23942	0.0167941
Q58FG1	HSP90AA4P	Putative heat shock protein HSP 90-alpha A4	0.290928	0.989994	0.966631
P02458	COL2A1	Collagen alpha-1(II) chain	0.291091	0.996177	0.925757
Q15011	HERPUD1	Homocysteine-responsive endoplasmic reticulum-resident ubiquitin-like domain member 1 protein	0.293094	1.32465	0.000105254
P01034	CST3	Cystatin-C	0.294403	1.3979	0.0124215
P80297	MT1X	Metallothionein-1X	0.304308	0.450287	0.000604866
O00767	SCD	Acyl-CoA desaturase	0.315185	1.17459	0.000461437
P05997	COL5A2	Collagen alpha-2(V) chain	0.316836	1.19786	0.00531373
Q9H3Y8	PPDPF	Pancreatic progenitor cell differentiation and proliferation factor	0.317737	1.3978	0.000191777
P35052	GPC1	Glypican-1	0.318805	1.04608	0.546991
Q9Y6H1	CHCHD2	Coiled-coil-helix-coiled-coil-helix domain-containing protein 2	0.328301	1.22482	0.0190317
Q06481	APLP2	Amyloid-like protein 2	0.361711	1.47595	0.000166212
Q9UHQ7	TCEAL9	Transcription elongation factor A protein-like 9	0.366092	1.46284	3.63858e-05
Q9BQI3	EIF2AK1	Eukaryotic translation initiation factor 2-alpha kinase 1	0.367455	1.30316	7.32455e-05
Q9NQX7	ITM2C	Integral membrane protein 2C	0.374532	1.45438	0.000393025
Q96ER9	CCDC51	Coiled-coil domain-containing protein 51	0.379782	1.44313	0.226009
O95503	CBX6	Chromobox protein homolog 6	0.394502	1.44886	0.000204837
P17948	FLT1	Isoform 2 of Vascular endothelial growth factor receptor 1	0.399657	1.28039	0.0221976
P25940	COL5A3	Collagen alpha-3(V) chain	0.404416	1.28243	0.00592072
P02461	COL3A1	Collagen alpha-1(III) chain	0.413882	0.983999	0.251116
Q13772	NCOA4	Isoform 4 of Nuclear receptor coactivator 4	0.418599	1.33289	5.74956e-05
P38936	CDKN1A	Cyclin-dependent kinase inhibitor 1	0.429027	1.14902	0.000226474
Q9HCU0	CD248	Endosialin	0.433307	1.06766	0.394535
Q16270	IGFBP7	Insulin-like growth factor-binding protein 7	0.435669	1.33731	0.000166212
P17948	FLT1	Vascular endothelial growth factor receptor 1	0.435915	1.41386	0.00215852
P02795	MT2A	Metallothionein-2	0.435944	0.460998	0.00372668
Q9BWW8	APOL6	Apolipoprotein L6	0.435953	1.3459	0.000107105
Q13137	CALCOCO2	Isoform 4 of Calcium-binding and coiled-coil domain-containing protein 2	0.439393	1.01423	0.000666103
Q9NQR1	KMT5A	N-lysine methyltransferase KMT5A	0.43946	1.24588	0.000290548
P23142	FBLN1	Fibulin-1	0.441986	1.15189	0.237174
P28300	LOX	Protein-lysine 6-oxidase	0.44288	1.32147	0.000177316
Q9UPT9	USP22	Ubiquitin carboxyl-terminal hydrolase 22	0.443903	1.41813	7.75639e-05
Q15004	KIAA0101	PCNA-associated factor	0.445139	1.48103	0.000166212
Q9NS15	LTBP3	Latent-transforming growth factor beta-binding protein 3	0.445657	1.48542	0.00320285
P54826	GAS1	Growth arrest-specific protein 1	0.458458	1.12734	0.0148142
Q96AD5	PNPLA2	Patatin-like phospholipase domain-containing protein 2	0.463576	1.29087	5.58467e-05
Q9NX18	SDHAF2	Succinate dehydrogenase assembly factor 2, mitochondrial	0.47453	1.15658	0.0286715
P09603	CSF1	Macrophage colony-stimulating factor 1	0.477195	1.33919	0.130048
Q9NWF9	RNF216	Isoform 2 of E3 ubiquitin-protein ligase RNF216	0.479625	1.4116	0.000259124
P16112	ACAN	Isoform 2 of Aggrecan core protein	0.480456	0.984567	0.557724
P25391	LAMA1	Laminin subunit alpha-1	0.483333	1.45339	0.000355068
Q16610	ECM1	Isoform 4 of Extracellular matrix protein 1	0.4931	1.27372	0.020955
Q9BXS4	TMEM59	Transmembrane protein 59	0.493802	1.21829	0.00167623
Q07352	ZFP36L1	mRNA decay activator protein ZFP36L1	0.49438	1.02307	0.000199919
Q13015	MLLT11	Protein AF1q	0.496426	1.16964	0.00289065
Q86TG7	PEG10	Retrotransposon-derived protein PEG10	0.499457	0.749012	0.000421686

## Sheet: Table S6B
All viral proteins quantified in MG132 data
Uniprot	Gene Symbol	Description	Rescue Ratio	Temporal Class
P14357	N2	VACWR029_Protein N2	4.89948	Tp1
Q80HT9	A48	TMK_Thymidylate kinase	5.37057	Tp1
Q80HX7	F11	VACWR050_Protein F11	12.2662	Tp1
P17356	VACWR018	VACWR018_Uncharacterized protein 18	2.97317	Tp1
P24770	B8	VACWR190_Soluble interferon gamma receptor B8	2.42388	Tp1
P04297	K1	VACWR032_Interferon antagonist K1L	1.34925	Tp1
P24762	A37	VACWR160_Protein A37	1.68687	Tp1
P21606	E5	VACWR061_Protein E5	6.49361	Tp1
P26673	A47	VACWR173_Protein A47	2.55561	Tp1
Q01220	A52	VACWR178_Protein A52	2.55108	Tp1
P01136	C11	VGF-1_Pro-vaccinia growth factor	3.91778	Tp1
Q80HY2	M2	VACWR031_Protein M2	5.12974	Tp1
P24357	F3	VACWR042_Kelch repeat protein F3	2.62768	Tp1
P24772	B15	VACWR196_Protein B14	1.89225	Tp1
Q01232	A35	VACWR158_Protein A35	4.75508	Tp1
P24766	A41	VACWR166_Protein A41	1.85462	Tp1
Q80HX4	F15	VACWR054_Protein F15	13.2366	Tp1
Q80HX1	O1	VACWR068_Protein O1	1.39299	Tp2
Q01219	A51	VACWR177_Protein A51	1.41749	Tp2
P11158	F4	VACWR043_Ribonucleoside-diphosphate reductase small chain	1.71401	Tp2
P25213	B19	VACWR200_Soluble interferon alpha/beta receptor B18	1.90473	Tp2
P15059	B13	SPI-2_Serine proteinase inhibitor 2	0.837336	Tp2
P12848	I4	VACWR073_Ribonucleoside-diphosphate reductase large subunit	1.69809	Tp2
P26672	A46	VACWR172_Protein A46	1.00968	Tp2
P14356	M1	VACWR030_Ankyrin repeat protein M1	1.09988	Tp2
Q80HV2	A23	VITF3L_Intermediate transcription factor 3 large subunit	1.74447	Tp2
P26670	A44	VACWR170_3 beta-hydroxysteroid dehydrogenase/Delta 5-->4-isomerase	1.82568	Tp2
Q80HX6	F12	VACWR051_Protein F12	2.95002	Tp2
P68319	A2	VLTF3_Viral late gene transcription factor 3	2.23397	Tp2
P68710	A20	VACWR141_DNA polymerase processivity factor component A20	1.34072	Tp2
P17370	C4	VACWR024_Protein C4	1.88479	Tp2
P17372	C9	VACWR019_Ankyrin repeat protein C9L	2.25629	Tp2
Q80HX0	G5	VACWR082_Putative nuclease G5	1.6038	Tp2
P24765	A40	VACWR165_Protein A40	1.1703	Tp2
P04303	D4	UNG_Uracil-DNA glycosylase	3.56781	Tp2
P17367	C5	VACWR023_Protein C5	2.34258	Tp2
P24760	A31	VACWR154_Protein A31	0.86079	Tp2
P17362	C6	VACWR022_Protein C6	1.12535	Tp2
P24362	B12	VACWR194_Probable serine/threonine-protein kinase B12	1.77593	Tp2
P68563	J2	TK_Thymidine kinase	0.782322	Tp2
Q80HX3	F16	VACWR055_Protein F16	2.74916	Tp2
P68466	K7	VACWR039_Protein K7	0.970132	Tp2
Q80HU0	VACWR169	VACWR169_Protein 169	0.737582	Tp2
P17368	C1	VACWR027_Protein C1	1.79186	Tp2
P24359	F7	VACWR046_Protein F7	1.32669	Tp2
P68600	C7	VACWR021_Interferon antagonist C7	1.50639	Tp2
P24356	F1	VACWR040_Protein F1	3.77738	Tp2
P68720	A8	VITF3S_Intermediate transcription factor 3 small subunit	1.47399	Tp2
P04312	D10	VACWR115_mRNA-decapping protein D10	0.72993	Tp2
P68442	B6	VACWR188_Protein B6	1.18487	Tp2
P04311	D9	VACWR114_mRNA-decapping protein D9	4.89515	Tp2
P17365	C13	VACWR206_Protein C13	0.639373	Tp2
P17366	VACWR011/VACWR208	p28_Truncated p28 protein	6.2251	Tp2
Q01222	B18	VACWR199_Ankyrin repeat protein B19	1.63194	Tp2
P26671	A43	VACWR168_Protein A43	0.642248	Tp2
P12923	I3	VACWR072_Protein I3	0.786983	Tp3
P29192	A6	VACWR125_Protein A6	0.425463	Tp3
Q80HV7	A12	VACWR131_25 kDa core protein A12L	0.306177	Tp3
P07242	H5	VACWR103_Late transcription elongation factor H5	0.830281	Tp3
P07392	J6	RPO147_DNA-directed RNA polymerase 147 kDa polypeptide	0.925559	Tp3
P04298	D1	VACWR106_mRNA-capping enzyme catalytic subunit	1.06514	Tp3
Q76ZP7	A24	RPO132_DNA-directed RNA polymerase 133 kDa polypeptide	1.14242	Tp3
P06856	E9	POL_DNA polymerase	1.68993	Tp3
P21605	E3	VACWR059_Protein E3	0.976469	Tp3
P16272	A50	LIG_DNA ligase	1.0254	Tp3
P16712	A18	VACWR138_Transcript termination protein A18	0.642768	Tp3
P04305	D5	VACWR110_Primase D5	1.03888	Tp3
P17374	F2	DUT_Deoxyuridine 5'-triphosphate nucleotidohydrolase	0.722977	Tp3
P68613	G8	VLTF1_Late transcription factor 1	0.485022	Tp3
P17361	N1	VACWR028_Protein N1	0.470701	Tp3
P04318	D12	VACWR117_mRNA-capping enzyme regulatory subunit	1.7088	Tp3
P07610	A1	VLTF2_Viral late gene transcription factor 2	0.392428	Tp3
P18384	K2	SPI-3_Protein K2	0.835206	Tp3
P21603	E4	RPO30_DNA-directed RNA polymerase 30 kDa polypeptide	1.17502	Tp3
P23371	E1	PAPL_Poly(A) polymerase catalytic subunit	1.15491	Tp3
P24758	A26	VACWR149_Protein A26	1.01874	Tp3
P24768	A55	KBTB1_Kelch repeat and BTB domain-containing protein A55	0.997957	Tp3
P16913	B1	VPK1_Serine/threonine-protein kinase 1	0.899457	Tp3
P07617	J3	PAPS_Cap-specific mRNA (nucleoside-2'-O-)-methyltransferase	0.922291	Tp3
P18377	K4	VACWR035_Phospholipase-D-like protein K4	0.44924	Tp3
P68638	C3	VACWR025_Complement control protein C3	0.174794	Tp3
P24757	A29	RPO35_DNA-directed RNA polymerase 35 kDa subunit	0.699363	Tp3
P68317	G5.5	RPO7_DNA-directed RNA polymerase 7 kDa subunit	0.463129	Tp3
Q01225	B2	VACWR184_Protein B2	0.793218	Tp3
P08586	H7	VACWR105_Late protein H7	0.315482	Tp3
P17357	VACWR013	VACWR013_Interleukin-18-binding protein	1.36577	Tp3
P68609	J4	RPO22_DNA-directed RNA polymerase 22 kDa subunit	0.889479	Tp3
P68456	G2	VACWR080_Late transcription elongation factor G2	0.655459	Tp3
P68611	A5	RPO19_DNA-directed RNA polymerase 19 kDa subunit	1.44407	Tp3
P15058	C12	SPI-1_Serine proteinase inhibitor 1	0.814345	Tp3
P31037	A49	VACWR175_Protein A49R	0.464304	Tp3
Q01221	B17	VACWR198_Protein B17	0.540551	Tp3
P04310	D7	RPO18_DNA-directed RNA polymerase 18 kDa subunit	0.889107	Tp3
P17364	C8	VACWR020_Protein C8	0.198036	Tp3
P68446	E7	VACWR063_Protein E7	0.420282	Tp3
P68619	A36	VACWR159_Protein A36	0.708159	Tp3
Q805H7	C23/B29	C23L_Inactive chemokine-binding protein	1.66858	Tp3
P17371	C2	VACWR026_Kelch repeat protein C2	1.76007	Tp3
P68462	I6	VACWR075_Telomere-binding protein I6	0.779556	Tp3
P18378	K3	VACWR034_Protein K3	1.44064	Tp3
P68603	F6	VACWR045_Protein F6	0.238727	Tp3
P16715	A10	VACWR129_Major core protein 4a precursor	0.286339	Tp4
P16714	I1	VACWR070_Telomere-binding protein I1	0.580767	Tp4
P06440	A3	VACWR122_Major core protein 4b	0.312803	Tp4
P24759	A25	VACWR148_A-type inclusion protein A25	0.232354	Tp4
P29191	A4	VACWR123_39kDa core protein	0.326853	Tp4
P68440	D13	VACWR118_Scaffold protein D13	0.159149	Tp4
P68716	G7	VACWR085_Assembly protein G7	0.277189	Tp4
P03295	L4	VACWR091_Core protein VP8	0.269624	Tp4
P04021	F13	VACWR052_Envelope protein F13	0.205979	Tp4
P07396	F17	VACWR056_Core phosphoprotein F17	0.339471	Tp4
P07240	H3	VACWR101_Envelope protein H3	0.234984	Tp4
P20636	A7	VETFL_Early transcription factor 82 kDa subunit	0.363307	Tp4
P04195	D8	VACWR113_Cell surface-binding protein	0.216016	Tp4
P68714	A19	VACWR139_Protein A19	0.161367	Tp4
P68438	H4	RAP94_RNA polymerase-associated transcription-specificity factor RAP94	0.338464	Tp4
P68593	A17	VACWR137_Virion membrane protein A17 precursor	0.453136	Tp4
P21607	E6	VACWR062_Protein E6	0.549018	Tp4
P11258	A27	VACWR150_Protein A27	0.229882	Tp4
P03296	C10	VACWR010_Protein C10	0.52815	Tp4
P05807	D11	NPH1_Nucleoside triphosphatase I	0.392484	Tp4
P24761	A34	VACWR157_Protein A34	0.245981	Tp4
Q01227	B5	PS/HR_Plaque-size/host range protein	0.261653	Tp4
P68692	O2	VACWR069_Glutaredoxin-1	0.212629	Tp4
P21604	E2	VACWR058_Protein E2	0.46103	Tp4
P12927	I8	NPH2_RNA helicase NPH-II	0.417297	Tp4
P68460	G4	VACWR081_Glutaredoxin-2	0.182153	Tp4
P07614	L3	VACWR090_Protein L3	0.292113	Tp4
Q80HV8	A11	VACWR130_Protein A11	0.160924	Tp4
P12926	I7	VACWR076_Core protease I7	0.36305	Tp4
P16713	G1	VACWR078_Metalloendopeptidase G1	0.333599	Tp4
P04308	D6	VETFS_Early transcription factor 70 kDa subunit	0.432202	Tp4
P07612	L1	VACWR088_Protein L1	0.557147	Tp4
P24360	F8	VACWR047_Protein F8	0.235541	Tp4
P04300	D2	VACWR107_Core protein D2	0.28894	Tp4
P07239	H1	H1L_Dual specificity protein phosphatase H1	0.344977	Tp4
P23372	E8	VACWR064_Protein E8	0.615688	Tp4
Q89121	F10	VPK2_Serine/threonine-protein kinase 2	0.380149	Tp4
P07608	A2.5	VACWR121_Protein A2.5	0.367097	Tp4
P07611	G9	VACWR087_Myristoylated protein G9	0.751611	Tp4
P24764	A39	VACWR163_Semaphorin-like protein A39	0.220044	Tp4
Q76ZN5	A42	VACWR167_Profilin	0.265181	Tp4
P16710	A16	VACWR136_Virion membrane protein A16	0.421551	Tp4
P68617	A33	VACWR156_Protein A33	0.295268	Tp4
P26669	A45	VACWR171_Cu-Zn superoxide dismutase-like protein A45R	0.231995	Tp4
P68698	H6	TOP1_DNA topoisomerase 1B	0.457018	Tp4
P25212	B16	VACWR197_Interleukin-1-binding protein	0.198406	Tp4
P68615	A32	VACWR155_Protein A32	0.467719	Tp4
P04302	D3	VACWR108_Core protein D3	0.384275	Tp4
P68712	A21	VACWR140_Virion membrane protein A21	0.394238	Tp4
P07616	J1	VACWR093_Protein J1	0.305376	Tp4
P23373	E10	VACWR066_Probable FAD-linked sulfhydryl oxidase E10	0.316273	Tp4
P68444	B7	VACWR189_Protein B7	0.285193	Tp4
P24358	F5	VACWR044_36 kDa major membrane protein F5	0.452539	Tp4
P68448	E11	VACWR067_Core protein E11	0.374613	Tp4
P68718	A15	VACWR135_Core protein A15	0.405227	Tp4
P08583	H2	VACWR100_Protein H2	0.300049	Tp4
Q01218	A56	HA_Protein A56	0.341111	Tp4
P68458	G3	VACWR079_Protein G3	0.657822	Tp4
P68623	L5	VACWR092_Protein L5	0.484523	Tp4
Q80HV3	A22	VACWR142_Resolvase A22	0.553728	Tp4
Q85320	A9	VACWR128_Virion membrane protein A9	0.350051	Tp4
P24361	F9	VACWR048_Protein F9	0.419377	Tp4
P68633	A28	VACWR151_Envelope protein A28	0.295795	Tp4
Q76ZQ4	A13	VACWR132_Virion membrane protein A13	0.173165	Tp4
P07618	J5	VACWR097_Protein J5	0.162755	Tp4
P68596	A30	VACWR153_Protein A30	0.267807	Tp4
Q80HW9	G6	VACWR084_Uncharacterized protein G6	0.299496	Tp4
P24763	A38	VACWR162_Protein A38	0.203221	Tp4
Q76ZJ3	C22/B28	C22L_Truncated CrmB protein	0.249205	Tp4
Q01230	A57	VACWR182_Guanylate kinase homolog	6.88924	#N/A
P17369	VACWR014	VACWR014_Ankyrin repeat protein 14	3.78542	#N/A
Q805K3	VACWR012/VACWR207	VACWR012_Zinc finger-containing protein P28b	1.3767	#N/A
